# Supplementary material for: Insights into the Cytochrome P450 Monooxygenase Superfamily in Kadsura heteroclita (Xuetong)
Source: Molecules. 2026 Jun 17;31(12):2140. doi: 10.3390/molecules31122140 (PMC13305425; doi:10.3390/molecules31122140)
Supplement: Supplementary file 1 [file molecules-31-02140-s001.zip]

Archive with 24 entries (23 files):
- Supplementary Files/
- Supplementary Files/.DS_Store
- Supplementary Files/.~supplemental Tables S1-S17.xlsx
- Supplementary Files/supplemental Tables S1-S17.xlsx
- Supplementary Files/Supplementary Figure S1.tif
- Supplementary Files/Supplementary Figure S2.tif
- Supplementary Files/Supplementary Figure S3.jpg
- Supplementary Files/Supplementary Figure S4.tif
- Supplementary Files/Supplementary Figure S5.tif
- Supplementary Files/Supplementary Figure S6.tif
- Supplementary Files/Supplementary Figure S7.tif
- Supplementary Files/Supplementary Figure S8.tif
- __MACOSX/._Supplementary Files
- __MACOSX/Supplementary Files/._.DS_Store
- __MACOSX/Supplementary Files/._.~supplemental Tables S1-S17.xlsx
- __MACOSX/Supplementary Files/._supplemental Tables S1-S17.xlsx
- __MACOSX/Supplementary Files/._Supplementary Figure S1.tif
- __MACOSX/Supplementary Files/._Supplementary Figure S2.tif
- __MACOSX/Supplementary Files/._Supplementary Figure S3.tif
- __MACOSX/Supplementary Files/._Supplementary Figure S4.tif
- __MACOSX/Supplementary Files/._Supplementary Figure S5.tif
- __MACOSX/Supplementary Files/._Supplementary Figure S6.tif
- __MACOSX/Supplementary Files/._Supplementary Figure S7.tif
- __MACOSX/Supplementary Files/._Supplementary Figure S8.tif
