# Supplementary material for: Insights into the Cytochrome P450 Monooxygenase Superfamily in Kadsura heteroclita (Xuetong)
Source: Molecules. 2026 Jun 17;31(12):2140. doi: 10.3390/molecules31122140 (PMC13305425; doi:10.3390/molecules31122140)
Supplement: Supplementary file 1 [file molecules-31-02140-s001.zip › Supplementary Files/supplemental Tables S1-S17.xlsx]

## Sheet: Sheet1 
Supplementary Table S1. Correspondence between transcript IDs and gene IDs of the KhCYP450 superfamily.
Transcript_ID	Gene_ID
Khe00247.1	Khe00247
Khe00331.1	Khe00331
Khe00343.1	Khe00343
Khe01149.1	Khe01149
Khe01193.1	Khe01193
Khe01193.2	Khe01193
Khe01197.1	Khe01197
Khe01264.1	Khe01264
Khe01265.1	Khe01265
Khe01268.1	Khe01268
Khe01269.1	Khe01269
Khe01272.1	Khe01272
Khe01273.1	Khe01273
Khe01277.1	Khe01277
Khe01278.1	Khe01278
Khe01470.1	Khe01470
Khe01839.2	Khe01839
Khe01839.3	Khe01839
Khe01839.5	Khe01839
Khe01839.1	Khe01839
Khe01839.4	Khe01839
Khe01968.2	Khe01968
Khe01968.1	Khe01968
Khe02397.1	Khe02397
Khe02476.1	Khe02476
Khe02476.2	Khe02476
Khe02476.3	Khe02476
Khe02476.4	Khe02476
Khe02476.5	Khe02476
Khe02477.1	Khe02477
Khe02477.2	Khe02477
Khe02478.1	Khe02478
Khe02797.1	Khe02797
Khe02939.1	Khe02939
Khe03277.1	Khe03277
Khe03522.1	Khe03522
Khe03726.1	Khe03726
Khe03775.1	Khe03775
Khe04617.2	Khe04617
Khe04617.1	Khe04617
Khe04618.1	Khe04618
Khe04705.1	Khe04705
Khe04706.1	Khe04706
Khe04801.1	Khe04801
Khe04802.1	Khe04802
Khe05023.1	Khe05023
Khe05026.1	Khe05026
Khe05027.1	Khe05027
Khe05028.1	Khe05028
Khe05039.1	Khe05039
Khe05068.1	Khe05068
Khe05160.1	Khe05160
Khe05160.2	Khe05160
Khe05471.1	Khe05471
Khe05491.1	Khe05491
Khe05492.1	Khe05492
Khe05493.1	Khe05493
Khe05494.1	Khe05494
Khe05779.1	Khe05779
Khe05954.1	Khe05954
Khe06018.1	Khe06018
Khe06062.1	Khe06062
Khe06082.1	Khe06082
Khe06121.1	Khe06121
Khe06121.2	Khe06121
Khe06513.1	Khe06513
Khe06773.3	Khe06773
Khe06773.1	Khe06773
Khe06773.2	Khe06773
Khe06881.1	Khe06881
Khe06882.1	Khe06882
Khe06883.1	Khe06883
Khe06888.1	Khe06888
Khe06889.2	Khe06889
Khe06889.1	Khe06889
Khe06890.1	Khe06890
Khe06891.1	Khe06891
Khe06894.1	Khe06894
Khe06895.1	Khe06895
Khe06983.1	Khe06983
Khe06984.1	Khe06984
Khe07225.1	Khe07225
Khe07297.1	Khe07297
Khe07339.1	Khe07339
Khe07353.1	Khe07353
Khe07355.1	Khe07355
Khe07357.1	Khe07357
Khe07362.1	Khe07362
Khe07363.1	Khe07363
Khe07364.1	Khe07364
Khe07365.1	Khe07365
Khe07366.1	Khe07366
Khe07369.1	Khe07369
Khe07370.1	Khe07370
Khe07387.1	Khe07387
Khe07389.1	Khe07389
Khe07389.2	Khe07389
Khe07390.1	Khe07390
Khe07391.1	Khe07391
Khe07394.1	Khe07394
Khe07396.1	Khe07396
Khe07399.1	Khe07399
Khe07400.1	Khe07400
Khe07402.1	Khe07402
Khe07799.1	Khe07799
Khe08101.1	Khe08101
Khe08119.1	Khe08119
Khe08119.2	Khe08119
Khe08119.3	Khe08119
Khe08273.1	Khe08273
Khe08274.1	Khe08274
Khe08277.1	Khe08277
Khe08547.1	Khe08547
Khe08551.1	Khe08551
Khe08553.1	Khe08553
Khe08560.1	Khe08560
Khe08766.1	Khe08766
Khe08950.1	Khe08950
Khe08950.2	Khe08950
Khe09521.1	Khe09521
Khe09524.1	Khe09524
Khe09526.1	Khe09526
Khe09532.1	Khe09532
Khe09533.1	Khe09533
Khe09534.1	Khe09534
Khe09534.2	Khe09534
Khe09535.1	Khe09535
Khe09538.1	Khe09538
Khe09540.1	Khe09540
Khe09545.1	Khe09545
Khe09638.1	Khe09638
Khe09662.1	Khe09662
Khe09957.1	Khe09957
Khe09960.1	Khe09960
Khe09962.1	Khe09962
Khe09968.1	Khe09968
Khe09978.1	Khe09978
Khe10007.1	Khe10007
Khe10011.1	Khe10011
Khe10028.3	Khe10028
Khe10028.5	Khe10028
Khe10028.2	Khe10028
Khe10028.4	Khe10028
Khe10028.1	Khe10028
Khe10029.2	Khe10029
Khe10029.1	Khe10029
Khe10029.3	Khe10029
Khe10114.1	Khe10114
Khe10168.1	Khe10168
Khe10169.1	Khe10169
Khe10210.1	Khe10210
Khe10260.1	Khe10260
Khe10263.1	Khe10263
Khe10263.2	Khe10263
Khe10305.1	Khe10305
Khe10564.1	Khe10564
Khe11183.1	Khe11183
Khe11439.1	Khe11439
Khe11492.1	Khe11492
Khe11604.1	Khe11604
Khe11608.1	Khe11608
Khe11609.1	Khe11609
Khe11609.2	Khe11609
Khe11684.1	Khe11684
Khe11687.1	Khe11687
Khe11752.1	Khe11752
Khe11806.1	Khe11806
Khe11808.1	Khe11808
Khe11809.1	Khe11809
Khe11811.1	Khe11811
Khe12632.1	Khe12632
Khe12802.3	Khe12802
Khe12802.2	Khe12802
Khe12802.1	Khe12802
Khe12926.1	Khe12926
Khe13097.1	Khe13097
Khe13383.1	Khe13383
Khe13385.1	Khe13385
Khe13612.1	Khe13612
Khe13613.1	Khe13613
Khe13615.1	Khe13615
Khe13617.1	Khe13617
Khe13628.1	Khe13628
Khe13633.1	Khe13633
Khe13635.1	Khe13635
Khe13940.1	Khe13940
Khe14078.1	Khe14078
Khe14242.1	Khe14242
Khe14453.1	Khe14453
Khe15241.1	Khe15241
Khe15241.2	Khe15241
Khe15241.3	Khe15241
Khe15241.4	Khe15241
Khe15241.5	Khe15241
Khe15772.3	Khe15772
Khe15772.1	Khe15772
Khe15772.2	Khe15772
Khe15844.1	Khe15844
Khe15849.1	Khe15849
Khe15849.2	Khe15849
Khe15850.1	Khe15850
Khe15854.1	Khe15854
Khe15854.3	Khe15854
Khe15854.2	Khe15854
Khe15854.4	Khe15854
Khe15856.1	Khe15856
Khe15859.1	Khe15859
Khe15863.1	Khe15863
Khe15865.1	Khe15865
Khe15865.2	Khe15865
Khe15865.3	Khe15865
Khe15867.1	Khe15867
Khe15869.1	Khe15869
Khe15870.1	Khe15870
Khe15873.1	Khe15873
Khe15874.1	Khe15874
Khe15889.1	Khe15889
Khe16616.2	Khe16616
Khe16616.1	Khe16616
Khe16673.1	Khe16673
Khe16674.1	Khe16674
Khe17452.1	Khe17452
Khe17454.1	Khe17454
Khe17456.1	Khe17456
Khe17458.1	Khe17458
Khe17460.1	Khe17460
Khe17463.1	Khe17463
Khe17476.1	Khe17476
Khe17493.1	Khe17493
Khe17503.1	Khe17503
Khe17505.2	Khe17505
Khe17505.1	Khe17505
Khe17508.1	Khe17508
Khe17508.2	Khe17508
Khe17508.3	Khe17508
Khe17515.1	Khe17515
Khe17536.1	Khe17536
Khe17537.1	Khe17537
Khe17875.1	Khe17875
Khe17876.1	Khe17876
Khe17880.1	Khe17880
Khe18035.1	Khe18035
Khe18206.1	Khe18206
Khe18630.1	Khe18630
Khe18631.1	Khe18631
Khe18632.1	Khe18632
Khe19059.1	Khe19059
Khe19078.1	Khe19078
Khe19203.1	Khe19203
Khe19213.1	Khe19213
Khe19352.1	Khe19352
Khe19353.1	Khe19353
Khe19354.1	Khe19354
Khe19358.1	Khe19358
Khe19359.1	Khe19359
Khe19690.1	Khe19690
Khe19704.1	Khe19704
Khe19704.2	Khe19704
Khe19863.1	Khe19863
Khe19975.1	Khe19975
Khe19977.1	Khe19977
Khe19979.1	Khe19979
Khe19980.1	Khe19980
Khe20446.1	Khe20446
Khe21084.1	Khe21084
Khe21131.1	Khe21131
Khe21166.1	Khe21166
Khe21170.1	Khe21170
Khe21178.1	Khe21178
Khe21316.1	Khe21316
Khe21318.1	Khe21318
Khe21318.5	Khe21318
Khe21318.2	Khe21318
Khe21318.3	Khe21318
Khe21318.4	Khe21318
Khe21318.6	Khe21318
Khe21318.7	Khe21318
Khe21318.8	Khe21318
Khe21801.1	Khe21801
Khe21851.1	Khe21851
Khe21958.1	Khe21958
Khe22532.1	Khe22532
Khe22590.3	Khe22590
Khe22590.2	Khe22590
Khe22590.1	Khe22590
Khe22693.1	Khe22693
Khe22838.1	Khe22838
Khe22848.1	Khe22848
Khe22853.1	Khe22853
Khe22857.1	Khe22857
Khe22862.2	Khe22862
Khe22862.1	Khe22862
Khe22888.1	Khe22888
Khe22890.1	Khe22890
Khe22893.1	Khe22893
Khe22921.1	Khe22921
Khe22922.1	Khe22922
Khe22923.1	Khe22923
Khe22924.2	Khe22924
Khe22924.1	Khe22924
Khe22928.1	Khe22928
Khe22929.1	Khe22929
Khe22930.1	Khe22930
Khe22992.1	Khe22992
Khe23638.1	Khe23638
Khe23790.1	Khe23790
Khe23791.1	Khe23791
Khe23796.1	Khe23796
Khe23797.1	Khe23797
Khe23799.1	Khe23799
Khe23801.1	Khe23801
Khe23804.1	Khe23804
Khe23854.3	Khe23854
Khe23854.5	Khe23854
Khe23854.1	Khe23854
Khe23854.2	Khe23854
Khe23854.4	Khe23854
Khe23855.1	Khe23855
Khe23858.1	Khe23858
Khe23889.1	Khe23889
Khe23897.1	Khe23897
Khe23900.1	Khe23900
Khe23915.1	Khe23915
Khe23916.1	Khe23916
Khe24309.1	Khe24309
Khe24785.1	Khe24785
Khe24787.1	Khe24787
Khe24940.1	Khe24940
Khe24941.2	Khe24941
Khe24941.1	Khe24941
Khe25021.1	Khe25021
Khe25024.1	Khe25024
Khe25025.1	Khe25025
Khe25028.1	Khe25028
Khe25061.1	Khe25061
Khe25433.1	Khe25433
Khe25698.1	Khe25698
Khe25898.1	Khe25898
Khe25901.1	Khe25901
Khe25917.1	Khe25917
Khe25927.1	Khe25927
Khe25928.1	Khe25928
Khe25954.1	Khe25954
Khe27032.1	Khe27032
Khe27095.1	Khe27095
Khe27097.1	Khe27097
Khe27098.1	Khe27098
Khe27103.1	Khe27103
Khe27115.1	Khe27115
Khe27116.1	Khe27116
Khe27117.1	Khe27117
Khe27367.1	Khe27367
Khe27368.1	Khe27368
Khe27369.1	Khe27369
Khe27373.1	Khe27373
Khe27374.1	Khe27374
Khe27414.1	Khe27414
Khe27446.2	Khe27446
Khe27446.1	Khe27446
Khe27462.1	Khe27462
Khe28069.1	Khe28069
Khe28196.1	Khe28196
Khe28196.2	Khe28196
Khe29219.5	Khe29219
Khe29219.6	Khe29219
Khe29219.2	Khe29219
Khe29219.3	Khe29219
Khe29219.1	Khe29219
Khe29219.4	Khe29219
Khe29347.1	Khe29347
Khe30066.1	Khe30066
Khe30249.1	Khe30249
Khe30300.1	Khe30300
Khe30609.1	Khe30609
Khe31209.1	Khe31209
Khe31256.1	Khe31256
Khe31313.1	Khe31313
Khe31575.1	Khe31575
Khe31596.1	Khe31596
Khe31743.1	Khe31743
Khe32077.1	Khe32077
Khe32159.1	Khe32159
Khe32159.2	Khe32159
Khe32681.1	Khe32681
Khe32911.1	Khe32911
Khe32913.1	Khe32913
Khe33020.1	Khe33020
Khe33022.1	Khe33022
Khe33025.1	Khe33025
Khe33028.1	Khe33028
Khe33028.2	Khe33028
Khe33135.1	Khe33135
Khe33138.1	Khe33138
Khe33564.1	Khe33564
Khe33566.1	Khe33566
Khe33586.1	Khe33586
Khe33589.1	Khe33589
Khe33591.1	Khe33591
Khe33591.2	Khe33591
Khe33592.1	Khe33592
Khe33594.1	Khe33594
Khe33596.1	Khe33596
Khe33600.1	Khe33600
Khe33927.1	Khe33927
Khe34690.1	Khe34690
Khe34693.1	Khe34693
Khe34694.1	Khe34694
Khe34696.1	Khe34696
Khe34698.1	Khe34698
Khe34701.1	Khe34701
Khe35012.1	Khe35012
Khe35053.1	Khe35053
Khe35096.1	Khe35096
Khe35122.1	Khe35122
Khe35123.1	Khe35123
Khe35125.1	Khe35125
Khe35126.1	Khe35126
Khe35205.1	Khe35205
Khe35207.1	Khe35207
Khe35209.1	Khe35209
Khe35210.1	Khe35210
Khe35269.1	Khe35269
Khe35269.3	Khe35269
Khe35269.2	Khe35269
Khe36069.1	Khe36069
Khe36348.1	Khe36348
Khe36385.1	Khe36385
Khe36650.1	Khe36650
Khe36664.1	Khe36664
Khe36692.1	Khe36692
Khe36825.1	Khe36825
Khe36828.1	Khe36828
Khe36899.1	Khe36899
Khe36899.2	Khe36899
Khe37172.2	Khe37172
Khe37172.1	Khe37172
Khe37310.1	Khe37310
Khe37386.1	Khe37386
Khe37388.1	Khe37388
Khe37390.1	Khe37390
Khe37391.1	Khe37391
Khe37394.1	Khe37394
Khe37487.1	Khe37487
Khe37491.1	Khe37491
Khe37491.3	Khe37491
Khe37491.2	Khe37491
Khe37491.4	Khe37491
Khe37628.1	Khe37628
Khe37793.1	Khe37793
Note: This table lists all alternatively spliced transcripts and their corresponding parent genes within the KhCYP450 superfamily.

## Sheet: sheet2
Supplementary Table S2 Detailed informations of the 367 KhCYP450s.
Family	Gene_ID	Chromosome_ID	Start	End	Duplication Type	Num of Intron	Num of Exon	Num of CDS	Num of five_prime_UTR	Num of three_prime_UTR	Protein length	Mw(KDa)	pI	Instability Index	Aliphatic Index	Grand Average of Hydropathicity	Localizations	Signals	Membrane types	Cytoplasm	Nucleus	Extracellular	Cell membrane	Mitochondrion	Plastid	Endoplasmic reticulum	Lysosome/Vacuole	Golgi apparatus	Peroxisome	Peripheral	Transmembrane	Lipid anchor	Soluble	TMhelix_count	TMhelix_Location	outside_count	outside_Location	inside_count	inside_Location
CYP71	Khe00247.1	Chromosome1	18427639	18429680	Dispersed	1	2	2	1	1	538	59.3529	6.94	32.94	101.69	0.109	Endoplasmic reticulum	Signal peptide|Transmembrane domain	Peripheral|Transmembrane	0.1094	0.0895	0.0276	0.2117	0.1956	0.3968	0.9015	0.1784	0.2618	0.1584	0.6942	0.7915	0.1525	0.1443	2	10~29|34~56	2	1~9|57~538	1	30~33
CYP71	Khe00331.1	Chromosome1	26208915	26213792	Dispersed	7	8	4	5	1	242	27.9483	5.94	46.49	88.35	-0.256	Cytoplasm	-	Soluble	0.6216	0.4206	0.0506	0.3906	0.4122	0.3737	0.2021	0.0794	0.1381	0.4889	0.3025	0.2564	0.0884	0.6094	0	-	1	1~242	0	-
CYP71	Khe00343.1	Chromosome1	27320877	27327279	Dispersed	1	2	2	1	1	229	25.8593	10.05	41.73	97.55	-0.019	Endoplasmic reticulum	Signal peptide|Transmembrane domain	Transmembrane	0.103	0.052	0.0178	0.1902	0.071	0.1496	0.7851	0.1056	0.0782	0.1572	0.3897	0.8447	0.0371	0.2301	1	10~29	1	1~9	1	30~229
CYP71	Khe01149.1	Chromosome1	174967209	174968840	Dispersed	0	1	1	1	1	510	57.533	8.41	41.91	91.18	-0.003	Endoplasmic reticulum	Signal peptide|Transmembrane domain	Peripheral|Transmembrane	0.1192	0.0863	0.0457	0.2153	0.1759	0.1181	0.9048	0.2428	0.133	0.0225	0.6895	0.8115	0.1183	0.1322	0	-	1	1~510	0	-
CYP85	Khe01193.1	Chromosome1	188925911	188934893	-	3	4	4	1	1	448	51.0607	9.58	46.95	91.81	-0.11	Endoplasmic reticulum	Signal peptide|Transmembrane domain	Peripheral|Transmembrane	0.1746	0.0677	0.0313	0.2222	0.0626	0.071	0.9029	0.2436	0.1244	0.0763	0.7522	0.7193	0.1355	0.1903	1	2~24	1	25~448	1	1~1
CYP85	Khe01197.1	Chromosome1	189269274	189308878	Proximal	3	4	4	1	1	478	54.2478	9.57	47.82	96.05	-0.029	Endoplasmic reticulum	Signal peptide|Transmembrane domain	Peripheral|Transmembrane	0.1782	0.068	0.0455	0.2473	0.0578	0.0786	0.8901	0.3055	0.1224	0.0758	0.7633	0.7333	0.12	0.1978	2	4~22|75~97	2	1~3|98~478	1	23~74
CYP71	Khe01264.1	Chromosome1	228913998	228918081	Tandem	1	2	2	1	1	499	57.0243	8.49	35.74	92.81	-0.156	Endoplasmic reticulum	Signal peptide|Transmembrane domain	Peripheral|Transmembrane	0.1274	0.0935	0.0113	0.1998	0.059	0.0439	0.9031	0.2713	0.1578	0.0705	0.6272	0.6136	0.0614	0.2906	1	7~25	1	26~499	1	1~6
CYP71	Khe01265.1	Chromosome1	229481498	229485663	Tandem	1	2	2	1	1	499	57.1665	7.23	38.13	92.61	-0.156	Endoplasmic reticulum	Signal peptide|Transmembrane domain	Peripheral|Transmembrane	0.1269	0.0903	0.0118	0.2158	0.063	0.039	0.9061	0.2866	0.1604	0.0517	0.6236	0.6191	0.0601	0.2818	1	7~25	1	26~499	1	1~6
CYP71	Khe01268.1	Chromosome1	230263607	230266681	Tandem	1	2	2	1	1	499	56.9563	7.7	38.67	94.19	-0.106	Endoplasmic reticulum	Signal peptide|Transmembrane domain	Peripheral|Transmembrane	0.1256	0.083	0.013	0.2243	0.0622	0.0422	0.9051	0.2879	0.1675	0.0536	0.615	0.6319	0.0608	0.2718	1	7~25	1	26~499	1	1~6
CYP71	Khe01269.1	Chromosome1	230367175	230370406	Tandem	1	2	2	0	0	328	37.525	8.8	36.41	105.49	0.027	Endoplasmic reticulum	Signal peptide|Transmembrane domain	Peripheral|Transmembrane	0.119	0.0781	0.0099	0.2091	0.0553	0.0414	0.921	0.2805	0.176	0.0594	0.62	0.7083	0.0528	0.239	1	7~25	1	26~328	1	1~6
CYP71	Khe01272.1	Chromosome1	230434904	230467551	Tandem	1	2	2	0	0	279	31.9222	8.58	41.8	100.97	-0.049	Endoplasmic reticulum	Signal peptide|Transmembrane domain	Peripheral|Transmembrane	0.1158	0.0743	0.0109	0.2157	0.0505	0.0455	0.9263	0.2831	0.1735	0.0524	0.6059	0.7288	0.0452	0.2194	1	7~25	1	26~279	1	1~6
CYP71	Khe01273.1	Chromosome1	230526202	230531854	Tandem	1	2	2	0	1	499	56.9824	6.93	36.43	94.97	-0.094	Endoplasmic reticulum	Signal peptide|Transmembrane domain	Peripheral|Transmembrane	0.1254	0.0863	0.0125	0.2252	0.0634	0.0399	0.904	0.2939	0.1631	0.0621	0.6174	0.6446	0.0573	0.2638	1	7~25	1	26~499	1	1~6
CYP71	Khe01277.1	Chromosome1	231026730	231029672	Tandem	1	2	2	1	1	499	57.0684	6.93	38.06	94.57	-0.116	Endoplasmic reticulum	Signal peptide|Transmembrane domain	Peripheral|Transmembrane	0.1244	0.0848	0.0127	0.2275	0.0662	0.0414	0.9082	0.2924	0.1636	0.061	0.6212	0.6516	0.0562	0.2608	1	7~25	1	26~499	1	1~6
CYP71	Khe01278.1	Chromosome1	231062412	231228600	Tandem	1	2	2	1	0	290	32.3973	8.68	42.25	95.83	-0.256	Endoplasmic reticulum	Signal peptide|Transmembrane domain	Transmembrane	0.1129	0.0647	0.008	0.2123	0.0465	0.0454	0.9322	0.2931	0.1851	0.062	0.5045	0.7059	0.0253	0.2738	1	7~25	1	26~290	1	1~6
CYP71	Khe01470.1	Chromosome1	335794152	335795952	Dispersed	1	2	2	1	1	513	57.8475	7.26	46.86	100.14	-0.083	Endoplasmic reticulum	Signal peptide|Transmembrane domain	Transmembrane	0.0964	0.0665	0.0181	0.1711	0.071	0.1981	0.8607	0.1421	0.0788	0.0745	0.5197	0.7584	0.0705	0.255	1	15~32	1	1~14	1	33~513
CYP85	Khe01839.1	Chromosome1	416370753	416375176	Dispersed	7	8	7	1	2	481	55.5297	9.22	50.38	96.24	-0.163	Endoplasmic reticulum	Signal peptide|Transmembrane domain	Peripheral|Transmembrane	0.1181	0.0766	0.0327	0.2311	0.1334	0.0931	0.9072	0.201	0.1587	0.0651	0.7797	0.8127	0.1595	0.1575	1	7~25	1	26~481	1	1~6
CYP72	Khe01968.1	Chromosome1	433620684	433625466	WGD or Segmental	4	5	5	1	1	551	62.2099	9.31	36.72	97.35	-0.015	Endoplasmic reticulum	Signal peptide|Transmembrane domain	Peripheral|Transmembrane	0.1673	0.1077	0.0658	0.2688	0.1513	0.0505	0.8325	0.2792	0.1338	0.0393	0.6566	0.8272	0.2467	0.1792	1	7~29	1	30~551	1	1~6
CYP71	Khe02397.1	Chromosome1	493324156	493325974	Dispersed	0	1	1	1	1	502	56.7474	6.66	46.79	107.73	0.032	Endoplasmic reticulum	Signal peptide|Transmembrane domain	Peripheral|Transmembrane	0.1313	0.0909	0.0283	0.2475	0.1192	0.1147	0.863	0.2482	0.1931	0.0497	0.6785	0.7022	0.0955	0.2121	0	-	1	1~502	0	-
CYP71	Khe02476.1	Chromosome1	504756501	504758432	-	1	2	2	1	1	327	36.9328	8.24	28.26	99.02	-0.038	Endoplasmic reticulum	Signal peptide|Transmembrane domain	Transmembrane	0.1132	0.0425	0.0418	0.2319	0.1018	0.2008	0.8643	0.1526	0.1221	0.0426	0.3516	0.8113	0.0775	0.2637	0	-	1	1~327	0	-
CYP71	Khe02477.1	Chromosome1	504773968	504818703	Tandem	2	3	1	3	1	192	22.422	5.97	49.54	98.49	-0.227	Cytoplasm	-	Soluble	0.5608	0.3283	0.0574	0.266	0.2061	0.3988	0.1475	0.0666	0.052	0.5164	0.2253	0.3	0.0448	0.6528	0	-	1	1~192	0	-
CYP71	Khe02478.1	Chromosome1	504821623	504827778	Proximal	3	4	2	3	0	439	48.8151	5.91	43.2	86.67	-0.173	Endoplasmic reticulum	Signal peptide|Transmembrane domain	Transmembrane	0.0949	0.0362	0.0544	0.3051	0.1183	0.1867	0.8534	0.1732	0.1106	0.0246	0.361	0.7585	0.0837	0.315	1	7~24	1	25~439	1	1~6
CYP71	Khe02797.1	Chromosome1	551831252	551834680	WGD or Segmental	2	3	3	1	1	509	57.9751	8.41	46.14	87.35	-0.265	Endoplasmic reticulum	Signal peptide|Transmembrane domain	Peripheral|Transmembrane	0.1118	0.0989	0.0198	0.2093	0.1376	0.0498	0.8853	0.2207	0.1505	0.0358	0.7492	0.6314	0.1299	0.2239	1	2~24	1	25~509	1	1~1
CYP71	Khe02939.1	Chromosome1	567036564	567037301	Dispersed	0	1	1	1	1	205	23.2752	5.47	35.22	95.17	-0.12	Cytoplasm|Nucleus	-	Soluble	0.5051	0.5498	0.0951	0.2877	0.1491	0.3768	0.1268	0.0336	0.0524	0.3212	0.2142	0.2102	0.0597	0.7175	0	-	1	1~205	0	-
CYP71	Khe03277.1	Chromosome10	11106086	11107579	Dispersed	0	1	1	1	1	483	55.1385	9.3	46.57	96.71	-0.012	Endoplasmic reticulum	Signal peptide|Transmembrane domain	Peripheral|Transmembrane	0.0891	0.0674	0.1023	0.2328	0.2823	0.0935	0.8651	0.211	0.1107	0.0066	0.7113	0.7601	0.1031	0.1834	2	4~21|72~94	2	1~3|95~483	1	22~71
CYP72	Khe03522.1	Chromosome10	30191451	30196987	Dispersed	2	3	3	0	0	329	37.5846	6.68	46.79	93.04	-0.246	Cytoplasm	-	Peripheral	0.3451	0.3268	0.0363	0.3632	0.2956	0.5069	0.2547	0.0439	0.0627	0.0694	0.6815	0.4994	0.1488	0.346	0	-	1	1~329	0	-
CYP71	Khe03726.1	Chromosome10	44939854	44961282	WGD or Segmental	1	2	2	0	0	326	36.3022	8.95	44.79	100.98	-0.148	Endoplasmic reticulum	Signal peptide|Transmembrane domain	Peripheral|Transmembrane	0.0814	0.0879	0.0316	0.2786	0.1905	0.236	0.8935	0.2484	0.1176	0.0371	0.6049	0.6925	0.1054	0.2371	1	5~27	1	28~326	1	1~4
CYP85	Khe03775.1	Chromosome10	49179849	49201667	WGD or Segmental	9	10	9	1	2	456	52.703	9.18	53.78	91.6	-0.134	Endoplasmic reticulum	Signal peptide|Transmembrane domain	Peripheral|Transmembrane	0.1586	0.1376	0.0635	0.2626	0.1807	0.0558	0.8689	0.1872	0.1152	0.0283	0.79	0.7593	0.1841	0.1757	1	5~27	1	28~456	1	1~4
CYP72	Khe04617.1	Chromosome10	130684761	130815197	Tandem	4	5	5	1	1	539	61.4175	9.21	38.38	87.85	-0.114	Endoplasmic reticulum	Signal peptide|Transmembrane domain	Peripheral|Transmembrane	0.1695	0.1433	0.0676	0.1743	0.1934	0.1222	0.886	0.2148	0.0952	0.0127	0.7204	0.8072	0.1508	0.1941	1	20~42	1	43~539	1	1~19
CYP72	Khe04618.1	Chromosome10	131255014	131296886	Tandem	4	5	5	1	1	516	58.5403	9.09	39.88	100.47	0.005	Endoplasmic reticulum	Signal peptide|Transmembrane domain	Peripheral|Transmembrane	0.1559	0.0966	0.0905	0.2141	0.15	0.0523	0.8854	0.2549	0.1537	0.0059	0.707	0.8527	0.1849	0.1561	1	7~29	1	30~516	1	1~6
CYP71	Khe04705.1	Chromosome10	147515723	147517076	Tandem	1	2	2	0	0	426	47.8189	6.47	39.97	90.59	-0.218	Mitochondrion	-	Transmembrane	0.2084	0.2725	0.0349	0.4401	0.5637	0.3841	0.3031	0.2052	0.1887	0.1504	0.5122	0.4514	0.1162	0.3694	0	-	1	1~426	0	-
CYP71	Khe04706.1	Chromosome10	147587092	147588737	Tandem	1	2	2	0	1	487	55.1266	7.63	50.18	90.45	-0.217	Mitochondrion	-	Peripheral|Transmembrane	0.2507	0.2108	0.0567	0.5159	0.5789	0.344	0.3897	0.2596	0.2018	0.2017	0.6173	0.5342	0.0962	0.3094	0	-	1	1~487	0	-
CYP85	Khe04801.1	Chromosome10	166883922	166904883	Tandem	2	3	3	0	0	416	46.4971	8.97	38.55	93.25	-0.018	Endoplasmic reticulum	Signal peptide|Transmembrane domain	Peripheral|Transmembrane	0.1313	0.078	0.0454	0.1601	0.1127	0.1258	0.9394	0.2823	0.1097	0.0228	0.6754	0.7969	0.1545	0.1696	1	7~26	1	27~416	1	1~6
CYP85	Khe04802.1	Chromosome10	167077391	167101958	Tandem	2	3	3	0	0	495	55.8058	9.45	42.51	90.79	-0.137	Endoplasmic reticulum	Signal peptide|Transmembrane domain	Peripheral|Transmembrane	0.1273	0.0693	0.0231	0.158	0.0864	0.083	0.9119	0.2389	0.1215	0.0697	0.6283	0.8181	0.1174	0.1698	1	13~35	1	36~495	1	1~12
CYP71	Khe05023.1	Chromosome10	281908053	282092575	Proximal	2	3	3	0	0	235	26.4322	5.93	37.6	86.68	-0.319	Cytoplasm	-	Transmembrane	0.5751	0.3486	0.119	0.1927	0.4402	0.2753	0.4161	0.0376	0.0724	0.3731	0.4082	0.4737	0.1303	0.4632	0	-	1	1~235	0	-
CYP71	Khe05026.1	Chromosome10	284626313	284634325	Tandem	1	2	2	1	0	459	51.818	7.15	46.55	93.05	-0.147	Cell membrane	-	Transmembrane	0.2734	0.249	0.0409	0.4558	0.4986	0.3185	0.2472	0.1576	0.1984	0.2159	0.5198	0.5159	0.121	0.3628	0	-	1	1~459	0	-
CYP71	Khe05027.1	Chromosome10	284827729	284835147	Tandem	1	2	2	0	0	563	63.4937	8.6	48.39	94.05	-0.099	Endoplasmic reticulum	Signal peptide|Transmembrane domain	Transmembrane	0.1332	0.0947	0.0185	0.2087	0.0941	0.1697	0.9069	0.168	0.1839	0.1998	0.4022	0.8733	0.1291	0.1788	1	36~58	1	59~563	1	1~35
CYP71	Khe05028.1	Chromosome10	285030898	285038374	Tandem	1	2	2	1	1	459	51.8141	7.15	46.55	93.9	-0.146	Cell membrane	-	Transmembrane	0.2777	0.2523	0.0395	0.4544	0.4935	0.3111	0.2405	0.1504	0.1936	0.2217	0.5229	0.5145	0.1226	0.3619	0	-	1	1~459	0	-
CYP71	Khe05039.1	Chromosome10	290015083	290020999	Dispersed	1	2	2	1	1	575	64.7753	8.51	46.82	97.69	-0.089	Endoplasmic reticulum	Signal peptide|Transmembrane domain	Transmembrane	0.1412	0.1181	0.0193	0.2098	0.073	0.1119	0.9232	0.2007	0.2155	0.1573	0.3918	0.8524	0.1167	0.1963	0	-	1	1~575	0	-
CYP71	Khe05068.1	Chromosome10	297827274	297831507	Dispersed	2	3	3	1	1	506	58.0495	9.13	42.47	98.6	-0.206	Endoplasmic reticulum	Signal peptide|Transmembrane domain	Peripheral|Transmembrane	0.1324	0.0894	0.0321	0.1735	0.1874	0.2093	0.8799	0.1843	0.2276	0.0661	0.7536	0.7408	0.1601	0.1343	0	-	1	1~506	0	-
CYP71	Khe05160.1	Chromosome10	318943873	318986008	-	2	3	2	2	1	435	49.9138	6.33	48.58	96.37	-0.082	Nucleus	-	Soluble	0.3593	0.43	0.064	0.301	0.2809	0.1728	0.2063	0.1434	0.108	0.1733	0.4432	0.3738	0.1019	0.5427	0	-	1	1~435	0	-
CYP71	Khe05471.1	Chromosome10	362552369	362553805	Dispersed	0	1	1	1	1	113	12.6943	10.42	55.16	113.01	0.038	Plastid|Endoplasmic reticulum	-	Transmembrane	0.2345	0.0825	0.0523	0.1757	0.0573	0.6804	0.7804	0.2051	0.0886	0.2705	0.5036	0.6317	0.0207	0.3926	0	-	1	1~113	0	-
CYP71	Khe05491.1	Chromosome10	364926690	364928343	Tandem	1	2	2	1	1	435	48.3596	6.48	36.13	94.34	-0.12	Mitochondrion	-	Peripheral	0.2644	0.3578	0.0488	0.4495	0.5246	0.4305	0.3845	0.2155	0.2174	0.319	0.6968	0.4859	0.2296	0.2713	0	-	1	1~435	0	-
CYP71	Khe05492.1	Chromosome10	364928428	364930134	Tandem	1	2	2	0	1	445	49.3288	6.65	36.08	94	-0.111	Mitochondrion	-	Peripheral	0.2717	0.3539	0.0469	0.462	0.5269	0.4477	0.3832	0.2238	0.2143	0.3191	0.6941	0.4675	0.2157	0.2876	0	-	1	1~445	0	-
CYP71	Khe05493.1	Chromosome10	364998393	365008198	Tandem	2	3	3	1	0	595	66.4947	5.6	34.09	85.06	-0.185	Endoplasmic reticulum	Signal peptide|Transmembrane domain	Peripheral|Transmembrane	0.1447	0.1265	0.0266	0.2007	0.1907	0.2564	0.9321	0.2059	0.2549	0.1042	0.7071	0.7943	0.1793	0.1355	0	-	1	1~595	0	-
CYP71	Khe05494.1	Chromosome10	365068966	365078808	Tandem	2	3	3	1	0	595	66.5167	5.71	34.48	85.06	-0.185	Endoplasmic reticulum	Signal peptide|Transmembrane domain	Peripheral|Transmembrane	0.1447	0.1265	0.0266	0.2002	0.1913	0.2565	0.9321	0.2078	0.256	0.1064	0.7088	0.7967	0.1812	0.1342	0	-	1	1~595	0	-
CYP86	Khe05779.1	Chromosome10	395731272	395794582	Dispersed	11	12	11	0	2	763	87.1447	6.45	38.86	82.61	-0.279	Endoplasmic reticulum	Signal peptide|Transmembrane domain	Transmembrane	0.1673	0.1753	0.0231	0.2147	0.0955	0.0751	0.8716	0.1955	0.1163	0.0697	0.5968	0.8342	0.1152	0.1863	1	131~153	1	154~763	1	1~130
CYP71	Khe05954.1	Chromosome10	409137770	409140093	Tandem	1	2	2	1	1	511	58.2718	8.33	43.19	93.84	-0.085	Endoplasmic reticulum	Signal peptide|Transmembrane domain	Transmembrane	0.1134	0.0625	0.0409	0.262	0.0768	0.0669	0.8209	0.1396	0.0835	0.0216	0.3832	0.7872	0.0506	0.2745	0	-	1	1~511	0	-
CYP86	Khe06018.1	Chromosome10	414995231	414997176	Dispersed	0	1	1	1	1	534	60.3833	9.28	36.56	100.06	-0.045	Endoplasmic reticulum	Signal peptide|Transmembrane domain	Peripheral|Transmembrane	0.1314	0.0791	0.0265	0.1947	0.1729	0.0827	0.9026	0.2533	0.1533	0.0304	0.7454	0.6345	0.132	0.2587	1	5~24	1	25~534	1	1~4
CTP710	Khe06062.1	Chromosome10	418091990	418093368	Dispersed	0	1	1	1	1	102	11.534	4.61	49.82	89.9	-0.363	Cytoplasm|Peroxisome	Peroxisomal targeting signal	Transmembrane|Soluble	0.6309	0.2472	0.0758	0.3118	0.3799	0.4462	0.1384	0.0103	0.2256	0.8054	0.3007	0.6083	0.0828	0.5826	0	-	1	1~102	0	-
CYP85	Khe06082.1	Chromosome10	419363104	419367733	Dispersed	8	9	9	1	1	476	54.519	9.04	41.69	87.63	-0.151	Endoplasmic reticulum	Signal peptide|Transmembrane domain	Peripheral|Transmembrane	0.1773	0.0976	0.0308	0.2258	0.089	0.0766	0.9327	0.2997	0.1784	0.0243	0.7624	0.6494	0.1854	0.2025	0	-	1	1~476	0	-
CYP85	Khe06121.1	Chromosome11	1974677	1978025	-	6	7	5	1	3	489	55.2775	8.93	42.58	88.16	-0.181	Endoplasmic reticulum	Signal peptide|Transmembrane domain	Peripheral|Transmembrane	0.151	0.1629	0.0312	0.1536	0.0912	0.1234	0.889	0.1872	0.1382	0.0829	0.6004	0.9107	0.1429	0.1125	0	-	1	1~489	0	-
CYP85	Khe06513.1	Chromosome11	36261303	36277093	WGD or Segmental	9	10	10	0	0	622	70.7793	5.59	49.59	90.92	-0.214	Endoplasmic reticulum	Signal peptide|Transmembrane domain	Peripheral|Transmembrane	0.1534	0.1486	0.0882	0.2177	0.1905	0.1998	0.8516	0.1921	0.1229	0.0237	0.7902	0.8868	0.3919	0.1228	1	43~60	1	61~622	1	1~42
CYP71	Khe06773.1	Chromosome11	61056474	61058838	Dispersed	2	3	3	1	1	331	36.8844	9.24	38.45	91.39	-0.179	Endoplasmic reticulum	Signal peptide|Transmembrane domain	Peripheral|Transmembrane	0.0901	0.0686	0.0378	0.2205	0.1035	0.1012	0.9597	0.2303	0.1302	0.1154	0.6393	0.8824	0.1289	0.1138	1	27~49	1	50~331	1	1~26
CYP86	Khe06881.1	Chromosome11	69413205	69415574	WGD or Segmental/Tandem	3	4	4	1	1	511	59.0349	8.1	26.57	85.36	-0.211	Endoplasmic reticulum	Signal peptide|Transmembrane domain	Peripheral|Transmembrane	0.1569	0.1261	0.0556	0.211	0.1028	0.2	0.8993	0.2992	0.1526	0.0232	0.6978	0.7713	0.1274	0.2199	1	7~29	1	30~511	1	1~6
CYP86	Khe06882.1	Chromosome11	69424592	69427300	Tandem	3	4	4	1	1	511	58.8437	7.64	24.5	88.83	-0.15	Endoplasmic reticulum	Signal peptide|Transmembrane domain	Peripheral|Transmembrane	0.1605	0.1251	0.0658	0.2128	0.1034	0.1642	0.8887	0.3361	0.1444	0.0222	0.6909	0.7663	0.1151	0.2193	1	7~29	1	30~511	1	1~6
CYP86	Khe06883.1	Chromosome11	69430703	69433614	Tandem	3	4	4	0	0	401	45.9807	6.64	33.57	83.49	-0.302	Mitochondrion	-	Soluble	0.3461	0.3075	0.0453	0.3127	0.5158	0.4896	0.2647	0.153	0.1401	0.2057	0.5145	0.4285	0.1505	0.4328	0	-	1	1~401	0	-
CYP71	Khe06888.1	Chromosome11	70086011	70096183	Proximal	1	2	2	1	1	494	55.9181	8.74	42.24	95.36	-0.098	Endoplasmic reticulum	Signal peptide|Transmembrane domain	Peripheral|Transmembrane	0.0954	0.0739	0.0454	0.1809	0.0919	0.1181	0.8862	0.3811	0.1939	0.0556	0.6714	0.743	0.0774	0.183	1	3~25	1	26~494	1	1~2
CYP71	Khe06889.1	Chromosome11	70215147	70243769	Tandem	1	2	2	1	1	493	54.9619	8.16	37.19	100.73	0.042	Endoplasmic reticulum	Signal peptide|Transmembrane domain	Transmembrane	0.0769	0.0694	0.0357	0.1865	0.1458	0.2355	0.8276	0.2107	0.094	0.1047	0.5508	0.8122	0.094	0.1907	0	-	1	1~493	0	-
CYP71	Khe06890.1	Chromosome11	70354818	70371165	Tandem	1	2	2	1	1	494	55.0011	8.11	38.35	100.26	0.043	Endoplasmic reticulum	Signal peptide|Transmembrane domain	Transmembrane	0.0835	0.0706	0.0435	0.1818	0.1693	0.3058	0.8289	0.2476	0.1304	0.1203	0.5835	0.8067	0.0847	0.1946	0	-	1	1~494	0	-
CYP71	Khe06891.1	Chromosome11	70512482	70516921	Tandem	1	2	2	1	1	494	55.7097	8.64	28.23	97.15	-0.027	Endoplasmic reticulum	Signal peptide|Transmembrane domain	Peripheral|Transmembrane	0.096	0.0832	0.0349	0.2743	0.127	0.1805	0.8778	0.2875	0.1337	0.0475	0.6002	0.8229	0.09	0.174	1	2~24	1	25~494	1	1~1
CYP71	Khe06894.1	Chromosome11	70607436	70617050	Proximal	1	2	2	1	1	494	55.4134	8.77	31.7	97.91	-0.011	Endoplasmic reticulum	Signal peptide	Peripheral|Transmembrane	0.0769	0.0762	0.0389	0.167	0.1498	0.3009	0.8251	0.2609	0.1116	0.0947	0.6104	0.828	0.0732	0.1639	0	-	1	1~494	0	-
CYP71	Khe06895.1	Chromosome11	70839177	70849652	Proximal	1	2	2	1	1	363	40.5595	8.43	53.45	86.5	-0.263	Endoplasmic reticulum	Signal peptide|Transmembrane domain	Peripheral|Transmembrane	0.0998	0.0692	0.0294	0.2372	0.1104	0.0933	0.9241	0.3496	0.2483	0.0956	0.7748	0.7633	0.0981	0.1564	1	5~24	1	25~363	1	1~4
CYP85	Khe06983.1	Chromosome11	79469182	79475385	Tandem	8	9	9	1	1	476	54.2262	9.02	35.4	89.52	-0.087	Endoplasmic reticulum	Signal peptide|Transmembrane domain	Peripheral|Transmembrane	0.124	0.0667	0.0486	0.276	0.1349	0.0483	0.9054	0.2038	0.1015	0.0141	0.706	0.8217	0.1677	0.1514	1	2~21	1	22~476	1	1~1
CYP85	Khe06984.1	Chromosome11	79638265	79642371	Tandem	9	10	6	2	4	307	35.1637	8.79	44.98	87.33	-0.205	Cell membrane	Transmembrane domain	Peripheral|Transmembrane	0.3193	0.1779	0.1976	0.4992	0.5198	0.5206	0.3299	0.1612	0.1232	0.1525	0.8335	0.5443	0.2459	0.2228	0	-	1	1~307	0	-
CYP71	Khe07225.1	Chromosome11	100644109	100649448	Dispersed	1	2	2	1	1	509	58.1166	8.95	42.53	95.95	-0.141	Endoplasmic reticulum	Signal peptide	Transmembrane	0.1111	0.1031	0.0699	0.1988	0.1474	0.2132	0.7549	0.1786	0.0521	0.0834	0.54	0.7766	0.0583	0.2324	0	-	1	1~509	0	-
CYP71	Khe07297.1	Chromosome11	106909828	106912687	Dispersed	0	1	1	1	1	507	57.062	9.01	44.87	101.5	-0.008	Endoplasmic reticulum	Signal peptide|Transmembrane domain	Peripheral|Transmembrane	0.1375	0.0906	0.0235	0.2402	0.1128	0.0785	0.8893	0.267	0.1972	0.0323	0.6813	0.7369	0.0864	0.1824	0	-	1	1~507	0	-
CYP71	Khe07339.1	Chromosome11	111823964	111826040	WGD or Segmental	1	2	2	1	1	529	59.0506	9.16	39.43	98.24	0.043	Endoplasmic reticulum	Signal peptide|Transmembrane domain	Transmembrane	0.1438	0.1221	0.04	0.2222	0.1349	0.1981	0.8805	0.2194	0.2899	0.1906	0.5557	0.8831	0.2831	0.1247	1	26~48	1	49~529	1	1~25
CYP71	Khe07353.1	Chromosome11	114351784	114352811	Proximal	0	1	1	0	1	322	36.5067	6.48	48.02	100.75	-0.125	Plastid	-	Peripheral|Transmembrane	0.2399	0.3035	0.0962	0.3192	0.4089	0.577	0.4441	0.2595	0.182	0.1356	0.6025	0.5587	0.1551	0.3078	0	-	1	1~322	0	-
CYP71	Khe07355.1	Chromosome11	114490237	114492144	Proximal	0	1	1	1	1	505	57.2312	9.01	45.27	101.52	-0.013	Endoplasmic reticulum	Signal peptide|Transmembrane domain	Peripheral|Transmembrane	0.1328	0.0866	0.0228	0.2369	0.108	0.0637	0.8996	0.28	0.1981	0.0339	0.6795	0.7395	0.0836	0.1848	2	4~21|61~83	2	1~3|84~505	1	22~60
CYP71	Khe07357.1	Chromosome11	114661556	114663070	Proximal	0	1	1	0	0	504	57.3392	8.59	47.93	101.51	-0.037	Endoplasmic reticulum	Signal peptide|Transmembrane domain	Peripheral|Transmembrane	0.122	0.0848	0.0265	0.2657	0.126	0.1242	0.8974	0.2634	0.1892	0.021	0.6902	0.7334	0.0891	0.196	2	4~21|34~51	2	1~3|52~504	1	22~33
CYP71	Khe07362.1	Chromosome11	115180515	115182059	Tandem	0	1	1	1	0	511	57.8537	8.72	49.55	101.66	-0.016	Endoplasmic reticulum	Signal peptide|Transmembrane domain	Peripheral|Transmembrane	0.1225	0.0873	0.025	0.2781	0.129	0.1332	0.8783	0.284	0.1884	0.0217	0.6567	0.7184	0.0985	0.2061	2	4~21|34~51	2	1~3|52~511	1	22~33
CYP71	Khe07363.1	Chromosome11	115277744	115279321	Tandem	0	1	1	1	1	506	57.3342	8.54	46.84	101.13	0.009	Endoplasmic reticulum	Signal peptide|Transmembrane domain	Peripheral|Transmembrane	0.1151	0.0879	0.0238	0.2721	0.1256	0.1367	0.8621	0.2673	0.1887	0.0243	0.6561	0.7434	0.0885	0.1949	0	-	1	1~506	0	-
CYP71	Khe07364.1	Chromosome11	115320565	115337368	Proximal	2	3	3	0	0	107	12.2532	4.5	37.86	93.64	0.205	Cytoplasm	-	Transmembrane	0.7194	0.2363	0.1841	0.1963	0.4042	0.1962	0.1455	0.0163	0.0302	0.4654	0.2778	0.7217	0.0764	0.4045	0	-	1	1~107	0	-
CYP71	Khe07365.1	Chromosome11	115337426	115350084	Dispersed	2	3	3	0	0	511	55.4734	5.43	49.92	80.51	-0.547	Cytoplasm	-	Transmembrane|Soluble	0.5201	0.4035	0.1273	0.1749	0.273	0.1473	0.4724	0.1473	0.2185	0.0256	0.5176	0.51	0.1307	0.5085	0	-	1	1~511	0	-
CYP71	Khe07366.1	Chromosome11	115351152	115352942	Proximal	0	1	1	0	1	506	57.2882	8.35	46.44	101.13	0.01	Endoplasmic reticulum	Signal peptide|Transmembrane domain	Peripheral|Transmembrane	0.1148	0.0875	0.0232	0.2712	0.1273	0.1385	0.8621	0.2652	0.1861	0.0238	0.6558	0.7417	0.0865	0.1965	0	-	1	1~506	0	-
CYP71	Khe07369.1	Chromosome11	115412260	115413210	Tandem	1	2	2	0	0	276	31.6606	4.96	45.72	93.12	-0.2	Cytoplasm	-	Transmembrane	0.5476	0.3123	0.1892	0.3664	0.289	0.2106	0.2893	0.0923	0.0985	0.1895	0.574	0.5442	0.1905	0.3126	0	-	1	1~276	0	-
CYP71	Khe07370.1	Chromosome11	116218179	116219996	Tandem	0	1	1	1	1	504	57.2091	9	44.94	100.73	-0.017	Endoplasmic reticulum	Signal peptide|Transmembrane domain	Peripheral|Transmembrane	0.131	0.0885	0.0235	0.2364	0.1094	0.087	0.8965	0.2962	0.2089	0.0318	0.6979	0.7497	0.0984	0.1782	2	4~22|29~48	2	1~3|49~504	1	23~28
CYP71	Khe07387.1	Chromosome11	117685939	117687037	Proximal	1	2	2	1	0	236	26.6639	6.34	44.07	99.87	-0.058	Nucleus	-	Peripheral|Transmembrane	0.4047	0.4979	0.0629	0.2159	0.3141	0.2237	0.2623	0.0971	0.1839	0.3054	0.6537	0.6205	0.1658	0.2929	0	-	1	1~236	0	-
CYP71	Khe07389.1	Chromosome11	117748375	117885251	Tandem	2	3	3	1	1	510	57.9924	8.39	44.44	97.45	-0.13	Endoplasmic reticulum	Signal peptide	Transmembrane	0.111	0.0781	0.0651	0.2241	0.1194	0.1614	0.7852	0.1963	0.0607	0.0494	0.4995	0.7485	0.0535	0.2686	0	-	1	1~510	0	-
CYP71	Khe07390.1	Chromosome11	117963451	117966059	Tandem	1	2	2	1	1	510	57.9954	8.35	45.89	97.45	-0.118	Endoplasmic reticulum	Signal peptide	Transmembrane	0.1114	0.0833	0.0639	0.2277	0.1237	0.1659	0.79	0.1999	0.0581	0.057	0.5184	0.7616	0.0535	0.2505	0	-	1	1~510	0	-
CYP71	Khe07391.1	Chromosome11	118051838	118054834	Tandem	1	2	2	1	1	510	57.9824	8.58	43.44	96.69	-0.118	Endoplasmic reticulum	Signal peptide	Transmembrane	0.114	0.0841	0.0641	0.2057	0.1168	0.1618	0.7996	0.2163	0.0642	0.0505	0.5403	0.7405	0.0655	0.2412	1	4~23	1	1~3	1	24~510
CYP71	Khe07394.1	Chromosome11	118223401	118238032	Proximal	1	2	2	0	1	372	41.9124	8.68	49.23	90.65	-0.181	Endoplasmic reticulum	Signal peptide|Transmembrane domain	Transmembrane	0.0876	0.0628	0.0494	0.184	0.0997	0.1493	0.8716	0.2327	0.0706	0.0278	0.5853	0.8419	0.054	0.1762	1	53~75	1	1~52	1	76~372
CYP71	Khe07396.1	Chromosome11	118446499	118449953	Proximal	1	2	2	1	1	506	57.0322	8.58	41.45	96.34	-0.127	Endoplasmic reticulum	Signal peptide	Transmembrane	0.1085	0.0725	0.0643	0.2298	0.1692	0.1613	0.7587	0.1493	0.0567	0.0405	0.4414	0.7924	0.053	0.2473	0	-	1	1~506	0	-
CYP71	Khe07399.1	Chromosome11	118904568	118907182	Tandem	1	2	2	1	1	515	58.5401	7.72	40.04	95.44	-0.124	Endoplasmic reticulum	Signal peptide	Transmembrane	0.0953	0.0739	0.0351	0.1969	0.0957	0.1326	0.7635	0.1913	0.0672	0.0569	0.5301	0.7707	0.0689	0.2281	1	7~24	1	25~515	1	1~6
CYP71	Khe07400.1	Chromosome11	118977854	118982104	Tandem	1	2	2	1	1	506	57.1914	6.8	37.52	93.83	-0.098	Endoplasmic reticulum	Signal peptide|Transmembrane domain	Transmembrane	0.1138	0.0722	0.0373	0.2213	0.0784	0.0759	0.8686	0.2323	0.0669	0.0183	0.5331	0.7269	0.0651	0.2419	0	-	1	1~506	0	-
CYP71	Khe07402.1	Chromosome11	119059151	119066234	Proximal	1	2	2	1	1	506	57.1864	6.64	38.12	95.4	-0.058	Endoplasmic reticulum	Signal peptide|Transmembrane domain	Transmembrane	0.1137	0.0711	0.0364	0.2121	0.0741	0.0682	0.8728	0.2502	0.0718	0.0186	0.5295	0.7359	0.0618	0.2419	0	-	1	1~506	0	-
CYP71	Khe07799.1	Chromosome11	177323414	177325472	WGD or Segmental	1	2	2	1	1	507	57.2135	6.05	36	93.49	-0.008	Endoplasmic reticulum	Signal peptide|Transmembrane domain	Transmembrane	0.1131	0.0769	0.0218	0.1723	0.0877	0.0705	0.8903	0.2567	0.1407	0.0343	0.5852	0.7022	0.073	0.2415	1	7~24	1	25~507	1	1~6
CYP86	Khe08101.1	Chromosome11	323839365	323847462	Dispersed	1	2	1	1	2	257	29.5221	5.88	39.79	90.62	-0.031	Cytoplasm|Nucleus|Mitochondrion	-	Transmembrane	0.4959	0.5818	0.1496	0.0981	0.7522	0.1641	0.3013	0.0377	0.052	0.4888	0.4307	0.5796	0.1327	0.3885	0	-	1	1~257	0	-
CYP86	Khe08119.1	Chromosome11	332599676	332602752	Dispersed	1	2	1	1	2	536	61.4631	8.9	50.98	92.54	-0.098	Endoplasmic reticulum	Signal peptide|Transmembrane domain	Transmembrane	0.1327	0.0846	0.016	0.1812	0.1021	0.1619	0.8976	0.1831	0.0724	0.0591	0.5532	0.7705	0.0791	0.2466	1	7~29	1	30~536	1	1~6
CYP71	Khe08273.1	Chromosome11	377678856	377799909	Tandem	1	2	2	1	0	362	41.2812	9.07	51.07	106.93	-0.062	Endoplasmic reticulum	Signal peptide|Transmembrane domain	Transmembrane	0.112	0.0664	0.0243	0.2222	0.0852	0.2196	0.9317	0.1979	0.0913	0.0651	0.5279	0.8113	0.0666	0.2187	1	35~57	1	1~34	1	58~362
CYP71	Khe08274.1	Chromosome11	377824187	377826337	Tandem	1	2	2	1	1	365	41.3562	9.46	50.63	101.81	-0.092	Endoplasmic reticulum	Signal peptide|Transmembrane domain	Transmembrane	0.1063	0.0658	0.0241	0.2443	0.0829	0.208	0.9374	0.2039	0.0925	0.0514	0.5307	0.7736	0.0728	0.2433	1	35~57	1	1~34	1	58~365
CYP71	Khe08277.1	Chromosome11	377954639	378008547	Dispersed	2	3	3	0	0	375	43.3388	7.19	47.69	88.77	-0.369	Cell membrane	-	Peripheral	0.2885	0.2649	0.1188	0.3848	0.2076	0.3113	0.297	0.3181	0.1479	0.1722	0.6982	0.3737	0.3011	0.3862	0	-	1	1~375	0	-
CYP72	Khe08547.1	Chromosome12	8633266	8691305	WGD or Segmental	12	13	13	1	1	892	99.3849	7.63	40.2	83.52	-0.191	Endoplasmic reticulum	Signal peptide|Transmembrane domain	Peripheral|Transmembrane	0.1994	0.13	0.0653	0.2538	0.1836	0.0592	0.84	0.2839	0.1614	0.0245	0.6875	0.7498	0.2145	0.2488	1	2~24	1	25~892	1	1~1
CYP72	Khe08551.1	Chromosome12	9073131	9077325	Proximal	3	4	4	0	1	518	59.2843	8.41	42.27	93.2	0.012	Endoplasmic reticulum	Signal peptide	Peripheral|Transmembrane	0.183	0.1227	0.069	0.172	0.1475	0.0537	0.8531	0.2996	0.1213	0.0052	0.6997	0.7858	0.2327	0.2004	1	2~24	1	25~518	1	1~1
CYP72	Khe08553.1	Chromosome12	9373916	9384296	Proximal	3	4	4	1	1	524	59.8008	7.23	41.23	94.33	0.01	Endoplasmic reticulum	Signal peptide	Peripheral|Transmembrane	0.1879	0.1036	0.0738	0.1616	0.1247	0.0555	0.8753	0.3088	0.1462	0.0049	0.7008	0.7882	0.2264	0.2073	1	7~29	1	30~524	1	1~6
CYP85	Khe08560.1	Chromosome12	9816040	9842023	Dispersed	7	8	8	1	1	474	54.2899	9.08	36.17	88.44	-0.165	Endoplasmic reticulum	Signal peptide|Transmembrane domain	Peripheral|Transmembrane	0.1577	0.0802	0.0352	0.151	0.1427	0.0716	0.946	0.2066	0.1689	0.0303	0.7346	0.8169	0.1307	0.1347	1	5~27	1	28~474	1	1~4
CYP85	Khe08766.1	Chromosome12	26925763	26950652	Dispersed	7	8	8	1	1	476	54.4998	8.9	38.97	88.72	-0.218	Endoplasmic reticulum	Signal peptide|Transmembrane domain	Peripheral|Transmembrane	0.1438	0.0719	0.0394	0.1642	0.1827	0.1006	0.9416	0.1719	0.14	0.0418	0.6939	0.8487	0.1186	0.1278	1	9~26	1	27~476	1	1~8
CYP85	Khe08950.1	Chromosome12	40313861	40377472	-	2	3	3	1	1	427	48.7806	8.5	50.72	91.8	-0.091	Endoplasmic reticulum	Signal peptide|Transmembrane domain	Peripheral|Transmembrane	0.1486	0.0693	0.0536	0.1244	0.1237	0.1253	0.9052	0.1537	0.1138	0.0626	0.6876	0.8373	0.1269	0.1692	1	3~25	1	26~427	1	1~2
CYP72	Khe09521.1	Chromosome12	86504450	86526684	Proximal	4	5	5	1	1	521	59.7345	9.25	42.19	91.48	-0.168	Endoplasmic reticulum	Signal peptide|Transmembrane domain	Peripheral|Transmembrane	0.1824	0.0646	0.0662	0.2145	0.1307	0.0516	0.8393	0.2715	0.1661	0.0176	0.6792	0.7924	0.1666	0.203	1	7~29	1	30~521	1	1~6
CYP72	Khe09524.1	Chromosome12	86681542	86685251	Proximal	4	5	5	0	1	526	60.2816	9.21	41.04	93.23	-0.14	Endoplasmic reticulum	Signal peptide|Transmembrane domain	Peripheral|Transmembrane	0.1841	0.0699	0.0683	0.2182	0.1139	0.0441	0.8607	0.268	0.1822	0.0207	0.6941	0.8123	0.2421	0.1712	1	7~29	1	30~526	1	1~6
CYP72	Khe09526.1	Chromosome12	86963969	87012882	Proximal	7	8	8	0	0	465	52.1506	6.82	47.44	87.48	-0.342	Cytoplasm	-	Peripheral|Transmembrane	0.3755	0.3989	0.0713	0.2881	0.233	0.29	0.3313	0.0686	0.1155	0.3532	0.7063	0.5488	0.2689	0.3349	0	-	1	1~465	0	-
CYP72	Khe09532.1	Chromosome12	87317266	87322406	Tandem	2	3	3	0	1	449	49.0841	4.83	48.31	90.11	-0.021	Cytoplasm	-	Peripheral|Transmembrane	0.4745	0.3619	0.0684	0.2191	0.272	0.3985	0.4093	0.054	0.0876	0.2578	0.6789	0.6456	0.327	0.2725	0	-	1	1~449	0	-
CYP72	Khe09533.1	Chromosome12	87371193	87387374	WGD or Segmental/Tandem	4	5	5	1	1	521	59.6226	9	44.44	92.3	-0.14	Endoplasmic reticulum	Signal peptide|Transmembrane domain	Peripheral|Transmembrane	0.185	0.0739	0.0708	0.2271	0.1024	0.0341	0.8348	0.2777	0.1538	0.0138	0.6872	0.7939	0.1871	0.196	1	7~29	1	30~521	1	1~6
CYP72	Khe09534.1	Chromosome12	87407877	87418030	Tandem	5	6	5	1	2	521	59.8722	9.22	44.27	94.53	-0.129	Endoplasmic reticulum	Signal peptide|Transmembrane domain	Peripheral|Transmembrane	0.1901	0.0723	0.0644	0.2112	0.1012	0.0358	0.839	0.2832	0.1635	0.015	0.6916	0.7834	0.1905	0.2015	1	7~29	1	30~521	1	1~6
CYP72	Khe09535.1	Chromosome12	87430619	87439509	Tandem	4	5	5	0	0	497	55.74	5.52	57.45	78.67	-0.6	Cytoplasm	Nuclear localization signal	Transmembrane|Soluble	0.4532	0.4189	0.1412	0.1344	0.1475	0.2971	0.3097	0.0428	0.0798	0.0189	0.4656	0.5464	0.0989	0.5503	0	-	1	1~497	0	-
CYP72	Khe09538.1	Chromosome12	87543266	87551496	Proximal	1	2	2	1	1	251	28.7153	5.77	49.78	92.47	-0.025	Cytoplasm	-	Soluble	0.7161	0.3613	0.0571	0.2231	0.2598	0.1395	0.1391	0.0333	0.0555	0.3046	0.2781	0.3801	0.0403	0.6395	0	-	1	1~251	0	-
CYP72	Khe09540.1	Chromosome12	87598582	87945902	Proximal	4	5	5	1	1	524	60.5378	9.27	39.65	90.97	-0.165	Endoplasmic reticulum	Signal peptide|Transmembrane domain	Peripheral|Transmembrane	0.1995	0.0934	0.0537	0.1494	0.1399	0.0512	0.8145	0.1579	0.1115	0.0306	0.6333	0.8198	0.1646	0.2018	1	12~31	1	32~524	1	1~11
CYP72	Khe09545.1	Chromosome12	88109386	88246470	Proximal	17	18	18	0	0	786	89.7049	7.11	49.22	86.42	-0.39	Endoplasmic reticulum	-	Peripheral|Transmembrane	0.43	0.3462	0.114	0.2158	0.251	0.3221	0.7252	0.0894	0.212	0.169	0.6088	0.6724	0.2055	0.3133	0	-	1	1~786	0	-
CYP71	Khe09638.1	Chromosome12	95826743	95865394	Dispersed	3	4	4	0	0	267	30.1404	8.94	40.27	82.13	-0.333	Endoplasmic reticulum	Signal peptide	Peripheral|Transmembrane	0.205	0.1099	0.0356	0.181	0.1387	0.2022	0.7877	0.1499	0.0761	0.0961	0.8461	0.7525	0.1606	0.1447	0	-	1	1~267	0	-
CYP72	Khe09662.1	Chromosome12	97423304	97426066	Dispersed	4	5	5	1	1	522	59.9471	8.57	38.95	93.03	-0.157	Endoplasmic reticulum	Signal peptide|Transmembrane domain	Peripheral|Transmembrane	0.2213	0.0867	0.0546	0.175	0.1078	0.0639	0.8324	0.2615	0.1471	0.0137	0.6509	0.7825	0.1634	0.2212	1	7~29	1	30~522	1	1~6
CYP72	Khe09957.1	Chromosome12	123330916	123331967	Proximal	2	3	3	1	0	248	29.0058	9.1	52.04	93.19	-0.168	Endoplasmic reticulum	Signal peptide|Transmembrane domain	Peripheral|Transmembrane	0.1917	0.074	0.0783	0.1738	0.1344	0.0161	0.9257	0.2332	0.1728	0.0037	0.7222	0.8242	0.1453	0.1889	1	4~26	1	1~3	1	27~248
CYP72	Khe09960.1	Chromosome12	123801180	123806741	Proximal	4	5	5	1	1	504	58.1418	8.98	45.13	96.98	-0.146	Endoplasmic reticulum	Signal peptide|Transmembrane domain	Peripheral|Transmembrane	0.2003	0.0852	0.063	0.1857	0.1465	0.0271	0.8929	0.2233	0.1533	0.0069	0.6475	0.7815	0.1355	0.2289	1	5~27	1	28~504	1	1~4
CYP72	Khe09962.1	Chromosome12	123821482	123826776	Proximal	4	5	5	1	1	474	54.7737	8.29	46.38	95.7	-0.167	Endoplasmic reticulum	Signal peptide|Transmembrane domain	Peripheral|Transmembrane	0.1909	0.0773	0.0588	0.1917	0.1462	0.0257	0.9091	0.2253	0.1668	0.0058	0.6768	0.8147	0.1565	0.2045	1	5~27	1	28~474	1	1~4
CYP72	Khe09968.1	Chromosome12	124341420	124342739	Proximal	1	2	2	1	1	237	26.6423	7.1	35.65	96.41	-0.083	Cytoplasm	-	Soluble	0.651	0.3745	0.1097	0.3247	0.2643	0.4192	0.1142	0.0338	0.0469	0.2771	0.3139	0.4145	0.0455	0.5825	0	-	1	1~237	0	-
CYP72	Khe09978.1	Chromosome12	124919406	124922340	Dispersed	2	3	3	1	1	248	29.0907	9.35	43.92	87.3	-0.26	Endoplasmic reticulum	Signal peptide|Transmembrane domain	Peripheral|Transmembrane	0.1725	0.0701	0.0724	0.1753	0.1608	0.0255	0.9271	0.2184	0.1357	0.0067	0.7359	0.8215	0.1383	0.184	1	4~26	1	1~3	1	27~248
CYP72	Khe10007.1	Chromosome12	128011733	128062140	Dispersed	3	4	4	1	0	175	20.7054	10.28	49.08	95.83	-0.187	Endoplasmic reticulum	Signal peptide|Transmembrane domain	Peripheral|Transmembrane	0.1775	0.0622	0.0799	0.1638	0.1208	0.0126	0.9055	0.2062	0.1486	0.0046	0.6492	0.9025	0.1057	0.1448	1	4~26	1	1~3	1	27~175
CYP72	Khe10011.1	Chromosome12	128758954	128761222	Dispersed	1	2	2	1	1	237	26.501	7.06	37.15	93.12	-0.166	Cytoplasm	Nuclear localization signal	Soluble	0.6158	0.4075	0.1061	0.2924	0.2653	0.3625	0.1336	0.0324	0.0328	0.2112	0.3171	0.3957	0.0446	0.5832	0	-	1	1~237	0	-
CYP72	Khe10028.1	Chromosome12	131057027	131076168	-	4	5	5	1	1	504	57.9146	9.32	42.79	93.33	-0.199	Endoplasmic reticulum	Signal peptide|Transmembrane domain	Peripheral|Transmembrane	0.2105	0.0905	0.0753	0.2001	0.1685	0.0271	0.876	0.2125	0.1333	0.0056	0.6654	0.7876	0.1344	0.2164	1	5~27	1	28~504	1	1~4
CYP72	Khe10029.1	Chromosome12	131264564	131273558	-	4	5	5	1	1	493	56.3417	9.31	43.08	94.22	-0.203	Endoplasmic reticulum	Signal peptide|Transmembrane domain	Peripheral|Transmembrane	0.1973	0.1173	0.0636	0.136	0.1818	0.0437	0.8755	0.1603	0.1322	0.0064	0.6414	0.8042	0.1172	0.2333	1	5~27	1	28~493	1	1~4
CYP85	Khe10114.1	Chromosome12	140458742	140461716	Dispersed	8	9	9	1	1	473	53.5044	8.8	33.21	98.67	0.042	Endoplasmic reticulum	Signal peptide|Transmembrane domain	Peripheral|Transmembrane	0.1899	0.1035	0.0537	0.2225	0.1245	0.0693	0.9251	0.2823	0.1776	0.0233	0.7684	0.7977	0.2002	0.1442	1	5~27	1	28~473	1	1~4
CYP71	Khe10168.1	Chromosome12	146454576	146455246	Dispersed	0	1	1	0	1	102	11.5184	5.88	20.05	109.9	0.053	Nucleus	-	Soluble	0.4349	0.5594	0.0937	0.3623	0.3384	0.2244	0.054	0.0052	0.0304	0.2162	0.4509	0.4148	0.0675	0.6619	0	-	1	1~102	0	-
CYP71	Khe10169.1	Chromosome12	146659570	146661605	Dispersed	1	2	2	1	1	518	58.5525	6.72	43.98	91.14	-0.136	Endoplasmic reticulum	Signal peptide|Transmembrane domain	Transmembrane	0.1009	0.0712	0.0288	0.2725	0.1095	0.0812	0.8228	0.1315	0.097	0.0377	0.3511	0.7787	0.0617	0.2582	0	-	1	1~518	0	-
CYP71	Khe10210.1	Chromosome12	151977656	151980621	WGD or Segmental	1	2	2	1	1	524	59.3322	9.28	45.93	97.27	0.044	Endoplasmic reticulum	Signal peptide|Transmembrane domain	Transmembrane	0.1229	0.112	0.0191	0.182	0.1226	0.2507	0.9255	0.3254	0.2451	0.0734	0.5939	0.862	0.2162	0.1151	1	24~46	1	47~524	1	1~23
CYP72	Khe10260.1	Chromosome12	158109724	158126199	WGD or Segmental	4	5	5	1	1	505	57.6	9.29	41.11	89.64	-0.221	Endoplasmic reticulum	Signal peptide|Transmembrane domain	Peripheral|Transmembrane	0.1693	0.0914	0.0787	0.1653	0.1982	0.07	0.8316	0.1426	0.1097	0.007	0.666	0.7749	0.1476	0.2216	1	5~27	1	28~505	1	1~4
CYP72	Khe10263.1	Chromosome12	158383726	158393394	-	4	5	5	1	1	495	56.3498	9.41	37.33	94.38	-0.121	Endoplasmic reticulum	Signal peptide|Transmembrane domain	Peripheral|Transmembrane	0.1523	0.1376	0.0593	0.1443	0.164	0.1286	0.8192	0.2111	0.1408	0.0035	0.6387	0.813	0.1363	0.2163	1	5~27	1	28~495	1	1~4
CYP71	Khe10305.1	Chromosome12	164529546	164535333	Dispersed	1	2	2	1	1	517	58.6035	8.69	46.06	95.38	-0.138	Endoplasmic reticulum	Signal peptide|Transmembrane domain	Transmembrane	0.1231	0.1026	0.02	0.1943	0.0362	0.0978	0.9129	0.2137	0.1091	0.0436	0.4072	0.7779	0.0782	0.2929	1	10~32	1	1~9	1	33~517
CYP72	Khe10564.1	Chromosome12	242381898	242827441	Dispersed	4	5	5	1	1	410	46.7132	7.26	35.89	92.73	-0.128	Cytoplasm	-	Peripheral	0.4331	0.3188	0.1034	0.3157	0.3527	0.5493	0.2561	0.0403	0.085	0.1107	0.6274	0.4885	0.1311	0.4099	0	-	1	1~410	0	-
CYP71	Khe11183.1	Chromosome13	68936	71066	Dispersed	1	2	2	1	1	529	59.924	6.56	47.54	87.56	-0.202	Endoplasmic reticulum	Signal peptide|Transmembrane domain	Transmembrane	0.127	0.0945	0.0229	0.2057	0.075	0.1375	0.9374	0.3072	0.1941	0.0346	0.3897	0.7636	0.083	0.2515	2	20~39|127~146	2	1~19|147~529	1	40~126
CYP72	Khe11439.1	Chromosome13	18591137	18596040	Proximal	4	5	5	1	1	525	59.8319	9.21	45.03	93.62	-0.038	Endoplasmic reticulum	Signal peptide|Transmembrane domain	Peripheral|Transmembrane	0.1795	0.0975	0.0517	0.2255	0.1386	0.0329	0.8588	0.2189	0.1375	0.0121	0.681	0.788	0.2031	0.196	1	7~29	1	30~525	1	1~6
CYP71	Khe11492.1	Chromosome13	22798312	22800866	Dispersed	1	2	2	1	1	541	60.2829	7.21	39.6	100.57	0.08	Endoplasmic reticulum	Signal peptide|Transmembrane domain	Peripheral|Transmembrane	0.1355	0.0891	0.0262	0.2198	0.1543	0.2515	0.934	0.2502	0.317	0.1184	0.6192	0.8204	0.1528	0.1237	2	10~29|36~58	2	1~9|59~541	1	30~35
CYP71	Khe11604.1	Chromosome13	32454463	32456323	Proximal	1	2	2	1	1	512	58.2179	6.91	43.64	85.9	-0.227	Endoplasmic reticulum	Signal peptide|Transmembrane domain	Transmembrane	0.1304	0.0875	0.0238	0.2004	0.0814	0.1044	0.9111	0.2315	0.1659	0.0206	0.4716	0.6319	0.0565	0.3062	1	7~24	1	25~512	1	1~6
CYP71	Khe11608.1	Chromosome13	33036511	33069307	Tandem	7	8	8	0	0	270	30.3787	6.53	49.83	75.04	-0.301	Cytoplasm	-	Transmembrane	0.5623	0.2853	0.3138	0.1723	0.3446	0.2591	0.5652	0.0708	0.1567	0.1761	0.5151	0.5492	0.1359	0.4228	0	-	1	1~270	0	-
CYP71	Khe11609.1	Chromosome13	33120395	33122447	-	1	2	2	1	1	499	56.6041	7.23	40.21	85.19	-0.228	Endoplasmic reticulum	Signal peptide|Transmembrane domain	Transmembrane	0.1304	0.0896	0.0232	0.1975	0.0742	0.0845	0.8974	0.2136	0.1539	0.0275	0.4634	0.657	0.0573	0.2901	1	7~24	1	25~499	1	1~6
CYP71	Khe11684.1	Chromosome13	38637545	38639469	WGD or Segmental	1	2	2	1	1	518	58.3215	6.78	49.19	96.43	-0.099	Endoplasmic reticulum	Signal peptide|Transmembrane domain	Transmembrane	0.1271	0.073	0.0329	0.2249	0.1638	0.1876	0.8833	0.2011	0.1182	0.0386	0.5391	0.6768	0.1073	0.2578	1	7~25	1	26~518	1	1~6
CYP71	Khe11687.1	Chromosome13	38716642	38746887	Proximal	3	4	4	0	0	359	41.0366	9.06	54.82	88.36	-0.279	Endoplasmic reticulum	Signal peptide|Transmembrane domain	Transmembrane	0.1175	0.0708	0.0336	0.2156	0.153	0.2429	0.8988	0.2165	0.1112	0.0359	0.5707	0.7309	0.1012	0.2226	1	7~25	1	26~359	1	1~6
CYP85	Khe11752.1	Chromosome13	43483301	43505082	WGD or Segmental	9	10	10	1	1	472	54.6643	9.16	46.99	93.47	-0.108	Endoplasmic reticulum	Signal peptide|Transmembrane domain	Peripheral|Transmembrane	0.152	0.104	0.0683	0.3849	0.1154	0.0278	0.9016	0.3193	0.155	0.0115	0.7664	0.6699	0.1536	0.2136	1	2~19	1	20~472	1	1~1
CYP86	Khe11806.1	Chromosome13	48260118	48261967	Proximal	0	1	1	1	1	340	38.5062	9.17	40.42	93.24	-0.039	Endoplasmic reticulum	Signal peptide|Transmembrane domain	Peripheral|Transmembrane	0.1192	0.1837	0.0108	0.2147	0.1039	0.1	0.8599	0.1162	0.0481	0.0485	0.6324	0.764	0.0968	0.2077	0	-	1	1~340	0	-
CYP86	Khe11808.1	Chromosome13	48412575	48414650	Tandem	0	1	1	1	1	542	61.7218	8.92	51.75	84	-0.185	Endoplasmic reticulum	Signal peptide|Transmembrane domain	Peripheral|Transmembrane	0.1523	0.1502	0.0285	0.1634	0.1559	0.2221	0.8998	0.1254	0.1079	0.1021	0.6085	0.7176	0.1147	0.2489	1	37~59	1	60~542	1	1~36
CYP86	Khe11809.1	Chromosome13	48681023	48682726	Tandem	0	1	1	1	1	509	57.5517	6.7	43.05	83.34	-0.171	Endoplasmic reticulum	Signal peptide|Transmembrane domain	Transmembrane	0.1593	0.0908	0.0373	0.2228	0.0951	0.1169	0.9266	0.2174	0.1509	0.0182	0.5967	0.7122	0.1293	0.2459	1	5~27	1	28~509	1	1~4
CYP86	Khe11811.1	Chromosome13	48986417	48996356	Tandem	1	2	2	0	0	493	56.4055	8.49	42.19	83.08	-0.197	Endoplasmic reticulum	Signal peptide|Transmembrane domain	Transmembrane	0.1618	0.0894	0.0281	0.182	0.1045	0.1155	0.92	0.1604	0.1257	0.0351	0.5962	0.7179	0.1193	0.243	1	7~26	1	27~493	1	1~6
CYP71	Khe12632.1	Chromosome13	226415323	226424668	Dispersed	1	2	2	1	1	519	58.9594	8.45	38.8	94.68	-0.139	Endoplasmic reticulum	Signal peptide|Transmembrane domain	Transmembrane	0.1291	0.0922	0.0132	0.1668	0.0508	0.1397	0.8669	0.1769	0.1226	0.2548	0.4294	0.7593	0.0629	0.2474	0	-	1	1~519	0	-
CYP97	Khe12802.1	Chromosome13	274006122	274219230	Dispersed	15	16	16	1	1	636	71.4453	7.18	46.49	93.05	-0.181	Plastid	Chloroplast transit peptide	Peripheral	0.0965	0.0775	0.0204	0.0745	0.1519	0.985	0.0498	0.0672	0.0537	0.0698	0.8526	0.4893	0.2186	0.2834	0	-	1	1~636	0	-
CYP71	Khe12926.1	Chromosome13	316229676	316231462	Dispersed	0	1	1	1	1	495	55.4032	9.39	29.04	94.16	-0.124	Endoplasmic reticulum	Signal peptide|Transmembrane domain	Peripheral|Transmembrane	0.085	0.0772	0.0759	0.2121	0.3469	0.1948	0.849	0.162	0.0988	0.031	0.7542	0.7508	0.1111	0.1741	0	-	1	1~495	0	-
CYP86	Khe13097.1	Chromosome13	344200035	344201795	Dispersed	1	2	2	0	0	554	62.4723	8.74	41.6	95.76	-0.027	Endoplasmic reticulum	Signal peptide|Transmembrane domain	Peripheral|Transmembrane	0.1247	0.097	0.0305	0.1684	0.2222	0.0608	0.8634	0.2197	0.1341	0.1598	0.6947	0.7051	0.1305	0.2175	1	21~38	1	39~554	1	1~20
CYP86	Khe13383.1	Chromosome13	372347809	372379041	Proximal	1	2	2	0	0	510	58.019	9.26	47.37	79.71	-0.379	Plastid	-	Peripheral|Transmembrane	0.1289	0.1255	0.0474	0.2427	0.3365	0.8533	0.3101	0.1622	0.0553	0.1877	0.7406	0.5512	0.1126	0.328	0	-	1	1~510	0	-
CYP86	Khe13385.1	Chromosome13	372532584	372534420	Proximal	0	1	1	1	1	509	57.4966	6.7	44.71	84.7	-0.141	Endoplasmic reticulum	Signal peptide|Transmembrane domain	Peripheral|Transmembrane	0.1558	0.0912	0.0375	0.2173	0.0984	0.1266	0.9236	0.2129	0.1463	0.021	0.6133	0.7285	0.139	0.2319	1	5~27	1	28~509	1	1~4
CYP86	Khe13612.1	Chromosome14	19437942	19439849	Tandem	0	1	1	1	1	521	60.7347	6.38	50.84	80.31	-0.293	Endoplasmic reticulum	Signal peptide|Transmembrane domain	Transmembrane	0.1695	0.0948	0.0367	0.214	0.105	0.0721	0.9211	0.1894	0.1057	0.0237	0.5647	0.8248	0.1151	0.1804	1	7~29	1	30~521	1	1~6
CYP86	Khe13613.1	Chromosome14	19457287	19517929	Tandem	3	4	4	0	0	651	74.9993	9.06	41.49	81.51	-0.362	Endoplasmic reticulum	-	Peripheral|Transmembrane	0.2404	0.2489	0.0291	0.2181	0.2462	0.2951	0.6218	0.1866	0.1738	0.0787	0.7312	0.5575	0.1683	0.2802	0	-	1	1~651	0	-
CYP86	Khe13615.1	Chromosome14	19570203	19577651	Proximal	1	2	2	0	0	675	77.9691	6.31	49.3	80.15	-0.336	Endoplasmic reticulum	Signal peptide|Transmembrane domain	Peripheral|Transmembrane	0.1453	0.1667	0.0218	0.1828	0.1017	0.1245	0.8444	0.182	0.093	0.0468	0.6488	0.6446	0.098	0.2849	1	5~22	1	23~675	1	1~4
CYP86	Khe13617.1	Chromosome14	19788230	19841874	Proximal	5	6	6	0	0	563	65.0912	5.88	51.36	79.01	-0.397	Cell membrane	-	Peripheral|Transmembrane	0.3395	0.2599	0.0721	0.4893	0.3654	0.2571	0.4892	0.1766	0.26	0.1227	0.6508	0.5468	0.1772	0.3327	0	-	1	1~563	0	-
CYP72	Khe13628.1	Chromosome14	20820526	20944554	Dispersed	6	7	7	1	1	565	63.1076	8.78	43.47	97.33	0.047	Endoplasmic reticulum	Signal peptide|Transmembrane domain	Peripheral|Transmembrane	0.1441	0.1214	0.1059	0.1888	0.2699	0.1041	0.8821	0.1342	0.1718	0.0674	0.6247	0.7769	0.2817	0.3058	1	42~59	1	60~565	1	1~41
CYP71	Khe13633.1	Chromosome14	21257092	21319849	WGD or Segmental	5	6	6	0	0	540	59.8141	9.06	50.17	91.04	-0.212	Cytoplasm|Nucleus	-	Soluble	0.4929	0.5031	0.1939	0.2598	0.1694	0.3466	0.4709	0.1553	0.1845	0.1917	0.4617	0.3871	0.112	0.6232	0	-	1	1~540	0	-
CYP71	Khe13635.1	Chromosome14	21524609	21529613	Proximal	2	3	3	1	1	516	58.9898	8.32	42.73	96.3	-0.14	Endoplasmic reticulum	Signal peptide|Transmembrane domain	Peripheral|Transmembrane	0.1289	0.1121	0.0173	0.1807	0.1027	0.0568	0.907	0.2829	0.2054	0.0482	0.6855	0.6928	0.0975	0.2185	2	4~26|63~85	2	1~3|86~516	1	27~62
CYP86	Khe13940.1	Chromosome14	47798592	47800668	Dispersed	0	1	1	1	1	534	60.5696	8.53	42.27	101.16	-0.003	Endoplasmic reticulum	Signal peptide|Transmembrane domain	Peripheral|Transmembrane	0.1418	0.0892	0.0297	0.1966	0.19	0.115	0.9093	0.2946	0.166	0.028	0.7399	0.6141	0.1515	0.2765	1	2~24	1	25~534	1	1~1
CYP71	Khe14078.1	Chromosome14	61221224	61245477	Dispersed	5	6	6	0	0	539	62.0359	8.63	50.72	95.45	-0.139	Endoplasmic reticulum	Signal peptide|Transmembrane domain	Peripheral|Transmembrane	0.1763	0.1262	0.0159	0.1636	0.2377	0.2258	0.8706	0.227	0.1874	0.221	0.7537	0.7057	0.0958	0.2018	1	59~81	1	82~539	1	1~58
CYP72	Khe14242.1	Chromosome14	75420086	75423600	WGD or Segmental	4	5	5	1	1	523	59.2386	9.42	32.32	95.12	0.011	Endoplasmic reticulum	Signal peptide|Transmembrane domain	Peripheral|Transmembrane	0.1603	0.0818	0.0564	0.1882	0.1617	0.1011	0.8871	0.2472	0.1413	0.0288	0.64	0.8282	0.2067	0.1843	1	7~29	1	30~523	1	1~6
CYP711	Khe14453.1	Chromosome14	95248561	95268260	Dispersed	4	5	5	1	1	535	60.2013	8.58	42.79	91.14	-0.12	Endoplasmic reticulum	Signal peptide|Transmembrane domain	Peripheral|Transmembrane	0.1293	0.1507	0.0384	0.1677	0.3252	0.1376	0.9329	0.1359	0.1669	0.0285	0.6943	0.8224	0.2062	0.1744	1	20~42	1	43~535	1	1~19
CYP97	Khe15241.1	Chromosome14	306922021	307261941	Dispersed	9	10	9	1	1	579	64.9506	6.79	41.56	93.78	-0.169	Plastid	Chloroplast transit peptide	Peripheral	0.0925	0.078	0.0192	0.0623	0.1093	0.9664	0.0615	0.0536	0.0359	0.0482	0.8401	0.3817	0.2449	0.326	0	-	1	1~579	0	-
CYP71	Khe15772.1	Chromosome2	498059	534274	-	1	2	2	1	1	394	44.8688	6.08	33.75	96.24	-0.124	Nucleus	-	Transmembrane	0.2795	0.4071	0.0535	0.279	0.3281	0.4025	0.281	0.1183	0.0857	0.0836	0.44	0.5176	0.1484	0.3872	0	-	1	1~394	0	-
CYP71	Khe15844.1	Chromosome2	6777787	6802194	Proximal	1	2	2	1	1	517	58.7893	8.34	35.16	95.09	-0.076	Endoplasmic reticulum	Signal peptide|Transmembrane domain	Transmembrane	0.1035	0.0628	0.0341	0.2307	0.135	0.2223	0.8027	0.1247	0.0869	0.0359	0.3595	0.7381	0.0689	0.321	2	5~24|228~250	2	1~4|251~517	1	25~227
CYP71	Khe15849.1	Chromosome2	7013809	7034734	Tandem	2	3	2	1	2	355	40.2815	9.4	35.76	85.18	-0.256	Endoplasmic reticulum	Signal peptide|Transmembrane domain	Transmembrane	0.0857	0.0486	0.0354	0.2392	0.1195	0.2268	0.8292	0.1545	0.1033	0.0374	0.3567	0.7917	0.0621	0.2824	1	5~24	1	1~4	1	25~355
CYP71	Khe15850.1	Chromosome2	7261987	7265349	Tandem	1	2	2	1	1	517	59.1285	8.08	43.35	93.58	-0.216	Endoplasmic reticulum	Signal peptide|Transmembrane domain	Transmembrane	0.1211	0.0527	0.0414	0.2586	0.1249	0.232	0.8517	0.2256	0.0872	0.0409	0.405	0.7524	0.0546	0.3008	1	3~25	1	26~517	1	1~2
CYP71	Khe15854.1	Chromosome2	7661979	7699464	-	2	3	3	1	1	491	55.5753	8.05	35.47	86.19	-0.194	Endoplasmic reticulum	Signal peptide|Transmembrane domain	Transmembrane	0.1159	0.068	0.0348	0.2736	0.1002	0.0796	0.8186	0.0888	0.0767	0.0346	0.2878	0.7517	0.0505	0.3245	0	-	1	1~491	0	-
CYP71	Khe15856.1	Chromosome2	8057708	8062969	Proximal	1	2	2	1	1	519	58.5994	7	37.12	91.68	-0.127	Endoplasmic reticulum	Signal peptide|Transmembrane domain	Transmembrane	0.0862	0.0655	0.0431	0.2304	0.1257	0.182	0.8492	0.1649	0.0902	0.0385	0.421	0.8004	0.0568	0.2447	2	4~23|225~244	2	1~3|245~519	1	24~224
CYP71	Khe15859.1	Chromosome2	8311099	8363411	Proximal	1	2	2	1	1	385	44.0079	6.55	38.48	92.65	-0.149	Nucleus	-	Transmembrane	0.2501	0.3988	0.0568	0.406	0.3384	0.2167	0.2118	0.1227	0.049	0.069	0.4036	0.4903	0.1021	0.4274	0	-	1	1~385	0	-
CYP71	Khe15863.1	Chromosome2	8977214	9033395	Proximal	5	6	6	1	0	380	42.9699	9.48	46.29	82.13	-0.181	Endoplasmic reticulum	Signal peptide|Transmembrane domain	Transmembrane	0.0966	0.0593	0.0402	0.2557	0.1305	0.1274	0.8257	0.0976	0.0825	0.0277	0.3557	0.805	0.0638	0.2579	0	-	1	1~380	0	-
CYP71	Khe15865.1	Chromosome2	9145381	9148927	Proximal	4	5	2	4	1	517	58.3203	7	39.24	90.74	-0.109	Endoplasmic reticulum	Signal peptide|Transmembrane domain	Transmembrane	0.1023	0.0837	0.0282	0.2498	0.1171	0.1001	0.797	0.1413	0.096	0.0467	0.3921	0.7855	0.0554	0.2609	0	-	1	1~517	0	-
CYP71	Khe15867.1	Chromosome2	9295128	9571657	Proximal	2	3	2	1	2	517	58.3685	7	37.4	91.12	-0.104	Endoplasmic reticulum	Signal peptide|Transmembrane domain	Transmembrane	0.1018	0.0834	0.0269	0.2511	0.1086	0.0954	0.7946	0.14	0.0964	0.0428	0.3802	0.7822	0.0548	0.2639	0	-	1	1~517	0	-
CYP71	Khe15869.1	Chromosome2	9735783	9763625	Tandem	1	2	2	1	1	516	58.5948	8.94	40.15	88.62	-0.166	Endoplasmic reticulum	Signal peptide|Transmembrane domain	Transmembrane	0.0981	0.061	0.0327	0.2649	0.1255	0.1134	0.7982	0.1018	0.077	0.0459	0.3655	0.7522	0.0676	0.2885	0	-	1	1~516	0	-
CYP71	Khe15870.1	Chromosome2	9784089	9810240	Tandem	1	2	2	1	1	516	58.5836	8.57	40.5	88.62	-0.165	Endoplasmic reticulum	Signal peptide|Transmembrane domain	Transmembrane	0.1014	0.0603	0.0318	0.26	0.1285	0.1097	0.8034	0.105	0.0794	0.0423	0.3685	0.7624	0.0675	0.2779	0	-	1	1~516	0	-
CYP71	Khe15873.1	Chromosome2	10080965	10236805	Tandem	2	3	3	1	1	518	58.4542	6.78	38.03	92.24	-0.136	Endoplasmic reticulum	Signal peptide|Transmembrane domain	Transmembrane	0.0849	0.0811	0.0387	0.2093	0.123	0.1322	0.8215	0.1388	0.0896	0.0284	0.4025	0.784	0.0681	0.2423	0	-	1	1~518	0	-
CYP71	Khe15874.1	Chromosome2	10459959	10468886	Tandem	1	2	2	1	1	516	58.217	6.62	37.37	94.67	-0.088	Endoplasmic reticulum	Signal peptide|Transmembrane domain	Transmembrane	0.0929	0.0822	0.0354	0.2078	0.1084	0.1013	0.8723	0.1701	0.1047	0.0303	0.4538	0.7624	0.0788	0.2354	0	-	1	1~516	0	-
CYP74	Khe15889.1	Chromosome2	12553396	12560771	Dispersed	4	5	5	0	0	514	57.9177	9.09	42.82	85.88	-0.168	Plastid	-	Peripheral	0.2053	0.18	0.1914	0.2992	0.3632	0.8305	0.4948	0.1894	0.1763	0.0588	0.6904	0.5057	0.2926	0.3224	0	-	1	1~514	0	-
CYP72	Khe16616.1	Chromosome2	99179742	99182087	WGD or Segmental	4	5	5	1	1	515	58.7543	9.29	41.55	91.84	-0.152	Endoplasmic reticulum	Signal peptide|Transmembrane domain	Peripheral|Transmembrane	0.1519	0.1037	0.0756	0.1867	0.2304	0.1774	0.8405	0.186	0.113	0.0084	0.7679	0.8045	0.183	0.1657	1	7~29	1	30~515	1	1~6
CYP71	Khe16673.1	Chromosome2	114880099	114881424	Tandem	2	3	3	0	0	315	34.943	9.36	39.49	94.67	0.016	Endoplasmic reticulum	Signal peptide|Transmembrane domain	Peripheral|Transmembrane	0.0821	0.0584	0.0594	0.2137	0.3325	0.1579	0.8429	0.1691	0.1086	0.0475	0.8021	0.7385	0.101	0.1862	0	-	1	1~315	0	-
CYP71	Khe16674.1	Chromosome2	114901501	114903268	Tandem	0	1	1	1	1	489	54.8128	9.16	31.93	94.07	-0.016	Endoplasmic reticulum	Signal peptide|Transmembrane domain	Peripheral|Transmembrane	0.0772	0.0749	0.0494	0.2176	0.2851	0.1405	0.842	0.1957	0.1033	0.0222	0.7226	0.7613	0.0836	0.192	0	-	1	1~489	0	-
CYP71	Khe17452.1	Chromosome2	434546196	434602064	Proximal	4	5	5	0	0	452	50.5674	5.49	39.09	88.01	-0.386	Nucleus	Nuclear localization signal	Peripheral	0.3534	0.5707	0.1028	0.289	0.126	0.2609	0.4388	0.2005	0.1251	0.0667	0.5878	0.46	0.2031	0.442	0	-	1	1~452	0	-
CYP71	Khe17454.1	Chromosome2	434629554	434654999	Proximal	6	7	7	1	0	998	112.153	6.77	43.15	83.85	-0.436	Endoplasmic reticulum	Signal peptide	Transmembrane	0.2061	0.3028	0.0285	0.1768	0.082	0.1225	0.6107	0.1468	0.088	0.0795	0.5459	0.7153	0.0802	0.2774	1	5~24	1	25~998	1	1~4
CYP71	Khe17456.1	Chromosome2	434773493	434800044	WGD or Segmental	5	6	6	0	0	554	62.9384	5.86	40.2	85.7	-0.363	Nucleus	Nuclear export signal	Soluble	0.3588	0.4695	0.055	0.2772	0.2084	0.3011	0.3867	0.2153	0.1565	0.1634	0.5234	0.4377	0.1233	0.4934	0	-	1	1~554	0	-
CYP71	Khe17458.1	Chromosome2	435080950	435084335	Proximal	2	3	3	1	1	509	57.7646	8.63	38.75	93.1	-0.135	Endoplasmic reticulum	Signal peptide|Transmembrane domain	Transmembrane	0.0724	0.082	0.025	0.1989	0.1453	0.2074	0.7703	0.134	0.0754	0.0554	0.5723	0.7707	0.0464	0.2102	0	-	1	1~509	0	-
CYP71	Khe17460.1	Chromosome2	435284736	435288282	WGD or Segmental	2	3	3	1	1	509	57.8056	8.63	37.5	94.42	-0.111	Endoplasmic reticulum	Signal peptide|Transmembrane domain	Peripheral|Transmembrane	0.0668	0.0794	0.0179	0.1995	0.1032	0.1811	0.8094	0.1802	0.0798	0.0502	0.6069	0.7773	0.0545	0.1925	0	-	1	1~509	0	-
CYP71	Khe17463.1	Chromosome2	436192609	436196122	Proximal	2	3	3	1	1	509	57.6742	7.34	37.97	91.2	-0.096	Endoplasmic reticulum	Signal peptide|Transmembrane domain	Transmembrane	0.0884	0.0833	0.0214	0.2266	0.0794	0.1163	0.8366	0.1763	0.085	0.0318	0.5743	0.7636	0.0537	0.2132	1	5~24	1	25~509	1	1~4
CYP71	Khe17476.1	Chromosome2	438656909	438676735	Dispersed	2	3	3	1	1	347	39.1831	9	37.77	104.21	0.036	Endoplasmic reticulum	Signal peptide|Transmembrane domain	Transmembrane	0.0789	0.0643	0.0185	0.2117	0.0593	0.0808	0.8708	0.2192	0.1162	0.0732	0.5962	0.7928	0.0518	0.1878	1	5~27	1	28~347	1	1~4
CYP71	Khe17493.1	Chromosome2	440754777	440779471	Dispersed	1	2	1	2	1	501	55.7157	8.67	42.07	101.2	0.038	Endoplasmic reticulum	Signal peptide|Transmembrane domain	Peripheral|Transmembrane	0.1036	0.086	0.0504	0.1928	0.2534	0.2185	0.871	0.1643	0.1279	0.0213	0.714	0.7492	0.0814	0.1671	1	5~22	1	23~501	1	1~4
CYP71	Khe17503.1	Chromosome2	441961590	441963287	Proximal	0	1	1	0	1	501	55.7157	8.67	42.07	101.2	0.038	Endoplasmic reticulum	Signal peptide|Transmembrane domain	Peripheral|Transmembrane	0.1036	0.086	0.0504	0.1928	0.2534	0.2185	0.871	0.1643	0.1279	0.0213	0.714	0.7492	0.0814	0.1671	1	5~22	1	23~501	1	1~4
CYP71	Khe17505.1	Chromosome2	442224242	442361830	-	2	3	1	3	1	501	55.869	9.3	46.41	101.38	0.006	Endoplasmic reticulum	Signal peptide|Transmembrane domain	Peripheral|Transmembrane	0.0965	0.0739	0.0593	0.2178	0.2525	0.1994	0.8612	0.1586	0.1136	0.0206	0.7002	0.7296	0.076	0.1844	1	5~22	1	23~501	1	1~4
CYP71	Khe17508.1	Chromosome2	442662371	442698870	Proximal	2	3	1	3	1	501	56.055	8.2	41.08	101.4	0.031	Endoplasmic reticulum	Signal peptide|Transmembrane domain	Peripheral|Transmembrane	0.0994	0.0795	0.0554	0.1888	0.2438	0.1944	0.8725	0.1654	0.1286	0.0201	0.7234	0.7567	0.077	0.1624	1	5~22	1	23~501	1	1~4
CYP71	Khe17515.1	Chromosome2	443482042	443484020	Dispersed	1	2	1	2	1	491	54.9431	9.05	46.7	99.06	0.021	Endoplasmic reticulum	Signal peptide|Transmembrane domain	Peripheral|Transmembrane	0.0945	0.0696	0.06	0.2261	0.2062	0.0876	0.8675	0.1882	0.1405	0.0215	0.7039	0.7352	0.1007	0.1759	1	5~22	1	23~491	1	1~4
CYP71	Khe17536.1	Chromosome2	446688735	446710426	Tandem	1	2	1	2	1	495	55.6684	6.51	43.02	96.32	-0.002	Endoplasmic reticulum	Signal peptide|Transmembrane domain	Peripheral|Transmembrane	0.1006	0.0786	0.0819	0.2264	0.294	0.1812	0.9135	0.2787	0.1496	0.0101	0.6896	0.7464	0.0997	0.1792	0	-	1	1~495	0	-
CYP71	Khe17537.1	Chromosome2	446740514	446786694	Tandem	3	4	4	0	0	235	27.0935	5.59	35.04	89.23	-0.15	Cytoplasm	-	Transmembrane	0.5219	0.3803	0.206	0.1887	0.4033	0.2153	0.2921	0.0617	0.0854	0.2931	0.3293	0.5125	0.308	0.4309	0	-	1	1~235	0	-
CYP71	Khe17875.1	Chromosome2	489658755	489660452	Tandem	1	2	2	1	1	513	57.8635	8.11	47.7	100.14	-0.079	Endoplasmic reticulum	Signal peptide|Transmembrane domain	Transmembrane	0.0992	0.0628	0.0211	0.176	0.0742	0.2116	0.8691	0.1483	0.0822	0.0815	0.515	0.7666	0.0713	0.2526	1	13~31	1	32~513	1	1~12
CYP71	Khe17876.1	Chromosome2	489704627	489706314	Tandem	1	2	2	1	1	513	57.8635	8.11	47.7	100.14	-0.079	Endoplasmic reticulum	Signal peptide|Transmembrane domain	Transmembrane	0.0992	0.0628	0.0211	0.176	0.0742	0.2116	0.8691	0.1483	0.0822	0.0815	0.515	0.7666	0.0713	0.2526	1	13~31	1	32~513	1	1~12
CYP71	Khe17880.1	Chromosome2	490139641	490141442	Proximal	1	2	2	1	1	513	57.9406	8.11	47.31	98.81	-0.091	Endoplasmic reticulum	Signal peptide|Transmembrane domain	Transmembrane	0.0918	0.0642	0.0181	0.1781	0.0739	0.2019	0.8542	0.1485	0.0786	0.0826	0.527	0.7705	0.0677	0.2449	1	13~31	1	32~513	1	1~12
CYP71	Khe18035.1	Chromosome2	506518564	506557517	Dispersed	2	3	3	0	0	317	36.127	9.02	30.17	86.44	-0.104	Mitochondrion	-	Transmembrane	0.1986	0.2777	0.083	0.2738	0.4897	0.2138	0.3297	0.1549	0.1038	0.0516	0.4062	0.6674	0.1361	0.377	1	252~274	1	1~251	1	275~317
CYP71	Khe18206.1	Chromosome2	523275872	523281661	Dispersed	1	2	2	1	1	431	48.8026	6.81	34.65	96.57	-0.101	Nucleus	-	Soluble	0.2943	0.3818	0.0596	0.2866	0.1928	0.2755	0.2261	0.1669	0.0627	0.1291	0.5192	0.4339	0.126	0.4647	0	-	1	1~431	0	-
CYP71	Khe18630.1	Chromosome3	23828523	23841215	Tandem	1	2	2	1	1	504	57.2672	8.47	38.89	96.71	-0.135	Endoplasmic reticulum	Signal peptide|Transmembrane domain	Transmembrane	0.1206	0.0645	0.0305	0.2496	0.0666	0.1765	0.8647	0.2405	0.0973	0.0971	0.3917	0.7546	0.0591	0.2745	1	2~21	1	22~504	1	1~1
CYP71	Khe18631.1	Chromosome3	23858275	23877385	Tandem	1	2	2	1	1	503	56.8627	6.38	43.5	104.06	-0.072	Endoplasmic reticulum	Signal peptide|Transmembrane domain	Transmembrane	0.1347	0.0733	0.0337	0.2113	0.0618	0.1306	0.865	0.2778	0.1309	0.1728	0.4827	0.6516	0.057	0.3092	0	-	1	1~503	0	-
CYP71	Khe18632.1	Chromosome3	23890318	23893101	Tandem	1	2	2	1	1	503	56.7996	7.24	38.13	103.64	-0.069	Endoplasmic reticulum	Signal peptide|Transmembrane domain	Transmembrane	0.1441	0.0764	0.036	0.2483	0.0457	0.1115	0.8782	0.2965	0.1488	0.0844	0.4536	0.6637	0.0604	0.3126	1	2~24	1	25~503	1	1~1
CYP71	Khe19059.1	Chromosome3	79388909	79439653	Dispersed	1	2	2	1	1	511	57.9147	8.3	41.24	97.3	-0.083	Endoplasmic reticulum	Signal peptide|Transmembrane domain	Transmembrane	0.103	0.0819	0.0155	0.2042	0.0498	0.1193	0.9045	0.2106	0.0997	0.0689	0.5282	0.7154	0.1066	0.2871	1	15~37	1	1~14	1	38~511
CYP71	Khe19078.1	Chromosome3	82473817	82475251	Dispersed	0	1	1	1	1	121	13.2193	9.03	29.41	85.62	0.173	Endoplasmic reticulum	Signal peptide	Transmembrane	0.0962	0.0786	0.0316	0.115	0.2044	0.4086	0.953	0.1827	0.151	0.1831	0.4662	0.8873	0.0776	0.1712	2	28~47|57~79	1	48~56	2	1~27|80~121
CYP71	Khe19203.1	Chromosome3	100238930	100243725	WGD or Segmental	1	2	2	1	1	513	58.1038	8.08	40.14	96.92	-0.097	Endoplasmic reticulum	Signal peptide|Transmembrane domain	Transmembrane	0.0953	0.0565	0.0281	0.272	0.0899	0.0807	0.8459	0.188	0.0968	0.0369	0.5738	0.6097	0.0851	0.2513	1	7~26	1	27~513	1	1~6
CYP71	Khe19213.1	Chromosome3	103192608	103197091	Dispersed	1	2	2	1	1	509	57.3209	7.71	43.12	103.24	0.054	Endoplasmic reticulum	Signal peptide|Transmembrane domain	Transmembrane	0.0958	0.0814	0.0219	0.264	0.0865	0.1303	0.7729	0.1585	0.0755	0.035	0.4693	0.7923	0.0748	0.2045	2	4~23|212~231	2	1~3|232~509	1	24~211
CYP71	Khe19352.1	Chromosome3	138222454	138289138	Tandem	2	3	3	1	1	511	58.1541	8.64	42.38	99.41	-0.111	Endoplasmic reticulum	Signal peptide|Transmembrane domain	Transmembrane	0.1075	0.0883	0.0156	0.2029	0.0568	0.1165	0.91	0.2189	0.1025	0.0594	0.5357	0.7228	0.1127	0.271	1	15~37	1	1~14	1	38~511
CYP71	Khe19353.1	Chromosome3	138717371	138756907	Tandem	1	2	2	1	1	511	57.8126	8.07	39.26	99.39	-0.084	Endoplasmic reticulum	Signal peptide|Transmembrane domain	Transmembrane	0.1053	0.0824	0.0179	0.2028	0.0544	0.1129	0.9115	0.223	0.1082	0.0647	0.5459	0.708	0.1122	0.2858	1	15~37	1	1~14	1	38~511
CYP71	Khe19354.1	Chromosome3	138883120	138932187	Tandem	1	2	1	2	1	179	20.451	7.72	38.64	99.11	-0.13	Cytoplasm	-	Soluble	0.5619	0.4868	0.0592	0.2523	0.0946	0.2717	0.2043	0.0942	0.049	0.3472	0.2036	0.1897	0.0455	0.7272	0	-	1	1~179	0	-
CYP71	Khe19358.1	Chromosome3	139102139	139202339	Tandem	4	5	5	0	0	442	49.5781	4.71	37.68	84.89	-0.419	Cytoplasm|Nucleus	Nuclear export signal	Soluble	0.5376	0.6843	0.094	0.2032	0.2013	0.0727	0.399	0.053	0.138	0.2536	0.3503	0.3272	0.7454	0.659	0	-	1	1~442	0	-
CYP71	Khe19359.1	Chromosome3	139320608	139381717	Tandem	1	2	2	1	1	511	57.9216	8	45.01	100.35	-0.099	Endoplasmic reticulum	Signal peptide|Transmembrane domain	Transmembrane	0.1077	0.097	0.0126	0.1957	0.0632	0.1679	0.9087	0.2253	0.099	0.1075	0.505	0.722	0.1101	0.2817	1	15~37	1	1~14	1	38~511
CYP71	Khe19690.1	Chromosome3	306585188	306587077	Dispersed	0	1	1	1	1	493	55.8752	9.06	36.35	91.58	-0.029	Endoplasmic reticulum	Signal peptide|Transmembrane domain	Peripheral|Transmembrane	0.0997	0.0769	0.0555	0.2365	0.3176	0.1134	0.8948	0.2187	0.1205	0.0059	0.7256	0.6568	0.0953	0.2032	1	5~22	1	23~493	1	1~4
CYP85	Khe19704.1	Chromosome3	316805560	316808795	-	8	9	9	1	1	470	53.5551	9.53	37.93	85.06	-0.22	Endoplasmic reticulum	Signal peptide|Transmembrane domain	Peripheral|Transmembrane	0.1397	0.0707	0.0298	0.1686	0.0963	0.1555	0.9123	0.2644	0.1459	0.1177	0.6699	0.7538	0.1019	0.206	1	4~23	1	1~3	1	24~470
CYP72	Khe19863.1	Chromosome3	395357988	395360135	WGD or Segmental	4	5	5	1	1	515	59.0357	9.47	43.49	89.9	-0.176	Endoplasmic reticulum	Signal peptide|Transmembrane domain	Peripheral|Transmembrane	0.1357	0.0943	0.0754	0.1808	0.1884	0.1111	0.8274	0.2057	0.1519	0.0097	0.765	0.7975	0.1589	0.1723	1	7~29	1	30~515	1	1~6
CYP71	Khe19975.1	Chromosome3	427527383	427645267	Proximal	1	2	2	0	0	530	59.4357	8.72	32.98	90.13	-0.184	Endoplasmic reticulum	Signal peptide|Transmembrane domain	Peripheral|Transmembrane	0.104	0.1001	0.0485	0.1882	0.3244	0.1806	0.8391	0.1657	0.0752	0.0296	0.7388	0.6867	0.1086	0.2185	1	38~55	1	56~530	1	1~37
CYP71	Khe19977.1	Chromosome3	427906002	428021961	Proximal	3	4	4	0	1	669	75.748	9.05	42.73	86.11	-0.254	Endoplasmic reticulum	Signal peptide	Peripheral|Transmembrane	0.1467	0.2628	0.0442	0.1544	0.1272	0.1494	0.5841	0.1344	0.0709	0.0523	0.6231	0.7864	0.0879	0.2171	0	-	1	1~669	0	-
CYP71	Khe19979.1	Chromosome3	428247726	428249465	Tandem	0	1	1	1	1	496	55.4722	8.95	28.18	92.36	-0.115	Endoplasmic reticulum	Signal peptide|Transmembrane domain	Peripheral|Transmembrane	0.0767	0.0709	0.067	0.2162	0.3016	0.1539	0.8503	0.1735	0.0878	0.0157	0.7248	0.7104	0.0969	0.201	0	-	1	1~496	0	-
CYP71	Khe19980.1	Chromosome3	428915336	428917020	Tandem	0	1	1	1	1	496	55.4722	8.95	28.18	92.36	-0.115	Endoplasmic reticulum	Signal peptide|Transmembrane domain	Peripheral|Transmembrane	0.0767	0.0709	0.067	0.2162	0.3016	0.1539	0.8503	0.1735	0.0878	0.0157	0.7248	0.7104	0.0969	0.201	0	-	1	1~496	0	-
CYP71	Khe20446.1	Chromosome3	490133056	490135287	Dispersed	1	2	2	1	1	540	59.8995	8.11	26.79	98.57	0.105	Endoplasmic reticulum	Signal peptide|Transmembrane domain	Peripheral|Transmembrane	0.1263	0.0917	0.0292	0.2157	0.1429	0.2138	0.9292	0.197	0.2541	0.1176	0.6151	0.8014	0.1515	0.1448	2	10~29|36~58	2	1~9|59~540	1	30~35
CYP71	Khe21084.1	Chromosome4	35512647	35570461	Dispersed	1	2	2	0	1	223	24.717	5.83	44.87	97.53	0.046	Cytoplasm	-	Transmembrane|Soluble	0.5885	0.2417	0.1154	0.2627	0.237	0.397	0.1359	0.0748	0.1579	0.3513	0.3488	0.5685	0.2238	0.535	0	-	1	1~223	0	-
CYP71	Khe21131.1	Chromosome4	40218647	40226616	Dispersed	1	2	2	1	1	496	56.9844	9.11	41.74	88.65	-0.239	Endoplasmic reticulum	Signal peptide|Transmembrane domain	Peripheral|Transmembrane	0.1327	0.1148	0.0301	0.2306	0.0673	0.0433	0.907	0.2587	0.123	0.019	0.6005	0.7452	0.0886	0.1925	0	-	1	1~496	0	-
CYP85	Khe21166.1	Chromosome4	44072907	44089092	Proximal	8	9	9	1	1	485	55.6947	9.02	38.88	86.06	-0.257	Endoplasmic reticulum	Signal peptide|Transmembrane domain	Peripheral|Transmembrane	0.1415	0.0521	0.1321	0.2785	0.2165	0.1259	0.8558	0.2444	0.1055	0.0196	0.7504	0.8472	0.2427	0.1476	0	-	1	1~485	0	-
CYP85	Khe21170.1	Chromosome4	44457020	44490411	Proximal	8	9	9	1	0	511	57.7526	7.95	35.68	89.1	-0.241	Endoplasmic reticulum	Signal peptide|Transmembrane domain	Peripheral|Transmembrane	0.1558	0.0644	0.1014	0.3054	0.1319	0.0745	0.8805	0.2826	0.1607	0.0138	0.7363	0.8692	0.2563	0.1429	1	5~22	1	23~511	1	1~4
CYP85	Khe21178.1	Chromosome4	45596595	45890517	Dispersed	8	9	9	1	1	417	47.5252	8.55	42.37	97.05	-0.016	Endoplasmic reticulum	Signal peptide|Transmembrane domain	Transmembrane	0.1452	0.0916	0.0178	0.193	0.0987	0.1073	0.9427	0.1862	0.1351	0.0371	0.5945	0.8514	0.197	0.1653	2	15~32|288~307	2	1~14|308~417	1	33~287
CYP71	Khe21316.1	Chromosome4	69871588	69897202	Proximal	1	2	2	1	1	505	57.198	7.72	44.87	105.43	0.006	Endoplasmic reticulum	Signal peptide|Transmembrane domain	Transmembrane	0.1273	0.077	0.0204	0.213	0.0615	0.0892	0.8624	0.1965	0.1118	0.1034	0.5195	0.7135	0.0679	0.2721	1	2~20	1	21~505	1	1~1
CYP71	Khe21318.1	Chromosome4	70163338	70199518	-	3	4	2	3	1	441	50.2866	6.33	46.12	101.22	-0.076	Cytoplasm	-	Soluble	0.3848	0.3865	0.0706	0.2925	0.2936	0.3109	0.1714	0.1548	0.1145	0.268	0.5235	0.4077	0.12	0.4715	0	-	1	1~441	0	-
CYP86	Khe21801.1	Chromosome4	301601792	301606171	Dispersed	1	2	2	0	0	154	18.2602	9.23	25.38	72.21	-0.325	Cytoplasm	-	Soluble	0.6631	0.3194	0.4586	0.1428	0.2307	0.185	0.3757	0.0545	0.0539	0.1458	0.3244	0.281	0.0716	0.5229	0	-	1	1~154	0	-
CYP71	Khe21851.1	Chromosome4	314276132	314281871	Dispersed	1	2	2	1	1	507	57.5366	8.79	34.53	94.26	-0.195	Endoplasmic reticulum	Signal peptide|Transmembrane domain	Transmembrane	0.1014	0.0562	0.02	0.2179	0.0851	0.1869	0.7662	0.1073	0.0793	0.1912	0.4027	0.8016	0.071	0.2557	1	7~26	1	27~507	1	1~6
CYP71	Khe21958.1	Chromosome4	333731186	333732272	Dispersed	2	3	2	2	1	139	16.2212	8.87	23.89	93.96	-0.144	Plastid	-	Peripheral|Transmembrane	0.1737	0.4255	0.0908	0.2448	0.5749	0.7733	0.3653	0.1413	0.0845	0.1009	0.7766	0.5794	0.2919	0.2347	0	-	1	1~139	0	-
CYP71	Khe22532.1	Chromosome4	405545827	405573081	Dispersed	8	9	9	0	1	618	69.0104	5.25	39.75	82.35	-0.305	Nucleus	-	Soluble	0.3108	0.4322	0.0625	0.4177	0.14	0.3303	0.3028	0.135	0.1005	0.181	0.5435	0.4392	0.1422	0.4894	0	-	1	1~618	0	-
CYP97	Khe22590.1	Chromosome4	410563930	410787228	Dispersed	13	14	14	1	1	581	65.6068	8.47	43.94	91.5	-0.188	Plastid	Chloroplast transit peptide	Peripheral	0.0891	0.0528	0.0171	0.0773	0.1442	0.9714	0.06	0.0645	0.067	0.106	0.8283	0.3987	0.2043	0.3303	0	-	1	1~581	0	-
CYP85	Khe22693.1	Chromosome4	421012524	421014092	Dispersed	2	3	3	0	0	391	44.6356	9.67	32.15	95.24	-0.03	Endoplasmic reticulum	Signal peptide|Transmembrane domain	Peripheral|Transmembrane	0.1383	0.057	0.0363	0.2357	0.1307	0.118	0.8971	0.2315	0.0605	0.0186	0.7404	0.7039	0.1323	0.2304	1	2~21	1	22~391	1	1~1
CYP71	Khe22838.1	Chromosome4	434009359	434011188	Dispersed	1	2	2	1	1	511	57.7123	7.24	47.54	100.55	-0.087	Endoplasmic reticulum	Signal peptide|Transmembrane domain	Transmembrane	0.1026	0.0635	0.018	0.2053	0.0835	0.1777	0.874	0.1764	0.0878	0.0628	0.5651	0.7045	0.0856	0.2731	1	13~35	1	36~511	1	1~12
CYP71	Khe22848.1	Chromosome4	434988419	434991098	WGD or Segmental	1	2	2	1	1	508	57.6562	7.29	44.55	102.07	-0.12	Endoplasmic reticulum	Signal peptide|Transmembrane domain	Transmembrane	0.106	0.0786	0.0098	0.1631	0.053	0.0716	0.8825	0.156	0.0759	0.1518	0.4228	0.7428	0.0488	0.2864	0	-	1	1~508	0	-
CYP71	Khe22853.1	Chromosome4	435258085	435260548	Dispersed	2	3	2	2	1	516	58.6706	8.28	39.52	103.33	-0.043	Endoplasmic reticulum	Signal peptide|Transmembrane domain	Transmembrane	0.122	0.0876	0.0129	0.2278	0.0376	0.0572	0.8755	0.1442	0.0948	0.0877	0.3511	0.696	0.0616	0.3226	1	7~29	1	30~516	1	1~6
CYP86	Khe22857.1	Chromosome4	435525834	435527695	WGD or Segmental	0	1	1	1	1	522	59.6116	8.62	34.99	95.02	0.024	Endoplasmic reticulum	Signal peptide|Transmembrane domain	Peripheral|Transmembrane	0.1423	0.159	0.0169	0.1163	0.128	0.141	0.9183	0.211	0.1773	0.0618	0.7111	0.7529	0.1301	0.2076	1	19~41	1	42~522	1	1~18
CYP85	Khe22862.1	Chromosome4	436197356	436200768	Dispersed	8	9	9	1	1	491	56.001	8.67	42.15	91.71	-0.145	Endoplasmic reticulum	Signal peptide|Transmembrane domain	Peripheral|Transmembrane	0.2028	0.103	0.0283	0.1808	0.1264	0.0952	0.9115	0.181	0.1771	0.0374	0.7177	0.7936	0.19	0.1619	1	7~26	1	27~491	1	1~6
CYP71	Khe22888.1	Chromosome4	438410928	438453616	Proximal	1	2	2	1	1	512	58.1384	6.05	39.89	102.05	-0.088	Endoplasmic reticulum	Signal peptide|Transmembrane domain	Transmembrane	0.1067	0.084	0.0098	0.181	0.059	0.1139	0.8698	0.1473	0.0726	0.2048	0.3837	0.7894	0.058	0.248	1	21~38	1	39~512	1	1~20
CYP71	Khe22890.1	Chromosome4	438690109	438696004	WGD or Segmental	1	2	2	1	1	503	57.3854	7.21	40.3	96.52	-0.137	Endoplasmic reticulum	Signal peptide|Transmembrane domain	Transmembrane	0.0813	0.0517	0.0217	0.2185	0.0733	0.1755	0.8328	0.1581	0.0843	0.1236	0.4758	0.777	0.0634	0.2229	2	10~27|213~235	2	1~9|236~503	1	28~212
CYP71	Khe22893.1	Chromosome4	439178646	439181406	Proximal	1	2	2	1	1	503	56.8615	8.36	36.4	101.39	-0.088	Endoplasmic reticulum	Signal peptide|Transmembrane domain	Transmembrane	0.0918	0.0436	0.0294	0.2464	0.0599	0.1124	0.8598	0.186	0.0893	0.0568	0.3977	0.7588	0.0545	0.2678	1	7~26	1	27~503	1	1~6
CYP71	Khe22921.1	Chromosome4	441136364	441153279	Tandem	1	2	2	0	0	185	21.4519	8.55	51.65	85.41	-0.311	Cytoplasm|Nucleus	-	Soluble	0.5113	0.508	0.0561	0.2437	0.1371	0.3672	0.159	0.0616	0.0339	0.2358	0.2249	0.223	0.0283	0.6887	0	-	0	-	1	1~185
CYP71	Khe22922.1	Chromosome4	441216309	441218355	Tandem	1	2	2	1	1	504	57.5612	8.89	43.07	101.15	-0.015	Endoplasmic reticulum	Signal peptide|Transmembrane domain	Transmembrane	0.0911	0.0677	0.0127	0.1919	0.0514	0.0428	0.8718	0.2408	0.0887	0.0336	0.4512	0.6616	0.0468	0.3474	1	7~26	1	27~504	1	1~6
CYP71	Khe22923.1	Chromosome4	441274599	441276730	Tandem	1	2	2	0	1	499	57.1163	8.02	47.91	98.6	-0.162	Endoplasmic reticulum	Signal peptide|Transmembrane domain	Transmembrane	0.1104	0.0961	0.0239	0.2051	0.0511	0.0786	0.8217	0.2705	0.1103	0.174	0.5903	0.6542	0.0577	0.2954	0	-	1	1~499	0	-
CYP71	Khe22924.1	Chromosome4	441437182	441518879	Tandem	3	4	4	0	0	676	75.3967	6.08	53.1	87.83	-0.183	Endoplasmic reticulum	Signal peptide|Transmembrane domain	Transmembrane	0.1265	0.1237	0.0212	0.2347	0.053	0.0761	0.7961	0.2703	0.1091	0.1828	0.5395	0.6479	0.0837	0.3393	0	-	1	1~676	0	-
CYP71	Khe22928.1	Chromosome4	441616722	441760852	Tandem	7	8	8	0	0	719	77.6959	4.51	44.5	83.8	-0.235	Nucleus	-	Soluble	0.4081	0.6664	0.1123	0.2811	0.1842	0.1617	0.2422	0.123	0.0508	0.2164	0.3733	0.4275	0.1221	0.6494	0	-	1	1~719	0	-
CYP71	Khe22929.1	Chromosome4	441771785	441773950	Tandem	1	2	2	1	1	501	57.1653	7.96	49.69	98.02	-0.126	Endoplasmic reticulum	Signal peptide|Transmembrane domain	Transmembrane	0.1217	0.0747	0.0209	0.2217	0.0357	0.0439	0.8124	0.2191	0.0897	0.0685	0.546	0.6608	0.0533	0.3156	1	5~24	1	25~501	1	1~4
CYP71	Khe22930.1	Chromosome4	441807616	441809979	Tandem	1	2	2	1	1	501	57.2314	7.62	50.12	100.16	-0.13	Endoplasmic reticulum	Signal peptide|Transmembrane domain	Transmembrane	0.1205	0.0749	0.0211	0.216	0.0327	0.049	0.8332	0.2444	0.0985	0.064	0.5644	0.6607	0.0611	0.3019	1	5~24	1	25~501	1	1~4
CYP71	Khe22992.1	Chromosome4	447513296	447515174	Dispersed	1	2	2	1	1	258	30.0588	7.11	31.21	87.67	-0.352	Nucleus	-	Peripheral	0.1564	0.3188	0.1783	0.3802	0.4114	0.4455	0.2509	0.1865	0.0849	0.1045	0.7791	0.4925	0.3393	0.3084	0	-	1	1~258	0	-
CYP71	Khe23638.1	Chromosome5	27007302	27012545	Dispersed	1	2	2	1	1	501	56.0857	6.89	45.4	99.24	-0.045	Endoplasmic reticulum	Signal peptide|Transmembrane domain	Transmembrane	0.136	0.0744	0.0243	0.1853	0.0635	0.0471	0.9045	0.3249	0.1217	0.0297	0.5743	0.6296	0.0486	0.2934	0	-	1	1~501	0	-
CYP71	Khe23790.1	Chromosome5	40068548	40072550	Tandem	1	2	2	1	1	336	38.4575	8.67	37.56	92.83	-0.209	Endoplasmic reticulum	Signal peptide|Transmembrane domain	Transmembrane	0.1001	0.0548	0.021	0.1813	0.0385	0.0825	0.9307	0.337	0.1741	0.0587	0.5189	0.7772	0.081	0.1897	1	7~29	1	30~336	1	1~6
CYP71	Khe23791.1	Chromosome5	40232124	40234657	Tandem	1	2	2	1	1	529	59.9803	6.96	36.54	90.68	-0.174	Endoplasmic reticulum	Signal peptide|Transmembrane domain	Transmembrane	0.1092	0.0599	0.0174	0.2242	0.059	0.0786	0.9174	0.2722	0.1315	0.0395	0.4063	0.738	0.068	0.2458	0	-	1	1~529	0	-
CYP71	Khe23796.1	Chromosome5	41054187	41054939	Proximal	0	1	1	1	1	202	22.6773	5.79	32.76	94.21	-0.2	Nucleus	-	Soluble	0.4695	0.5345	0.0924	0.2859	0.2289	0.4011	0.0894	0.0275	0.0343	0.2173	0.2845	0.2053	0.0726	0.6888	0	-	1	1~202	0	-
CYP71	Khe23797.1	Chromosome5	41363801	41367481	Proximal	1	2	2	1	1	506	57.2353	8.4	34.89	95.4	-0.161	Endoplasmic reticulum	Signal peptide|Transmembrane domain	Transmembrane	0.1036	0.0473	0.0182	0.2297	0.0509	0.0377	0.9236	0.3183	0.1082	0.056	0.4582	0.6829	0.0677	0.2894	1	7~26	1	27~506	1	1~6
CYP71	Khe23799.1	Chromosome5	41577449	41784007	Proximal	1	2	2	1	1	481	54.0695	6.75	37.43	91	-0.212	Endoplasmic reticulum	-	Peripheral	0.1033	0.0941	0.0294	0.3531	0.3261	0.3525	0.6905	0.2988	0.1314	0.3435	0.6839	0.4628	0.1024	0.3351	0	-	1	1~481	0	-
CYP71	Khe23801.1	Chromosome5	42061655	42062428	Proximal	0	1	1	1	1	202	22.7702	5.98	35.24	84.95	-0.2	Cytoplasm	-	Soluble	0.4558	0.479	0.1147	0.313	0.2087	0.4205	0.0953	0.0564	0.0268	0.2594	0.2947	0.2066	0.0503	0.6807	0	-	1	1~202	0	-
CYP71	Khe23804.1	Chromosome5	42398752	42401872	Proximal	0	1	1	1	1	159	17.8515	10.37	49.26	105.53	0.166	Endoplasmic reticulum	Signal peptide|Transmembrane domain	Transmembrane	0.1034	0.05	0.0139	0.1687	0.0343	0.0786	0.8714	0.1346	0.1003	0.1506	0.2844	0.8948	0.0183	0.1847	1	10~27	1	1~9	1	28~159
CYP71	Khe23854.1	Chromosome5	45828402	45990201	WGD or Segmental/Tandem	1	2	2	1	1	541	61.1362	8.8	36.43	96.43	-0.114	Endoplasmic reticulum	Signal peptide|Transmembrane domain	Transmembrane	0.1116	0.0852	0.0194	0.2197	0.0857	0.1863	0.7197	0.1304	0.0771	0.1708	0.4662	0.8069	0.073	0.2385	0	-	1	1~541	0	-
CYP71	Khe23855.1	Chromosome5	45828416	45835855	Tandem	1	2	2	1	1	506	57.2735	8.47	36.28	96.36	-0.151	Endoplasmic reticulum	Signal peptide|Transmembrane domain	Transmembrane	0.1036	0.0636	0.0212	0.2146	0.069	0.1387	0.7442	0.1393	0.0847	0.1492	0.4412	0.7881	0.0807	0.2498	1	7~26	1	27~506	1	1~6
CYP71	Khe23858.1	Chromosome5	46206152	46244071	Proximal	1	2	1	2	1	204	23.0766	5.3	35.71	91.81	-0.162	Cytoplasm	-	Soluble	0.467	0.4867	0.1247	0.2731	0.2166	0.5121	0.0735	0.0473	0.0479	0.1939	0.2798	0.2022	0.0749	0.7105	0	-	1	1~204	0	-
CYP86	Khe23889.1	Chromosome5	48970219	48972251	WGD or Segmental	0	1	1	1	1	530	60.968	9.05	43.1	89.94	-0.065	Endoplasmic reticulum	Signal peptide|Transmembrane domain	Peripheral|Transmembrane	0.1316	0.1456	0.013	0.1281	0.1227	0.0983	0.9225	0.1435	0.1443	0.0687	0.6308	0.7762	0.136	0.2134	1	13~35	1	36~530	1	1~12
CYP71	Khe23897.1	Chromosome5	49587852	49590022	WGD or Segmental	1	2	2	1	1	517	58.6941	6.75	49.25	101.82	-0.131	Endoplasmic reticulum	Signal peptide|Transmembrane domain	Transmembrane	0.1028	0.0649	0.0204	0.2124	0.1052	0.1719	0.8301	0.1236	0.0803	0.1638	0.4238	0.7295	0.0511	0.2975	1	13~30	1	31~517	1	1~12
CYP71	Khe23900.1	Chromosome5	49745852	49757123	Dispersed	1	2	2	1	1	511	57.924	7.31	48.27	91.8	-0.207	Endoplasmic reticulum	Signal peptide|Transmembrane domain	Transmembrane	0.1299	0.0653	0.0233	0.2412	0.0727	0.0817	0.8866	0.1647	0.1021	0.1741	0.5194	0.7393	0.0623	0.2647	1	26~43	1	1~25	1	44~511
CYP71	Khe23915.1	Chromosome5	51226668	51230089	Tandem	1	2	2	1	1	419	47.6521	5.8	40.06	90.05	-0.216	Nucleus	Nuclear export signal	Soluble	0.2863	0.4514	0.0676	0.3034	0.2778	0.3759	0.2037	0.1337	0.0931	0.0895	0.4266	0.3824	0.1515	0.5239	0	-	1	1~419	0	-
CYP71	Khe23916.1	Chromosome5	51270264	51273284	Tandem	1	2	2	1	1	486	55.2468	6.39	55.52	87.63	-0.279	Endoplasmic reticulum	Signal peptide	Peripheral|Transmembrane	0.0873	0.1411	0.0104	0.3461	0.1438	0.2837	0.7881	0.1952	0.0894	0.1946	0.6268	0.648	0.114	0.2191	0	-	1	1~486	0	-
CYP71	Khe24309.1	Chromosome5	85882063	85882936	Dispersed	0	1	1	1	1	120	13.4687	5.78	19.25	100.83	0.188	Cytoplasm	-	Transmembrane	0.5245	0.1786	0.1012	0.2104	0.3133	0.3568	0.0887	0.048	0.0382	0.5877	0.5166	0.531	0.09	0.3479	0	-	1	1~120	0	-
CYP71	Khe24785.1	Chromosome5	141690032	141696664	Proximal	1	2	2	1	1	504	56.7743	8.32	36.04	95.16	-0.073	Endoplasmic reticulum	Signal peptide|Transmembrane domain	Transmembrane	0.1338	0.0658	0.0242	0.2628	0.046	0.0615	0.8424	0.1311	0.1016	0.0489	0.387	0.653	0.0439	0.3546	1	4~21	1	1~3	1	22~504
CYP71	Khe24787.1	Chromosome5	141775773	141790478	Proximal	1	2	2	1	1	504	56.6621	8.53	38.04	99.8	-0.031	Endoplasmic reticulum	Signal peptide|Transmembrane domain	Transmembrane	0.135	0.0613	0.0234	0.252	0.0526	0.0755	0.8528	0.1319	0.1066	0.0686	0.3923	0.652	0.0451	0.3577	1	4~21	1	1~3	1	22~504
CYP85	Khe24940.1	Chromosome5	163435461	163538469	Tandem	7	8	8	0	0	276	31.4306	8.67	41.13	92.54	-0.159	Plastid	-	Peripheral|Transmembrane	0.3895	0.2879	0.0885	0.2715	0.5221	0.6199	0.3604	0.0714	0.0578	0.1347	0.736	0.5966	0.3386	0.2407	0	-	1	1~276	0	-
CYP85	Khe24941.1	Chromosome5	163597647	163607711	Tandem	6	7	7	1	1	504	58.3846	9.13	51.39	82.6	-0.215	Endoplasmic reticulum	Signal peptide|Transmembrane domain	Peripheral|Transmembrane	0.1727	0.0984	0.0277	0.2216	0.1055	0.1488	0.9202	0.2938	0.1278	0.0246	0.6556	0.8049	0.1442	0.1824	1	20~42	1	43~504	1	1~19
CYP71	Khe25021.1	Chromosome5	176582792	176642600	Proximal	10	11	7	1	5	553	63.3057	5.7	47.58	87.81	-0.462	Endoplasmic reticulum	Signal peptide|Transmembrane domain	Transmembrane	0.1247	0.1018	0.0338	0.2571	0.1383	0.216	0.8862	0.1791	0.1427	0.0217	0.4421	0.6912	0.0797	0.3116	0	-	1	1~553	0	-
CYP71	Khe25024.1	Chromosome5	177081542	177087490	Tandem	1	2	2	1	0	264	30.4165	8.33	46.3	95.3	-0.05	Nucleus	-	Transmembrane	0.2839	0.3658	0.077	0.1834	0.41	0.3704	0.2792	0.1228	0.1437	0.126	0.4707	0.6239	0.1493	0.3617	0	-	1	1~264	0	-
CYP71	Khe25025.1	Chromosome5	177880787	177896808	Tandem	1	2	2	1	1	459	52.6345	8.27	46.94	100.68	-0.07	Nucleus	-	Transmembrane	0.2902	0.3318	0.0375	0.3306	0.4479	0.3737	0.2536	0.1591	0.0927	0.1859	0.4005	0.5121	0.1005	0.4372	0	-	1	1~459	0	-
CYP71	Khe25028.1	Chromosome5	179178556	179190492	Proximal	1	2	2	1	1	525	59.9402	8.72	48.38	102.32	-0.017	Endoplasmic reticulum	Signal peptide|Transmembrane domain	Transmembrane	0.1155	0.0764	0.0273	0.2597	0.1212	0.1636	0.8836	0.2058	0.1436	0.0339	0.2984	0.8146	0.0712	0.267	2	5~22|318~340	1	23~317	2	1~4|341~525
CYP71	Khe25061.1	Chromosome5	185394647	185483759	Dispersed	1	2	2	0	1	522	59.7306	8.29	49.05	100.5	-0.056	Endoplasmic reticulum	Signal peptide|Transmembrane domain	Transmembrane	0.0936	0.0576	0.0267	0.2864	0.1225	0.2151	0.8366	0.184	0.1101	0.0496	0.3555	0.7752	0.0596	0.2664	1	2~19	1	20~522	1	1~1
CYP86	Khe25433.1	Chromosome5	310601611	310856941	Dispersed	2	3	3	0	0	256	30.3192	8.82	31.28	91.76	-0.343	Cytoplasm	-	Transmembrane	0.32	0.2594	0.0489	0.3107	0.3928	0.4639	0.3595	0.1536	0.179	0.0536	0.5751	0.6073	0.1237	0.2907	0	-	1	1~256	0	-
CYP71	Khe25698.1	Chromosome5	418826799	418829008	Dispersed	1	2	2	1	1	496	56.0101	6.61	44.05	99.66	-0.003	Endoplasmic reticulum	Signal peptide|Transmembrane domain	Transmembrane	0.1429	0.1065	0.0167	0.1962	0.0778	0.1039	0.9077	0.2188	0.1021	0.0238	0.5082	0.7198	0.0558	0.2592	0	-	1	1~496	0	-
CYP71	Khe25898.1	Chromosome5	445452823	445453581	Proximal	0	1	1	1	1	202	22.7844	5.98	35.5	91.68	-0.126	Nucleus	-	Soluble	0.4567	0.4852	0.1324	0.3059	0.2087	0.4018	0.0918	0.0499	0.028	0.2733	0.2925	0.2127	0.0533	0.6789	0	-	1	1~202	0	-
CYP71	Khe25901.1	Chromosome5	445700398	445780681	Proximal	1	2	2	1	1	507	57.1182	7.26	37.98	94.02	-0.105	Endoplasmic reticulum	Signal peptide|Transmembrane domain	Transmembrane	0.1053	0.0567	0.0167	0.2044	0.0654	0.0917	0.8624	0.1857	0.0912	0.1858	0.4763	0.75	0.0543	0.2536	1	7~26	1	27~507	1	1~6
CYP86	Khe25917.1	Chromosome5	447995523	447997372	Dispersed	0	1	1	1	1	512	57.6146	8.7	46.4	89.88	-0.091	Endoplasmic reticulum	Signal peptide	Transmembrane	0.1562	0.1038	0.0356	0.1496	0.1454	0.2553	0.8697	0.2282	0.1113	0.0895	0.5924	0.8262	0.0924	0.2067	1	5~27	1	28~512	1	1~4
CYP71	Khe25927.1	Chromosome5	449261036	449292095	Tandem	1	2	2	1	0	341	38.6869	8.76	50.3	86.1	-0.143	Endoplasmic reticulum	Signal peptide|Transmembrane domain	Transmembrane	0.1027	0.0782	0.0661	0.1357	0.1702	0.1856	0.8482	0.1167	0.1114	0.0483	0.3673	0.8224	0.0607	0.255	0	-	1	1~341	0	-
CYP71	Khe25928.1	Chromosome5	449351738	449379174	Tandem	2	3	2	1	2	515	58.1955	8.09	41.47	93.15	-0.076	Endoplasmic reticulum	Signal peptide|Transmembrane domain	Transmembrane	0.0997	0.0781	0.0387	0.1777	0.1267	0.1604	0.8488	0.1356	0.098	0.0491	0.3914	0.7936	0.0644	0.2708	0	-	1	1~515	0	-
CYP71	Khe25954.1	Chromosome5	452244768	452247047	Dispersed	1	2	2	1	1	520	58.4741	9.03	47.38	98.29	0.007	Endoplasmic reticulum	Signal peptide|Transmembrane domain	Peripheral|Transmembrane	0.1316	0.1539	0.0168	0.2062	0.0596	0.1168	0.9027	0.2186	0.2405	0.0926	0.6778	0.8271	0.1632	0.1329	1	21~43	1	44~520	1	1~20
CYP74	Khe27032.1	Chromosome6	208292597	208294371	Dispersed	0	1	1	1	1	470	53.0011	6.1	41.25	87.28	-0.087	Plastid|Endoplasmic reticulum	-	Peripheral	0.264	0.1088	0.1366	0.3772	0.4174	0.7389	0.6364	0.2436	0.1235	0.0348	0.7174	0.4495	0.3131	0.3171	0	-	1	1~470	0	-
CYP71	Khe27095.1	Chromosome6	216437685	216441361	Proximal	1	2	2	1	1	503	56.8242	7.16	45.22	96.9	-0.128	Endoplasmic reticulum	Signal peptide|Transmembrane domain	Transmembrane	0.1079	0.0929	0.0114	0.184	0.0668	0.0841	0.91	0.2551	0.1378	0.1156	0.5728	0.6941	0.0926	0.2837	1	13~32	1	33~503	1	1~12
CYP71	Khe27097.1	Chromosome6	217013567	217017886	Tandem	1	2	2	0	0	212	23.7998	8.32	37.92	92.55	-0.164	Cytoplasm	-	Soluble	0.5969	0.4395	0.1085	0.2873	0.1975	0.2547	0.1574	0.039	0.0454	0.2177	0.1937	0.1948	0.0622	0.7464	0	-	1	1~212	0	-
CYP71	Khe27098.1	Chromosome6	217027553	217037638	Tandem	2	3	2	2	1	511	57.3737	7.17	37.49	97.14	-0.101	Endoplasmic reticulum	Signal peptide|Transmembrane domain	Transmembrane	0.1039	0.0831	0.0108	0.1838	0.0775	0.0908	0.9107	0.1798	0.1078	0.0819	0.4922	0.7475	0.0946	0.2672	0	-	1	1~511	0	-
CYP71	Khe27103.1	Chromosome6	217359665	217362534	Proximal	1	2	2	1	1	509	57.0665	7.95	42.25	94.05	-0.103	Endoplasmic reticulum	Signal peptide|Transmembrane domain	Transmembrane	0.1051	0.0871	0.0115	0.1764	0.0877	0.1157	0.9161	0.1567	0.1091	0.1044	0.5002	0.7889	0.1184	0.2377	0	-	1	1~509	0	-
CYP71	Khe27115.1	Chromosome6	218746898	218749824	Tandem	1	2	2	1	1	511	57.2445	6.19	41.71	95.4	-0.1	Endoplasmic reticulum	Signal peptide|Transmembrane domain	Transmembrane	0.1088	0.0835	0.011	0.1753	0.0757	0.1002	0.934	0.2201	0.1163	0.0644	0.5049	0.7381	0.0997	0.2741	2	15~37|452~474	2	1~14|475~511	1	38~451
CYP71	Khe27116.1	Chromosome6	218946249	218951136	Tandem	1	2	2	0	1	511	57.689	6.53	37.94	94.48	-0.164	Endoplasmic reticulum	Signal peptide|Transmembrane domain	Transmembrane	0.1194	0.0788	0.0124	0.2146	0.0812	0.1041	0.9374	0.1895	0.1348	0.0529	0.4735	0.7558	0.1151	0.2618	1	13~35	1	36~511	1	1~12
CYP71	Khe27117.1	Chromosome6	219212270	219215763	Tandem	1	2	2	1	1	510	57.1967	8	40.63	95.04	-0.104	Endoplasmic reticulum	Signal peptide|Transmembrane domain	Transmembrane	0.1092	0.0819	0.012	0.2135	0.0763	0.0859	0.9186	0.2275	0.1367	0.099	0.5308	0.7523	0.1018	0.2587	0	-	1	1~510	0	-
CYP71	Khe27367.1	Chromosome6	253019128	253020989	Tandem	1	2	2	1	1	520	58.8982	8.15	44.14	95.58	-0.201	Endoplasmic reticulum	Signal peptide|Transmembrane domain	Transmembrane	0.0915	0.0592	0.0155	0.2005	0.0662	0.0955	0.8821	0.1931	0.0857	0.0689	0.5179	0.7545	0.0952	0.2409	1	19~36	1	37~520	1	1~18
CYP71	Khe27368.1	Chromosome6	253041224	253041847	Tandem	0	1	1	0	0	207	23.327	5.87	36.54	90.92	-0.187	Cytoplasm	-	Soluble	0.5372	0.4422	0.0868	0.3683	0.2205	0.3293	0.0992	0.0528	0.0528	0.379	0.2647	0.1461	0.0541	0.7685	0	-	1	1~207	0	-
CYP71	Khe27369.1	Chromosome6	253205534	253208235	Tandem	2	3	3	1	1	519	58.8842	7.74	45.05	95.38	-0.207	Endoplasmic reticulum	Signal peptide|Transmembrane domain	Transmembrane	0.0941	0.059	0.0147	0.2164	0.0705	0.0919	0.8824	0.1807	0.09	0.0698	0.558	0.7536	0.088	0.2361	1	19~36	1	37~519	1	1~18
CYP71	Khe27373.1	Chromosome6	253394522	253396332	Tandem	1	2	2	1	1	519	58.6619	7.73	44.89	94.82	-0.2	Endoplasmic reticulum	Signal peptide|Transmembrane domain	Transmembrane	0.0881	0.0687	0.0126	0.2002	0.0803	0.145	0.8727	0.1558	0.0875	0.0985	0.5503	0.7609	0.0843	0.236	1	19~36	1	37~519	1	1~18
CYP71	Khe27374.1	Chromosome6	253514719	253515650	Tandem	1	2	2	1	0	216	24.23	7.72	31.45	93.89	-0.175	Cytoplasm	Peroxisomal targeting signal	Soluble	0.5817	0.4379	0.1657	0.2491	0.2002	0.3855	0.144	0.0427	0.0519	0.6241	0.1895	0.2101	0.0742	0.6931	0	-	1	1~216	0	-
CYP72	Khe27414.1	Chromosome6	258256760	258257426	WGD or Segmental	1	2	2	0	0	194	21.5133	8.83	31.43	87.01	0.054	Cytoplasm	-	Soluble	0.6135	0.4298	0.1981	0.292	0.3289	0.3107	0.1102	0.0241	0.049	0.1569	0.2708	0.3599	0.0494	0.6146	0	-	1	1~194	0	-
CYP85	Khe27446.1	Chromosome6	261356718	261360633	WGD or Segmental	8	9	8	1	2	421	48.8608	8.91	35.18	92.83	-0.243	Endoplasmic reticulum	Signal peptide|Transmembrane domain	Peripheral|Transmembrane	0.1525	0.0822	0.0658	0.274	0.0998	0.0611	0.912	0.2521	0.1297	0.0103	0.8456	0.7981	0.2416	0.1483	1	2~21	1	22~421	1	1~1
CYP71	Khe27462.1	Chromosome6	262383495	262386645	WGD or Segmental	1	2	2	1	1	529	59.8378	8.47	48.84	100.79	0.058	Endoplasmic reticulum	Signal peptide|Transmembrane domain	Transmembrane	0.1299	0.121	0.0209	0.1807	0.1167	0.1488	0.9154	0.2443	0.2405	0.0617	0.5878	0.868	0.2324	0.1083	1	24~46	1	47~529	1	1~23
CYP71	Khe28069.1	Chromosome6	328206564	328213398	Dispersed	1	2	2	1	1	517	56.8618	6.75	42.14	101.68	0.042	Endoplasmic reticulum	Signal peptide|Transmembrane domain	Transmembrane	0.0987	0.0687	0.0175	0.252	0.1146	0.0428	0.9208	0.1554	0.1009	0.0817	0.5406	0.7275	0.0893	0.2231	1	12~31	1	32~517	1	1~11
CYP72	Khe28196.1	Chromosome6	341185461	341188369	WGD or Segmental	4	5	5	1	1	563	64.5626	9.24	38.72	89.04	-0.23	Endoplasmic reticulum	Signal peptide	Peripheral|Transmembrane	0.2052	0.11	0.0437	0.1325	0.1754	0.086	0.8228	0.1558	0.0865	0.0454	0.6465	0.7865	0.1505	0.2298	1	48~70	1	71~563	1	1~47
CYP72	Khe29219.1	Chromosome6	454225571	454231728	-	6	7	5	3	1	500	56.7073	9.04	40.57	87.44	-0.129	Endoplasmic reticulum	-	Peripheral|Transmembrane	0.1837	0.1197	0.0309	0.4678	0.5179	0.1918	0.7476	0.1202	0.0893	0.3491	0.7384	0.6995	0.2041	0.2214	0	-	1	1~500	0	-
CYP71	Khe29347.1	Chromosome7	3417249	3418773	Dispersed	0	1	1	0	1	501	55.861	9.11	46.32	101.4	0.01	Endoplasmic reticulum	Signal peptide|Transmembrane domain	Peripheral|Transmembrane	0.0986	0.0824	0.0608	0.2115	0.2658	0.2359	0.8746	0.1527	0.1232	0.025	0.729	0.7002	0.0814	0.1892	1	5~22	1	23~501	1	1~4
CYP71	Khe30066.1	Chromosome7	83920344	83997729	Dispersed	1	2	1	2	1	501	55.7299	9.03	44.77	101.98	0.05	Endoplasmic reticulum	Signal peptide|Transmembrane domain	Peripheral|Transmembrane	0.1058	0.0809	0.0497	0.2008	0.2509	0.2062	0.8683	0.1541	0.1208	0.0197	0.724	0.7424	0.0793	0.1738	1	5~22	1	23~501	1	1~4
CYP71	Khe30249.1	Chromosome7	146994063	146995826	Dispersed	0	1	1	1	1	495	55.0827	8.76	28.05	92.77	-0.087	Endoplasmic reticulum	Signal peptide|Transmembrane domain	Peripheral|Transmembrane	0.077	0.0685	0.0696	0.2108	0.2927	0.151	0.8518	0.1731	0.0947	0.0143	0.7203	0.7022	0.0948	0.2034	0	-	1	1~495	0	-
CYP86	Khe30300.1	Chromosome7	192365738	192366370	Dispersed	0	1	1	1	1	104	11.7191	4.64	39.09	66.73	-0.621	Cytoplasm	-	Soluble	0.5184	0.0922	0.1314	0.4856	0.3529	0.2431	0.0599	0.0072	0.1314	0.416	0.5281	0.4511	0.1077	0.6093	0	-	1	1~104	0	-
CYP71	Khe30609.1	Chromosome7	322796789	322800124	Dispersed	2	3	3	1	1	506	58.0454	8.98	43.33	99.37	-0.218	Endoplasmic reticulum	Signal peptide|Transmembrane domain	Peripheral|Transmembrane	0.1309	0.0955	0.0331	0.1823	0.1797	0.1849	0.8824	0.1853	0.2428	0.0783	0.7544	0.7299	0.1734	0.1366	0	-	1	1~506	0	-
CYP71	Khe31209.1	Chromosome7	410969372	410971215	WGD or Segmental	0	1	1	1	1	135	15.3559	6.83	56.94	80.96	-0.197	Cytoplasm	Peroxisomal targeting signal	Soluble	0.518	0.3417	0.0644	0.2721	0.1303	0.3124	0.1032	0.0542	0.0467	0.6875	0.1527	0.2069	0.0592	0.708	0	-	1	1~135	0	-
CYP71	Khe31256.1	Chromosome7	416208364	416210705	WGD or Segmental	0	1	1	1	1	508	57.3359	9.38	36.08	94.41	-0.14	Endoplasmic reticulum	Signal peptide|Transmembrane domain	Transmembrane	0.0976	0.0756	0.0461	0.2036	0.1473	0.3756	0.7787	0.1303	0.1189	0.0808	0.5583	0.7388	0.0682	0.2156	1	7~24	1	25~508	1	1~6
CYP86	Khe31313.1	Chromosome7	423577756	423579496	WGD or Segmental	0	1	1	1	1	497	57.0019	9.2	42.27	85.47	-0.109	Endoplasmic reticulum	Signal peptide|Transmembrane domain	Transmembrane	0.1262	0.1665	0.0291	0.1495	0.0988	0.102	0.9309	0.1608	0.099	0.0684	0.5762	0.7762	0.0826	0.2599	1	13~30	1	31~497	1	1~12
CYP85	Khe31575.1	Chromosome7	444624733	444626046	Dispersed	3	4	4	0	0	331	37.0921	9.58	44.07	99.64	0.028	Endoplasmic reticulum	Signal peptide|Transmembrane domain	Peripheral|Transmembrane	0.1581	0.0774	0.0462	0.1594	0.1258	0.0329	0.932	0.2	0.1734	0.0395	0.7749	0.848	0.1676	0.1258	1	5~24	1	1~4	1	25~331
CYP71	Khe31596.1	Chromosome7	445766233	445779857	WGD or Segmental	1	2	2	1	1	456	51.1666	8.64	31.43	102.81	-0.014	Endoplasmic reticulum	Signal peptide|Transmembrane domain	Transmembrane	0.112	0.0768	0.0122	0.182	0.0475	0.125	0.8913	0.1608	0.0935	0.0849	0.3001	0.8127	0.0839	0.2523	1	15~33	1	1~14	1	34~456
CYP86	Khe31743.1	Chromosome8	6115594	6119899	Dispersed	1	2	2	1	1	532	61.1941	9.02	46.59	90.7	-0.167	Endoplasmic reticulum	Signal peptide|Transmembrane domain	Peripheral|Transmembrane	0.1094	0.1073	0.0103	0.1784	0.1491	0.1243	0.9144	0.1603	0.1014	0.1944	0.6899	0.7484	0.1005	0.2078	2	27~45|52~74	2	1~26|75~532	1	46~51
CYP86	Khe32077.1	Chromosome8	40982882	40984232	Dispersed	1	2	2	1	1	118	14.1161	5.22	29.99	76.95	-0.48	Cytoplasm	-	Transmembrane	0.6712	0.2526	0.1514	0.3737	0.6089	0.2478	0.0778	0.0142	0.086	0.5632	0.3378	0.7599	0.1537	0.4333	0	-	0	-	1	1~118
CYP71	Khe32159.1	Chromosome8	56456346	56463616	WGD or Segmental	1	2	2	1	1	502	56.8186	6.06	33.68	88.61	-0.128	Endoplasmic reticulum	Signal peptide|Transmembrane domain	Peripheral|Transmembrane	0.1207	0.0941	0.0211	0.1347	0.0993	0.0639	0.9036	0.2621	0.1693	0.0284	0.7054	0.691	0.0838	0.1872	1	7~24	1	25~502	1	1~6
CYP71	Khe32681.1	Chromosome8	304545054	304547555	WGD or Segmental	1	2	2	1	1	532	59.244	9.15	33.09	100.41	0.092	Endoplasmic reticulum	Signal peptide|Transmembrane domain	Peripheral|Transmembrane	0.1673	0.1172	0.0404	0.2746	0.1731	0.2175	0.887	0.3267	0.3678	0.15	0.6692	0.8753	0.2056	0.118	1	26~48	1	49~532	1	1~25
CYP72	Khe32911.1	Chromosome8	345845394	345899537	Proximal	4	5	5	1	1	518	59.043	8.44	41.45	96.91	-0.064	Endoplasmic reticulum	Signal peptide|Transmembrane domain	Peripheral|Transmembrane	0.1843	0.0691	0.0616	0.1544	0.1203	0.0536	0.8761	0.2782	0.1533	0.0169	0.6531	0.7819	0.1778	0.2241	1	7~29	1	30~518	1	1~6
CYP72	Khe32913.1	Chromosome8	346011090	346063367	Proximal	4	5	5	1	1	524	59.8728	8.22	40.87	94.68	-0.097	Endoplasmic reticulum	Signal peptide|Transmembrane domain	Peripheral|Transmembrane	0.167	0.064	0.0562	0.1522	0.1353	0.0596	0.8825	0.2648	0.1509	0.024	0.6354	0.7625	0.1756	0.2389	1	7~29	1	30~524	1	1~6
CYP71	Khe33020.1	Chromosome8	359467647	359477366	Proximal	1	2	2	1	1	506	57.2015	6.29	39.18	106.98	0.003	Endoplasmic reticulum	Signal peptide|Transmembrane domain	Peripheral|Transmembrane	0.1495	0.096	0.0202	0.1765	0.0518	0.0398	0.9365	0.3564	0.1703	0.0559	0.611	0.7655	0.0655	0.2095	1	21~38	1	39~506	1	1~20
CYP71	Khe33022.1	Chromosome8	359497114	359497661	Proximal	1	2	2	0	0	149	16.655	4.73	35.62	92.35	-0.18	Plastid	-	Peripheral|Transmembrane	0.301	0.3956	0.217	0.2867	0.4929	0.7429	0.1739	0.0668	0.0382	0.156	0.7556	0.5781	0.268	0.2698	0	-	1	1~149	0	-
CYP71	Khe33025.1	Chromosome8	359953085	359955240	Tandem	1	2	2	1	1	490	55.458	9.1	35.08	104.31	-0.006	Endoplasmic reticulum	Signal peptide|Transmembrane domain	Transmembrane	0.1316	0.0789	0.022	0.2465	0.0719	0.069	0.8749	0.2351	0.0993	0.0458	0.5864	0.7367	0.0573	0.249	1	2~19	1	20~490	1	1~1
CYP71	Khe33028.1	Chromosome8	360965241	360967707	-	2	3	3	1	1	424	48.3075	8.86	37.73	98.63	-0.137	Endoplasmic reticulum	Signal peptide|Transmembrane domain	Peripheral|Transmembrane	0.136	0.095	0.0201	0.215	0.0593	0.017	0.9	0.2938	0.1335	0.043	0.6699	0.7543	0.0482	0.2029	0	-	1	1~424	0	-
CYP86	Khe33135.1	Chromosome8	374780920	374818699	Proximal	3	4	4	0	0	400	45.6467	5.1	45.04	77.42	-0.356	Cytoplasm	-	Transmembrane	0.4098	0.2789	0.0673	0.1817	0.4696	0.336	0.2671	0.1131	0.1594	0.1216	0.5556	0.5805	0.1641	0.356	0	-	1	1~400	0	-
CYP86	Khe33138.1	Chromosome8	374904932	374907277	Proximal	5	6	6	1	1	512	59.1578	8.85	31.36	84.77	-0.29	Endoplasmic reticulum	Signal peptide|Transmembrane domain	Peripheral|Transmembrane	0.1316	0.0787	0.0385	0.24	0.0908	0.0972	0.8844	0.1904	0.1015	0.0264	0.6236	0.6606	0.1159	0.2682	2	5~24|294~316	2	1~4|317~512	1	25~293
CYP85	Khe33564.1	Chromosome8	417468487	417476811	WGD or Segmental	7	8	8	1	1	492	56.634	9.3	44.64	90.93	-0.244	Endoplasmic reticulum	Signal peptide|Transmembrane domain	Peripheral|Transmembrane	0.156	0.0862	0.0991	0.2714	0.1412	0.1303	0.8394	0.2273	0.0997	0.0268	0.7405	0.8371	0.3455	0.1574	1	7~24	1	25~492	1	1~6
CYP85	Khe33566.1	Chromosome8	417671805	417689076	Proximal	7	8	7	2	1	404	46.524	8.93	45.28	88.79	-0.395	Cell membrane	-	Peripheral	0.4132	0.2968	0.0604	0.6375	0.358	0.3239	0.2055	0.0791	0.0307	0.122	0.7019	0.4728	0.2932	0.2768	0	-	1	1~404	0	-
CYP71	Khe33586.1	Chromosome8	419623982	419625164	Dispersed	0	1	1	1	1	336	37.9573	9.08	42.17	103.81	-0.032	Endoplasmic reticulum	Signal peptide	Transmembrane	0.0811	0.0654	0.0091	0.1611	0.0546	0.2668	0.9086	0.2171	0.0943	0.1759	0.3437	0.8407	0.0697	0.2191	1	15~33	1	1~14	1	34~336
CYP71	Khe33589.1	Chromosome8	419827617	419908447	Proximal	15	16	16	0	1	1332	146.587	5.54	37.35	93.33	-0.177	Endoplasmic reticulum	Signal peptide|Transmembrane domain	Transmembrane	0.205	0.1447	0.0499	0.3209	0.0784	0.0441	0.7294	0.2217	0.19	0.136	0.588	0.7981	0.0923	0.2286	2	323~345|848~869	2	1~322|870~1332	1	346~847
CYP71	Khe33591.1	Chromosome8	419998242	420032249	Tandem	2	3	2	1	2	259	29.6026	7.12	32.2	98.65	-0.058	Cytoplasm	-	Soluble	0.4698	0.3883	0.079	0.3658	0.2927	0.4054	0.1206	0.1048	0.0782	0.5091	0.4047	0.2616	0.078	0.6144	0	-	1	1~259	0	-
CYP71	Khe33592.1	Chromosome8	420110425	420120744	Tandem	1	2	2	1	1	498	56.1836	8.59	33.32	98.47	-0.035	Endoplasmic reticulum	Signal peptide|Transmembrane domain	Transmembrane	0.0889	0.0636	0.0464	0.1926	0.0814	0.1006	0.8865	0.3601	0.1717	0.0391	0.5913	0.8117	0.0886	0.1634	1	7~24	1	25~498	1	1~6
CYP71	Khe33594.1	Chromosome8	420239573	420249347	Proximal	1	2	2	1	1	494	55.236	8.43	37.74	96.72	-0.047	Endoplasmic reticulum	Signal peptide|Transmembrane domain	Transmembrane	0.0888	0.0875	0.0402	0.1982	0.1101	0.1282	0.8932	0.3414	0.1778	0.0585	0.5686	0.7848	0.0909	0.1789	1	3~25	1	26~494	1	1~2
CYP71	Khe33596.1	Chromosome8	420550377	420553602	Proximal	1	2	2	1	1	496	55.545	8.72	35.63	104.01	0.055	Endoplasmic reticulum	Signal peptide|Transmembrane domain	Transmembrane	0.0961	0.0583	0.0544	0.1903	0.0858	0.1126	0.8898	0.3935	0.1976	0.0465	0.5856	0.8004	0.0875	0.1696	1	7~24	1	25~496	1	1~6
CYP71	Khe33600.1	Chromosome8	420720246	420722559	Proximal	0	1	1	1	1	242	27.4776	9.73	39.89	107.52	0.233	Endoplasmic reticulum	Signal peptide	Peripheral|Transmembrane	0.1215	0.1299	0.0382	0.1046	0.0492	0.1019	0.9453	0.4007	0.2411	0.047	0.6779	0.9104	0.1284	0.0919	1	54~76	1	77~242	1	1~53
CYP71	Khe33927.1	Chromosome8	448177348	448179352	Dispersed	1	2	1	1	2	196	21.8381	9	55.48	75.71	-0.244	Cytoplasm	-	Soluble	0.4197	0.1639	0.2264	0.0872	0.2301	0.1893	0.4596	0.0397	0.103	0.2791	0.3561	0.4963	0.1231	0.5006	0	-	1	1~196	0	-
CYP71	Khe34690.1	Chromosome9	115569199	115575541	Proximal	1	2	2	1	1	516	58.4611	8.54	39.86	98.02	-0.088	Endoplasmic reticulum	Signal peptide|Transmembrane domain	Transmembrane	0.112	0.0553	0.021	0.1684	0.0403	0.0859	0.9308	0.3515	0.1617	0.0961	0.4858	0.8363	0.0846	0.1924	1	17~34	1	35~516	1	1~16
CYP71	Khe34693.1	Chromosome9	115788072	115794380	Tandem	1	2	2	1	1	516	58.6173	8.69	37.59	98.02	-0.086	Endoplasmic reticulum	Signal peptide|Transmembrane domain	Transmembrane	0.112	0.0567	0.0199	0.1591	0.0385	0.0817	0.932	0.3576	0.157	0.0927	0.4722	0.8312	0.0827	0.1966	1	17~34	1	35~516	1	1~16
CYP71	Khe34694.1	Chromosome9	116061911	116068197	WGD or Segmental/Tandem	1	2	2	1	1	516	58.6674	8.04	38.62	97.67	-0.099	Endoplasmic reticulum	Signal peptide|Transmembrane domain	Transmembrane	0.1112	0.0654	0.0208	0.1618	0.0353	0.1047	0.9077	0.3521	0.1523	0.1039	0.4944	0.7915	0.0728	0.2271	1	20~38	1	39~516	1	1~19
CYP71	Khe34696.1	Chromosome9	116339286	116346544	Proximal	1	2	2	1	1	515	58.3981	7.12	36.54	99.57	-0.06	Endoplasmic reticulum	Signal peptide|Transmembrane domain	Transmembrane	0.1131	0.0647	0.0204	0.1615	0.035	0.0984	0.9112	0.3518	0.1574	0.1034	0.498	0.7901	0.0746	0.2264	1	20~38	1	39~515	1	1~19
CYP71	Khe34698.1	Chromosome9	116663234	116669388	Proximal	1	2	2	1	1	516	58.4571	7.62	35.54	97.09	-0.087	Endoplasmic reticulum	Signal peptide	Transmembrane	0.1238	0.0608	0.0194	0.1327	0.0511	0.1528	0.9091	0.3089	0.1444	0.1182	0.489	0.8144	0.078	0.207	1	17~34	1	35~516	1	1~16
CYP71	Khe34701.1	Chromosome9	117122729	117139896	Proximal	3	4	4	1	0	588	66.5608	9.06	31.89	97.48	-0.127	Endoplasmic reticulum	Signal peptide|Transmembrane domain	Transmembrane	0.1277	0.0931	0.0211	0.1789	0.0371	0.1164	0.8997	0.2889	0.1589	0.134	0.4687	0.8174	0.0828	0.2129	1	11~28	1	29~588	1	1~10
CYP86	Khe35012.1	Chromosome9	146943605	146945506	WGD or Segmental	1	2	2	1	1	503	57.8661	8.76	47.57	88.55	-0.066	Endoplasmic reticulum	Signal peptide	Transmembrane	0.1531	0.167	0.0265	0.1322	0.06	0.0728	0.9297	0.1758	0.1105	0.0622	0.5697	0.8005	0.0879	0.2459	1	12~34	1	35~503	1	1~11
CYP71	Khe35053.1	Chromosome9	150769540	150771442	WGD or Segmental	0	1	1	1	1	511	57.5657	8.69	37.78	95.15	-0.13	Endoplasmic reticulum	Signal peptide|Transmembrane domain	Transmembrane	0.1044	0.0716	0.039	0.2044	0.1733	0.2789	0.8312	0.1753	0.1255	0.06	0.564	0.7184	0.0856	0.2016	1	7~25	1	26~511	1	1~6
CYP71	Khe35096.1	Chromosome9	153847483	153888090	WGD or Segmental	4	5	5	0	1	591	67.0409	9.37	47.1	84.94	-0.236	Endoplasmic reticulum	Signal peptide|Transmembrane domain	Transmembrane	0.1119	0.1452	0.0283	0.1795	0.1896	0.3171	0.831	0.1393	0.0645	0.168	0.5983	0.862	0.0642	0.1707	0	-	1	1~591	0	-
CYP74	Khe35122.1	Chromosome9	156662249	156884512	Tandem	1	2	2	0	0	595	66.6181	5.87	34.28	85.03	-0.216	Endoplasmic reticulum	-	Peripheral	0.2945	0.1415	0.1064	0.2741	0.2357	0.5304	0.7658	0.2726	0.2304	0.0832	0.7459	0.4689	0.3071	0.3084	0	-	1	1~595	0	-
CYP74	Khe35123.1	Chromosome9	157011010	157012443	Tandem	0	1	1	0	0	477	53.8721	6.88	34.22	87.65	-0.144	Plastid	-	Peripheral	0.2154	0.1229	0.1728	0.3396	0.4092	0.8255	0.6036	0.2643	0.1435	0.0576	0.7016	0.4558	0.2799	0.3419	0	-	1	1~477	0	-
CYP74	Khe35125.1	Chromosome9	157146247	157148082	Tandem	0	1	1	1	1	463	52.3675	7.69	32.29	88.38	-0.179	Plastid	-	Peripheral	0.2513	0.1322	0.3815	0.4814	0.5576	0.7429	0.5791	0.223	0.24	0.0398	0.716	0.4762	0.3762	0.3179	0	-	1	1~463	0	-
CYP74	Khe35126.1	Chromosome9	157238445	157240175	Tandem	1	2	2	0	0	516	58.1854	8.65	34.11	89.13	-0.103	Plastid	-	Peripheral	0.1982	0.1547	0.1399	0.2981	0.461	0.8618	0.3544	0.1663	0.1315	0.044	0.6965	0.4571	0.285	0.3601	0	-	1	1~516	0	-
CYP72	Khe35205.1	Chromosome9	164721803	164734381	Proximal	3	4	4	1	1	501	57.1579	9.35	51.6	98.08	-0.028	Endoplasmic reticulum	Signal peptide|Transmembrane domain	Peripheral|Transmembrane	0.1961	0.0863	0.0492	0.2949	0.1742	0.096	0.8286	0.181	0.0819	0.0143	0.6721	0.798	0.153	0.209	1	3~25	1	26~501	1	1~2
CYP72	Khe35207.1	Chromosome9	164870541	164883766	Proximal	3	4	4	1	1	500	57.2461	9.34	51.9	98.28	-0.028	Endoplasmic reticulum	Signal peptide|Transmembrane domain	Peripheral|Transmembrane	0.2	0.0915	0.0497	0.2973	0.1688	0.1181	0.8225	0.1681	0.0777	0.0161	0.682	0.8053	0.164	0.1993	0	-	1	1~500	0	-
CYP72	Khe35209.1	Chromosome9	164915684	164943581	Tandem	4	5	5	0	0	212	24.3401	6.09	52.04	90.14	-0.289	Plastid	-	Peripheral|Transmembrane	0.2724	0.2497	0.0272	0.3481	0.4237	0.5377	0.2457	0.0279	0.0687	0.0962	0.7477	0.5688	0.1527	0.2844	0	-	1	1~212	0	-
CYP72	Khe35210.1	Chromosome9	164946544	164956991	Tandem	2	3	3	0	0	221	25.3344	6.09	49.48	93.98	-0.138	Plastid	-	Peripheral|Transmembrane	0.2687	0.227	0.0344	0.32	0.4463	0.5412	0.2313	0.0286	0.0689	0.1159	0.7429	0.5703	0.1434	0.2926	0	-	1	1~221	0	-
CYP85	Khe35269.1	Chromosome9	169841488	169846861	-	7	8	8	1	1	452	51.7327	6.79	59.74	87.12	-0.271	Endoplasmic reticulum	Signal peptide|Transmembrane domain	Peripheral|Transmembrane	0.1519	0.0786	0.0458	0.1846	0.1314	0.0467	0.8832	0.2017	0.1658	0.0264	0.614	0.8077	0.1397	0.1771	1	7~21	1	22~452	1	1~6
CYP71	Khe36069.1	Chromosome9	314609249	314610742	Dispersed	0	1	1	0	0	497	56.3966	8.78	39.95	91.05	-0.073	Endoplasmic reticulum	Signal peptide|Transmembrane domain	Peripheral|Transmembrane	0.1042	0.0991	0.07	0.2225	0.2873	0.1152	0.8923	0.2249	0.2165	0.0183	0.76	0.7091	0.1126	0.1849	1	7~24	1	25~497	1	1~6
CYP71	Khe36348.1	unanchor193	131472	133766	-	1	2	2	1	1	503	57.2546	6.72	42.81	100.8	-0.014	Endoplasmic reticulum	Signal peptide|Transmembrane domain	Transmembrane	0.1233	0.0898	0.0282	0.2031	0.0551	0.0976	0.8859	0.2893	0.1573	0.037	0.5289	0.7419	0.0482	0.2391	1	2~21	1	22~503	1	1~1
CYP71	Khe36385.1	unanchor218	468406	470650	-	1	2	2	1	1	514	57.6508	8.56	36.33	101.48	-0.096	Endoplasmic reticulum	Signal peptide|Transmembrane domain	Transmembrane	0.105	0.0591	0.0379	0.3099	0.1384	0.1035	0.8458	0.1303	0.0892	0.0475	0.479	0.7444	0.0812	0.25	2	5~24|219~238	2	1~4|239~514	1	25~218
CYP86	Khe36650.1	unanchor315	2039	3866	-	0	1	1	1	1	520	60.0776	6.42	32.92	92.04	-0.164	Endoplasmic reticulum	Signal peptide	Peripheral|Transmembrane	0.1108	0.122	0.0157	0.1738	0.1302	0.165	0.8331	0.1611	0.088	0.0605	0.6145	0.6963	0.0841	0.2881	0	-	1	1~520	0	-
CYP71	Khe36664.1	unanchor341	6738	19976	-	2	3	3	0	0	323	37.0753	9.28	43.57	96.01	-0.046	Endoplasmic reticulum	Signal peptide|Transmembrane domain	Peripheral|Transmembrane	0.0818	0.064	0.0192	0.1614	0.1379	0.1759	0.9273	0.1957	0.149	0.1389	0.6291	0.8552	0.1203	0.1389	0	-	1	1~323	0	-
CYP72	Khe36692.1	unanchor374	103539	119311	-	4	5	5	1	1	505	57.5299	9.27	39.79	89.62	-0.22	Endoplasmic reticulum	Signal peptide|Transmembrane domain	Peripheral|Transmembrane	0.1696	0.0908	0.0792	0.1629	0.1999	0.0691	0.8417	0.1417	0.1092	0.0068	0.6765	0.7759	0.1532	0.223	1	5~27	1	28~505	1	1~4
CYP71	Khe36825.1	unanchor498	136959	139123	-	1	2	2	1	1	508	57.2735	7.71	39.91	96.56	-0.094	Endoplasmic reticulum	Signal peptide|Transmembrane domain	Transmembrane	0.1052	0.0623	0.0512	0.2452	0.0992	0.1109	0.8216	0.2245	0.0829	0.029	0.5366	0.754	0.0566	0.2224	0	-	1	1~508	0	-
CYP71	Khe36828.1	unanchor499	11882	12784	-	0	1	1	0	0	300	33.7774	9.2	33.95	97.17	-0.043	Endoplasmic reticulum	Signal peptide|Transmembrane domain	Transmembrane	0.0969	0.0525	0.0567	0.1863	0.0541	0.0669	0.9085	0.2834	0.1298	0.0177	0.568	0.8256	0.068	0.1865	0	-	1	1~300	0	-
CYP51	Khe36899.1	unanchor546	18096	23918	-	2	3	2	2	1	488	55.514	8.22	44.46	92.27	-0.159	Endoplasmic reticulum	Signal peptide|Transmembrane domain	Peripheral|Transmembrane	0.1005	0.0854	0.0399	0.1497	0.1986	0.16	0.8873	0.2007	0.142	0.1569	0.805	0.6754	0.1459	0.1471	1	9~31	1	32~488	1	1~8
CYP85	Khe37172.1	unanchor660	2091608	2095818	-	6	7	7	1	1	468	53.1129	9.22	43.8	92.97	-0.111	Endoplasmic reticulum	Signal peptide|Transmembrane domain	Peripheral|Transmembrane	0.1995	0.0724	0.0327	0.1863	0.0915	0.0961	0.9355	0.228	0.13	0.0662	0.6038	0.8244	0.129	0.1641	1	5~24	1	25~468	1	1~4
CYP71	Khe37310.1	unanchor716	27051	35156	-	1	2	2	1	1	505	56.5592	9.1	43	92.51	-0.057	Endoplasmic reticulum	Signal peptide|Transmembrane domain	Peripheral|Transmembrane	0.0817	0.0753	0.0261	0.1607	0.1034	0.0908	0.9031	0.2241	0.1727	0.0686	0.6986	0.7561	0.0799	0.1787	1	7~26	1	27~505	1	1~6
CYP71	Khe37386.1	unanchor758	10796	12725	-	1	2	2	1	1	514	58.3688	7.24	45.72	96.96	-0.197	Endoplasmic reticulum	Signal peptide|Transmembrane domain	Transmembrane	0.1284	0.0654	0.0168	0.22	0.0642	0.1826	0.8526	0.1526	0.0816	0.2409	0.4646	0.7852	0.0537	0.2448	1	13~32	1	33~514	1	1~12
CYP71	Khe37388.1	unanchor758	85998	87733	-	1	2	2	1	1	514	58.3218	7.69	45.7	96.77	-0.192	Endoplasmic reticulum	Signal peptide|Transmembrane domain	Transmembrane	0.1266	0.0655	0.0167	0.2204	0.0649	0.1801	0.8525	0.1523	0.0814	0.253	0.4706	0.7852	0.0557	0.2441	1	13~32	1	33~514	1	1~12
CYP71	Khe37390.1	unanchor758	193596	195011	-	1	2	2	1	0	402	45.8267	5.74	45.63	85.9	-0.314	Nucleus	-	Soluble	0.2393	0.4001	0.0425	0.324	0.3265	0.3029	0.2051	0.1334	0.0585	0.057	0.5545	0.3537	0.1537	0.4996	0	-	1	1~402	0	-
CYP71	Khe37391.1	unanchor758	281307	282087	-	1	2	1	2	1	202	22.8482	5.05	40.86	85.05	-0.284	Cytoplasm|Nucleus	-	Soluble	0.5277	0.5378	0.078	0.3214	0.1986	0.4738	0.0627	0.0443	0.0259	0.2135	0.2941	0.1939	0.0539	0.7072	0	-	1	1~202	0	-
CYP71	Khe37394.1	unanchor758	528297	529490	-	1	2	1	2	1	188	21.261	5.62	43.1	67.5	-0.637	Cytoplasm	-	Soluble	0.5148	0.4327	0.1516	0.2629	0.2415	0.4101	0.1371	0.0554	0.0308	0.2045	0.2992	0.2399	0.0553	0.6387	0	-	1	1~188	0	-
CYP71	Khe37487.1	unanchor873	76391	92568	-	1	2	2	1	1	506	56.847	8.19	34.95	95.97	-0.094	Endoplasmic reticulum	Signal peptide|Transmembrane domain	Transmembrane	0.0951	0.0696	0.0208	0.1996	0.0711	0.1265	0.7539	0.1473	0.0867	0.1392	0.4423	0.8008	0.0804	0.2452	1	7~26	1	27~506	1	1~6
CYP71	Khe37491.1	unanchor874	85056	93224	-	2	3	2	1	2	368	41.9338	9.42	38.23	93.78	-0.145	Endoplasmic reticulum	Signal peptide|Transmembrane domain	Transmembrane	0.1077	0.0789	0.0185	0.1958	0.0928	0.2013	0.7456	0.1232	0.0777	0.1512	0.4475	0.8471	0.0624	0.211	1	44~61	1	1~43	1	62~368
CTP710	Khe37628.1	unanchor887	480739	483045	-	0	1	1	1	1	347	39.3463	8.99	54.49	87.75	-0.192	Endoplasmic reticulum	Signal peptide|Transmembrane domain	Peripheral|Transmembrane	0.1686	0.0956	0.0385	0.1811	0.1369	0.0645	0.9334	0.2203	0.3712	0.121	0.8141	0.7944	0.2404	0.1292	1	7~29	1	30~347	1	1~6
CYP71	Khe37793.1	unanchor941	191151	193787	-	1	2	2	0	0	525	59.7161	7.11	35.97	88.86	-0.267	Endoplasmic reticulum	Signal peptide|Transmembrane domain	Transmembrane	0.1447	0.0695	0.064	0.2759	0.1224	0.1696	0.864	0.2393	0.2564	0.0516	0.4803	0.685	0.0643	0.2874	2	5~22|217~236	2	1~4|237~525	1	23~216
The DeepLoc 2.1 predictions shown in the Localizations, Signals, and Membrane types columns (separated by | symbols) represent all potential subcellular features identified for each protein. In this study, we exclusively utilized the feature with the highest prediction confidence score for all subsequent functional analyses and interpretations.

## Sheet: Sheet3
Supplementary Table S3 CYP450s proteins used for phylogenetic analysis.
>Khe00247.1
MELGVGSKDSSWWVFTLPAFLGTEVFSNLAEPWILFSLFVAFVTVPWFFTHGGVAWKNGRNKRGAITIPGPRGLPVLGSLLTLSRGLAHRSLAAMAANLTAKPLMAFSLGTTPVVVSSDPIIAKEILTSPCFADRPIKHSAKKLLFERAIGFAPNGTYWRLLRRISASHLFAPKLISAHEAGRQLDCSTMLTAIADEQIANGYVGLRKHLQGAALNNIMGSVFGKRFDVVNMNHELQELKEMVREGFELLGAFNWSDYLPWLSYFYDPHRINERCSSLVPRVRNLVKGIIDEHKAKRSVTLGGNADFVDVLLSLQGEEKLEEDDMIAVLWEMIFRGTDTTALLTEWVMAELVLNPSIQAKLQAELDAVIGNTKSVTDDDVARLPFLQAIVKETLRVHPP…
>Khe00331.1
MKALIENQKKRIVSGEDRDCYLDFLLAEAKTLTEKQVMMLVWEAIIESSDTTLIVTEWAMFELAKNLKYQDQLYQEIHKICGFEKIREEHLAKLPYLNAVFHETLRRHSPVPIMPLRYAHEDTQLGGFHIFAGSEVAINLYGCNMDKKAWEEPEVWKPERFLTGKYETADLYKTMAFGGGKRICAGALQAILISCMAIGRFIQEFEWRLREGEEENTSTVSLTTHKLHPMLATIAPRSLNQF*
>Khe00343.1
MAGLQDHAAWISQAFLALALVFSFLWKRVRAAKAKKLTKLPPSPPKLPIIGNLHQLGQHPHRSLRDLSRKHGSLMLLQLGWYPTLVVSSAEIAEEFLKTHDLNFASRPPLVSARKLLYGLKDVIFSPYGVHWRQTKKICVLELLSNKRVQSFRSLREEEVSNMIRMISSSKGSAVNLSEMFFSLTNDTICRIAFGRKASGETGKSSFSELIRELIMLMGTINFGDFCWT*
>Khe01149.1
MEFFSLLIDFLFLSLCAALSYAWWHYWCTNGGGWKNLPPGPPGWPLVGNLFQVILQRRSFIYIVRDLRTKYGPIFTMQMGQRTLIIVTSAELIHEALVQKGPIFASRPAESPTRLIFSVGKCAINSAEYGPLWRTLRRNFVTEIINPARIRQCSWIRNWAIDTHLERLRSQSATDLYGAVEVMSNCRLTICSILVCICFGAKIPETKIREIESVLKDVMMMTTPKLPDFLPIFTPFFRQQLSTAKELRKRQLSCLVPFVRRRKAFLDGNLDPDMASPPGAAYIDSLFGLNPPGRGQLGEEELVTLCSEVMNAGTDTSATTLEWALLHLVMNQGIQDKLYQEIVETVGKNGKITETDVERMTYMAAVVKETLRRHPPSHFVLSHAAVKETELAGYRIPAD…
>Khe01193.1
MAAFPAIFISLLLFLLPFVLLITTGRRRTSKKLPPGSLGIPFIGQSLALLQAMRRNQAEKWIRNRIKDYGPVSKLSLFGTPAVLLVGPAANKFIFTASSDILTNQQPKSMKRLLGTRNLLELSGDDHRRLRNAVGLFLRPEVLKKYVGKIDEEVMLHVGKYWRGKTNVTVMIEGMWTVPVDLPFTRFSRSLKASRRVRKTLLVLIQEKRLAMAQGLSSPHQDLITCLLSIRGDGSGDESTITDQEIVDNVIVFMAAGHDTSSILITFIMQHLSDNPILYSRVATEQEEIARSKPDEEFPLTWDDLTKMKYTWRVAMETLRMIPPVFGSFRTVMKDIDYNGYLIPKGWQIFWVAFYTQMDENIYPEPWKFDPVHFDSQVSTTPYSFVAFGGGSRMCPGYE…
>Khe01197.1
MAALFAIFISLLFFLLPFFLFITRRRRRTSKKLPPGSLGIPFIGQSLALLQAMRKNQAEKWIGTRIKDYGPISKLSLFGSPAVLLVGPAANKFIFTASSDILTNQQPKPIQRIMGNRNLLELVGDDHRRVRNAIGLFLRPEVLKKYVGKMDGEVKFHIEKHWRGRSNVTVLPLMKTLTFDIICTLLFGVERGVIRDKLVSDFQVMIEGMWTVPVDLPFTRFSRSLKASRRVRKTLSILIQEKKLAMEQGLASPHQDLITCLLSIGSGDKSSISDEEIVDNIMLVMTAGHDTSSVLITFIMQHLADNPIVCSGVVNEQEEIARSKPDEEPLTWDDLAKMKYTWRVTMEILRTIPPVFGGFRSVLKDIEYGGYLIPKGWQIFWVSCSTHMDKKIYPEPWKF…
>Khe01264.1
MAVLEEPSAWISALLALLFIFSLLLRNIKTNLPPGPRKLPIIGNMHQLGSLPHRSLRDLSRKHGPLMLLQLGSVPTLVISSADLAQDIMKTQDLDFASRYALTAPKKFLYAGEDMVFSPYGEHWRQAKKICVLELLSNKRVQSFAFVRDEEVSNLIKKIHSSKGLAFNLTDMLSSLTNDIVCRATLGKKYFGEGKEYYGSSFSDLLTETLVLMRGFNFRDFFPFMGWMDIVNGTDSKQRKLFRRWDEFLDQVIKDHLDVTRDQNEQKDFVDVLLHVQKHSTLDIPLTMNSIKALVLDMIGAATETTSTTIEWAMAELIKHPKVMKKAKATIRQVVGSRLKVNEDDLHEMDYLKFVIKETLRLHPPVPMMVPRESLRVTTVQGYNIPAKSMVYVNAWAIG…
>Khe01265.1
MAVLEEPAAWISALLALLFIFSLLLRNIKTNLPPGPRKLPIIGNMHQLGSLPHRSLRDLSRKHGPLMLLQLGSVPTLVISSEDLAQDIMKTQDLDFSSRHPLTAAKKIVYNCEDMIFSPYGEYWRQAKKICVLELLSSKRVQSFAFVRDEEVSSLIKKIHSSKGLAFNLTDMLISLTNDIVCRAALGKKYFGEGKEYYGSSFSDLLTETLVVMSGFNFRDFFPFMGWMDILNGTDSKQRKLFRRWDEFFDQVIKDHLEVTRDQNEQKDFVDVLLHVQKHSTLDIPLTMNNIKALVLDMIGAATETTSTTIEWAMAELIKHPKVMKKAKETIRQVVGSRLKVNEDDLHEMDYLKFVIKETLRLHPPVPMMVPRESIRATIVQGYNIPAKSMVYVNAWAMG…
>Khe01268.1
MAILEESAAWISALLALLFIFSLLLRNIKTNLPPGPRKLPIIGNMHQLGSLPHRSLRDLSRKHGPLMLLQLGSVPTLVISSPDLAQDIMKTQDLDFSSRHPLTAAKKIAYNCEDMVFSPYSEYWRQAKKICVLELLSNKRVQSFAFVRDEEVSSLIKKIHSSKGLAFNLTDMLVSLSNDIVCRIALGKKYFGEGKGYYGSSFSDLLTETLVLMCGFNFRDFFPFMGWMDILNGTDSKQRKLFRRWDEFFDQVIKDHLDVTRDQNEQKDFVDVLLHVQKHSTLDIPLTMNNIKALILDMIGAATETTSTTIEWVMAELIKHPEVMKKAKATIRQVVGSRLKVNEDDLHEMDYLKFIIKETLRLHPPVPLMIPRESIRATTVQGYNIPAKSMVYVNAWAMG…
>Khe01269.1
MAVLEEPAAWISALLALLFIFSLLLRNIKTNLPPGPRKLPIIGNMHQLGSLPHRSLRDLSRKHGPLMLLQLGSVPTLVISSADLAQDIMKTQDLDFSSRHPLTAAKKIVYNCEDMIFSPYGEYWRQAKKICVLELLSSKRVQSFAFVRDEEVSSLIKKIHSSKGLAFNLTDMLISLTNDIVCRAALGKKYFGEGKEYYGSSFSDLLTETLVLMCGFNFRDFFPLMGWMDILNGTDSRQRKLFRRWDEFFDQVIKDHLEVTRDQNEQKDFVDVLLHVQKHSTLDIPLTMNNIKALVLVTINMVKDYVQLGRLHIPREKVCIFSFCVALQ*
>Khe01272.1
MAVLEEPAAWISALLALLFIFSLLLRNIKTNLPPGPRKLPIIGNMHLLGSLPHRSLRDLSRKHGPLMLLQLGSVPTLVISSPDLAQDIMKTQDLDFSSRPPLTAAKKIVYNCEDMVFSPYGEYWRQAKKICVLELLSSKRVQSFAFVRDEEVSSLIKKIHSSKGLAFNLTDMLISLSNDIVCRIALGKKYFGEGKEYYGNSFSDLLTETLVLMSGLNFRDFFPFMGWMDILNGTDSKQRKLFRRWDEFFDQVIKDHLEVTRDQNEQKDFVDVLLHFCGR*
>Khe01273.1
MAVLEEPAAWISALLALLFIFSLLLRNIKTNLPPGPRKLPIIGNMHLLGSLPHRSLRDLSRKHGPLMLLQLGSVPTLVISSADLAQDIMKTQDLDFSSRHPLTAAKKIVYNCEDMVFSPYGEYWRQAKKICVLELLSSKRVQSFAFVRDEEVSSLIKKIHSSKGLAFNLTDMLISLTNDIVCRVALGKKYFGEGKEYYGSSFSDLLTETLVLMCGFNFRDFFPFMGWMDILNGTDSRQRKLFRRWDEFFDQVIKDHLDVARDQNEQKDFVDVLLHVQKHSTLDIPLTMNNIKALVLDMIGAATETTSTTIEWAMAELIKHPEVMKKAKATIRQVVGSRLKVNEDDLHEMDYLKFIIKETLRLHPPVPLMIPRESIRATTVQGYNIPAKSMVYVNAWAMG…
>Khe01277.1
MAVLEEPAAWISALLALLFIFSLLLRNIKTNLPPGPRKLPIIGNMHLLGSLPHRSLRDLSRKHGPLMLLQLGSVPTLVISSPDLAQDIMKTQDLDFSSRHPLTAAKKIAYNCEDMVFSSYGEYWRQAKKICVLELLSSKRVQSFAFVRDEEVSSLIKKIHNSKGLAFNLTDMLISLSNDIVCRIALGKKYFGEGKEYYGNSFSDLLTETLVLMCGFNFRDFFPFMGWMDILNGTDSKQRKLFRRWDEFFDQVIKDHLDVTRDQNEQKDFVDVLLHVQKHSTLDIPLTMNNIKALILDMIGAATETTSTTIEWAMAELIKHPEVMKKAKATIRQVVGSRLKVNEDDLHEMDYLKFVIKETLRLHPPVPLMIPRESIRATTVQGYNIPARSMVYVNAWAMG…
>Khe01278.1
MAVLEEPAAWVSALLALLFIFSLLLRNIKTNLPPGPRKLPIIGNMHQLGSLPHRSLRDLSRKHGPLMLLQLGSVPTLVISSPDLAQDIMKTQDLDFSSRHPLTAAKKIAYNCEDMVFSSYGEYWRQAKKICVLELLSSKRVQSFAFVRDEEVSSLIKKIHNSKGLAFNLTDMLISLSNDIVCRIALGKKYFGEGSDTTRNHVDVNVEAKSRDNGKEVMVWDDSKPQMKETIPNCLQFVISAGPALQGRRLVRNGLICPDNIAQSNTLDDHQKEVRNDKQDGADFACNQNN*
>Khe01470.1
MAALLVEWLVEQRAMVATFVFCILPILILVVRRSRVVRKKPKFPPSPFKLPIIGNIHQLGKLPHRSLRDLSRKHGPLMLLHLGRTPALVVSSAKAAQEVYKTNELDFANRPSMSSANNLFYGTPDMGFAPYGEYWRQLRKICMTHLLNTKRVQSFGFVREEEVDLLIENISRACNPSVLINLSDMITSLVHDMICRIALGSKYSEPRGTEQSKLRFSDLAQEFMKLLAGVHVGDLFPSLSWIDVLNGKVSSEKKFAQEMNGFLEHVIEDHLDPKRQETEHRDLVDVLLQLTKDTTLNFPVTKETIKVIILDMFVGASDTTSISLEWAMTELAKNPHVMKKAQEEVRRVAGGKLKVEESDLHEMEFLKCTVKESLRLHPAAPVLPPRESINEVEILGYTV…
>Khe01839.1
MESTGSACMAYAGIVFFIFLTGIFYRRRQIHRRKSLLPRGTLGWPFIGETPEFIFDAYSSRPEYFMDKRRLLYGKVFKSHILGSPTIISTDAEVSKAVLQSDGKTFVSSYPRSLTELMGKSSVLLINGSLHKRVHGLIGSFLKSPQLKAQITQDIQKYVQVTMDHWKDDQLVYIQDEAKHITFRVLLKALMSLDEGEEMQFLHQQYHEFIAGLISLPIKLPGTTLYRSLQAKKRMVKLVHKIIQERRKNWNQTQQSIPKDVLDVFLTDENDQLTIDLISDNMIDLMIPGKDSVPILMTLAIKYLTDHPLALQQLLEENMKLKISKAQQMQQLLWTDYMSLPFTQNVITETLRLGTIITGVMRKAVKDVVIKGYLIPKGWSVFTYFRSIHLDEEHYEGPY…
>Khe01968.1
MAEELLFWLWVGVLSLIVAVIVLKLMVLLWWRPKKIEEHFAKQGIRGPPYRVFVGNVKEIMELMLKASSQPMPLSHNIIPRVFAFYHHWKKIYGGTFLVWFGPTPRLTVSDPVLIREIFCSKSEFYEKNESPPLVRQLEGNGLLSLKGEKWAHHRKILTPTFNMENLKLLIPVIGKSVLDMLDKWSEMSNSGEQEIEVSEWFQSLTEDVITRTAFGNSYDDGKAIFQLQAQQMAFAAEAFNKVFIPGYRFFPTKKNIQTWRLDKEIKKSLVKLIDHRKENSRAGKIYGCSKDLLGLMINAGVRRNEKKTCDSCCVEEKSGKISVEDIIGECKTFFFAGKQTTSNLLTWATVLLAMHKEWQDLARAEVIQVCGTRDIPTIDAIAKLKTMSMIIYEVLRLY…
>Khe02397.1
MAPWLIISLSLLLCLAVKLLLGEKKKKLPPGPLRLPIIGNLFSMGFSLSDIEPILRQLRVRFGSIVTLYIGSHPSIFITSHALAHQALIQNGTIFSDRPLAPPVSQRVFNSNQHNINSAAYGPLWRVLRRNLISEALNSALIRSYSKGREWALNLLKSRLGEESHSGEGVPVLESFQFSMFCLLLFMCFGEKLDEDVVREVETIHRDLLNVFSRSFTPLNLFPRLGKIVFRNQWIKLLALRRRQEEILTPLIEAHKDDGKKHERVFSYVDSLLALEIPEGRKLDDGEIVTLCSEFLIGGSDTTSTSLLWIMANLVKQPKIQEKLVEEMEGVVGLREQGMIKEEDLQKMPYLKAVIMEGLRRHPPGHFVLPHAVSQEVILEGYVIPKNATVNFMLAEMGI…
>Khe02476.1
MDFFTTLLLTFAAILAILRISKIWMTIKTNNAENSATKEAPQPPGCWPIIGHLHLLLGATRPHRVLAALTDRYGPAITFRFGQGRTVVVSSWELASGCLIANDRVFATRPLSLASKILGYDGAMIGLSPYGLYWRKIRKLATVELLSARRLETFKDMRAREVDLCVKEVFHTWVENGRNPVRIDLKQLLEHLTFNVTMQIVAGKRYFGCNVPEADRKVARQFRGLAKELLELVGIYGLYDSFPFLEWVDVLGNTRAMKRVAREMDSIMESWIEEHRQKSESEGHRDFIDDLLSTVTEGELTTVHDDATVIKATALVHESCSPITLSQ*
>Khe02477.1
MQWAFALLLKNSSNILKKLQDELDVHVGRERMVDESDVPNLKYLQGVVKETLRLYPSAPLFLPHEAMEDCQVGDFEIKRGTGLLVNAWKIHRDPHLWSKPDEFCPERFMTRKEDDTTRLEWFMPFGLGRRSCPGNTFALQVIHLILARLLHSFEFQLPQDINIDFEERAFLSPLQVLLAPRLPLHLYQQVLS*
>Khe02478.1
MDFNTLLLTFSAILAALLVTRIWMKKKINKAETTATKEAPQPPGCWPIIGHIQLLIGATPPHITLAALAERYGPAMMIRFGLKRTLVVSSWELARECLITNDRIFATRPLILVTKLMGYDGAMFALSPYSPYWQKIRKLANVELLSARRLETFKDTRAQEVNFCVREVFHKWEENGRNPVRTDLKQLSGDLTYNVNLQMVAGKRYCGSNVPAAERQTARRFLRLVKEHFDLAEISGMYDSFPFLQWVDVLGNIRAMKKVANGLDLIIESWIEEHRRKTESDSHQDFIDCLLAAATEGEFTSVYDTTTVMKATILRPEVITMETNPPGMEQPGCSEQPGLVFSAGTSVPGENQPKISPFPTGLFISEILDSYEASIDVTMKKFSARESVGPIGDGDSNAF…
>Khe02797.1
MALPLSVFLPLFVFLLLAFKLFQWRRYKLPPGPRPWPVVGNLYDVKPVRFRCFYDWSRTYGPIMSVWFGSTLNVVVSSSELAKEVLKEKDQQLADRHRSRSAAKFSRDGQDLIWADYGPHYVKVRKVCTLELFSPRRLESLRPIREDEVTAMVESIYGDCTSTDSQGKSLLVKKYLSAVAFNNITRLAFGKRFENSEGVMDEQGLEFKAIVQNGLKLGASLAMAEHIPWLRWMFPLEEEAFAKHGARRDKLTKAIMDEHSREREKSGAKQHFVDALLTLQQQYDLSEDTIIGLLWDMITAGMDTTAISVEWAMAELIKNPRVQDKAQEELDRVIGSDRIMSEADFSSLPYLQCVAKEALRLHPPTPLMLPHKAANHVKIGGYDIPKGSNVHVNVWAVAR…
>Khe02939.1
MFVAGTETSATIMEWALAELIRNPRLMEKAQKEVREVLGGKSKVEECDINKLIYLKMVIEETMRLHPPIPLLLPREAMEGCILEGYEIPTKSTIIVNAWAISRSQNHWERPESFEPERFCDSMVDFKGQHFELTPFGAGRRGCPGIWFGLSTMELRLSKLILHFDWELPNGMKAEDLDMTEGSGISIGRKLSLNLIPIPHIPLLA*
>Khe03277.1
MQTLWIVAVMVVAGAIFLRLWRSRRAEKDIEWPPGPSKLPIIGNLHQLRGGGKLIHLTLAKMAEEHGTKMTVWFGAWAPIIIASDYDAVWEVLVTKSSTYASRDQPYWMKFFTANWNTMAVSDYGPYWHALRRGLQNSALNPINISAQAHLQESEIRATVDYLGSEGSQNSGVVRPMTHLRMTTIRLMARLLFGSEFKNEEFVETMNTILLDMAWRRRYSIIESFPFARHIPGLNLHFKLYARLQHKIECLIHPLLSLITADPNKSYLYFLKSQNLPDQVIIFNLFELFSLSVDSTSIITTWALGFLIHNQGIQEKVYAEIKRTCKGSWVSVEEVRMMKYIQAVAKETMRMKPIAPLGIPHKTREDTTLTGTKIRAGSIVMVNLHTVLNDPKVWVEPQV…
>Khe03522.1
MVKKDNGGIEIDVLVHLCQLSSDIIAKTSFGTNYEQGKLVFEKLNIIHDLLYPVNHRLTGIPGMSWVPIARNRQIWRLKKEAEDQLKVMIKERMDSAKFSGTFGEDLLGRLLRQNKESGEERLGMQQLVDECKTIYFAGNDTVSISLSWTLLLLALNPSWQERARLEIEETLQGEVPQPQTVRKLKTVCMILEESMRLYPPVPRLFREATEEMSVGEMKLEKGVSLWINTLGMHHDSQIWGEDADEFNPERFSRGVSSACRHPETYIPFGFGPRLCAGMSFALLEQRLALTIILSKFRFSMSPSYRHYPNAAITLKPKFGIPLIVEQLN*
>Khe03726.1
MEIGILSFHAAHAVAAAAATLLLAAWFLRGTKPEQPRKWPVIGHLHLFLGGGAAPLHAKLAALADQYGPIMHLRLGSKPTVIVSDAKIARECFTTNDLAFASRPCLAAAKILGLDLTGIPWVPYGELWRELRKICTLELLSARRLEAAAYIRDQETFQCVRKLHTLSRRGKAKIKVREHLAELILRVIMRMVAGRSSESFGRDHQAKELKELTDEAFVLSGVPNIGDSLPFLKWLDLQGAQKAMKRVAAKMEAVARSWLDSRRKMNEEKKDEGYKENPDFIDVLLRIEQDNDYIASLPPDRRDLIIVATLLEPLSDSHGESPPDNG*
>Khe03775.1
MFCFWVLLRMSWMLGLWVSLSVGWWWFWKMRVVKERKKGIPPGTSGWPLIGETLEFMSSGYTSKPVSFMEKRRSLYGRVFRSHILGRPMIVSTDPEVNRVILQSDGSRFIPFYPKSIRDLLGKSSILQLNSNLQRKVHGVIGGFLKSPQLKELITQETEKYVDLSMRSWKQGQLVFIQEETKNIAFQVLVRILMGIKPGEEMEFLKREFQEFISGLICLPVKLPGTRLYKSLQAKERMMKFVKKIIENKVKENYQKDMAMNILYVMLNETSDMNEQKLPIDIDFICGNIIEMMIPGEDSVPMLMTLAVKYLSDYPLALKQLIEENMELKKVKTQLGEPYSWIDYMSLPFTQNVINETLRMGNIVNGVMRRAVKDIEIKGYLVPKGWCVLTSFSSIHLDE…
>Khe04617.1
MSHVVCNSKREREREREMGFALGLFLSFCLGSFSFVVIYLYNSLLLRSQRIRNKLVNQGIKGPPPSFLYGNVPDMKKLTSETEIVQGGDQFVYHDYPSKIFPYFHQWRKDYGPVFVYSRGTVVLLYVMDPNFLKEMNLCKSLAFGKPSFLKKERRALFGNGIMNSNGVAWSHQRKIIGQELYMDKVKGMVDLMVESTKPLFESWKIVVEREGGVGNIRIDEDIKSFSANIISRSCFGSSYSKGKLIFQKIKDIQKSMSEKNFLVGIPGSRFIPIKNNRKIWRLEREVNSLILKMLKERREDPALAAESDLLKAMLESAASTGNFGTDSTNNFVVDNCKNIYFAGYETTAICATWTLMLLSMNPEWQTRVRSEVVEVCRGRNPDGEMLQKMKFLTMVIQE…
>Khe04618.1
MGFVIGLFLSLFVGVFVCIVIYLYNSLVLRPQLIRAKLGKQGIRGPPPSLLFGNVRQMKKIASEVLKTPSRDQIVLHDYPSTLLPYLGQWRKDYGDVFMYSMGTNASLYVSNPNMVKDLSLSRSFDLARPLYLSKERAPMFGHGIISSNGKAWSRQRKLIAPELYMDKVKDMVDLMVESAIPLLELWESKMQSKGGVGNIRIDEDLKNFSADVISRACFGSSYSQGKEIFELIRTLQRVMSEQTTVLGIPGLRFIPSKNNREIWRLERNIRYLILNVVKERIENPIAALEKDLLTTILTSATSDGDFETKSASNFIVDNCKSIYFAGHETTSASATWTLILLSLNPIWQARVRTEVLEVCGGHVPDVENIRKMKTLTMVIYESLRLYPPAPFITREVFE…
>Khe04705.1
MATDYSSHGYLSVAVTPWGNQWKKMRKLVASEVLSPAKHRFMHSKRIEEADNLVRYLYNLCNSNSNSNGGSAGCSIDVRLVARQYSGNVIRNMMFGGRYLGEGRKDGGPGIEEVEHVNALFVVLSHLYSFCVSDYLPWLRCLDLDEHEKVMKKAVQIINKYHDPIIQDRMQVWRSSSLNGKEPQDLLDFLILAKDADGKPLLTQQELRSIVADLVTAPVDNVSNNAEWALAEMINRPEILQKAVEEIETVVGKDRLVQESDLPQLNYIKACCREAFRLHPFSPFNLPHVSSTDTIVAGYFIPKGSQVLLSRIGLGRNPKVWDDPLQFKPERHFADPSSTSLMQVDLIEPELRFISFSTGQRGCVGISLGTSMTVMLLSRLLQGFSWSPPLGQSTVDLSE…
>Khe04706.1
MPEICRNKPAFRWIHSLMKQMNTNIACIRLGNVHVIPVTCPEIAREFLKKHDSLFASRPVTMASDYLSNGYLSVALTPSGNQWKKMRKLLALDVLSPAKHRFMHSKRIEEADNLVRYLYNLCNSNNNNNGGSAGCDIDVRLVVQQYSGNVMRSMIFGRRYLGEGRKDGGPGIEEVEHVDAFFVVLSHLYSFCVSDYLPWLRCLDWDGHEKVMKKAMEIINKYHDPIIQDRMQIWRSSSLSGKEPQDLLDFLILAKDADGKPLLTQQELRSIVAELVLAPVDNVSNNAEWALAEMINHPEILQKAVEEIEKVVGKERLVQESDLPHLNYVKACCREAFRLHPFSPFNVPHVSSTDTTVAGYFIPKGSQVLLSRFGLGRNPKVWDDPLRFKPERHLADPSS…
>Khe04801.1
MTIVSDFLPGFLAVILVTVAVLFGGYFKLKSPSHGKNLPPGSLGFPLVGESFSFLRAQKQDKTAEWIKRRMEKYGPIFKTSLMGSSVIVLTGQAANRFIFNSNDKTIGSNQLVTITNVLGKHNIFELTGDRYKLVRRAVMTFLKPEILQRFVGDMDSVVRQQIMLEFGGKDTVLAVPVMKKVTFKVTCSLLFSLSEGAEKDAFYEDFSIALKGMWAIPVDFPGTAFRRASQARTRICEILTKLIEKRKEEIRGGNRGLNEDVISCFLTSRDEKGEGMSEEEVIDNLIALMIGSHDTTAILLSLMGKLISGKKVFWVASGTHMDKNIFEDPENFNPSRFDNSQSFPPYTYIPFGAGPRVCPGVDFARIEVLTIIHHLIANYGWSEMIPNEPIIRDPLPYP…
>Khe04802.1
MEIPIHGLLSQVPNFQSVLLAVILVIVAILFSGHFKSKYSLRGKKLAPGSMGIPFIGESLSFLRAQKTDKSTEWIMSRVAKYGPIFKTSLMGSPVVVMTGQAGNRFIFNANDHSIASNQPPSVTNIFGKHNIFELTGDRYKLIRGAMMSFLRPESLQRFIGDMDSVVRQQLLQEFRGKDTVKAVPVMKKVTFKVTCSLLFGLPEGKEKDALFDDFSIALRGTWAIPVDFPGTVYRRASQARTRLCELLKKLVSRRREQIGGHVALKDDVISCFLNLRDENGGGMTEEEIIDNLITLMIASHDTSAILLSLIVRQLSRDSAVYEQVLQEHNEILRGRTESHGKLTWNELQKMKYTWRVAQELMRINSPVFGNFKRAIKDTGFGGFDIPKGWQVFWVASGT…
>Khe05023.1
MQGFELRNQTHLHERNSKATNRNQDRELEMEAFTLFGQLSGDSPRILEETRCTLRIPTHHHGHGVLELRVLIDNRGSVGGSMEEDEKGGGIRVDNPSNAIEWPLVEMINQPKILRKAVEEIDKVVGKHQLVQESDFPQLNYVKACAREAFWLHPFAPFNVPHVETSNAIVAGYIIPKVELVEPKIRFISFSTGQRGCMGSMLGSAMTVMLLARLLQCHSWSAPPGETIIDLSESW*
>Khe05026.1
MEHMNTDIACIKLGKIHVIPVSCPEIAREFLKKQDALFASRPITMGTEYSSRGFLSIAVVPWGDQWKKMRRVVASEVITPARIRWLQCKRVDEADNLVRYLYNQCSETETVDIRLAVRQYSGNVIRNMMFGRRYFGEGRSDGGPGVEEEEHVDALFTVLSLLYAFCVSDYMPCLRWLDLDGHEKVMKKAIKIVNKYHDPIIEERIKMWRSCLNGCTGKEPQDLLDVMISIQDTDGKPLLTAEEIKAQTAELMYASVDNPSNAIEWALAEMINQPEILRKAVEEIDKVVGKHRLVQESDFPQLNYVKACAREAFRLHPFAPFNLPHVATSDAIVAGYIIPKGSHVILSRTALGRNPRVWENPLLFNPDRHLADGSAKVELVEPELRFISFSTGRRGCMGS…
>Khe05027.1
MESSTLNSTTSIFLTLHWLAGKSNPATSTASSIVSTFFQAVHPTTVLLFLLSIFFLFLRIRSESPNKPKQPHRCLPPGPKPWPLVGNLPELFHNKPAFRWILNLMEHMNTDIACIKLGKIHVIPVSCPEIAREFLKKQDALFASRPITMGTEYSSRGFLSIAVVPWGDQWKKMRRVVASEVITPARIRWLQCKRVDEADNLVRYLYNQCSETETVDIRLAVRQYSGNVIRNMMFGRRYFGEGRSDGGPGVEEEEHVDALFTVLSLLYAFCVSDYMPCLRWLDLDGHEKVMKKAIKIVNKYHDPIIEERIKMWRSCLNGCTGKEPQDLLDVMISIQDTDGKPLLTAEEIKAQTAELMYASVDNPSNAIEWALAEMINQPEILRKAVEEIDKVVGKHRLVQ…
>Khe05028.1
MEHMNTDIACIKLGKIHVIPVSCPEIAREFLKKQDALFASRPITMGTEYSSRGFLSIAVVPWGDQWKKMRRVVASEVITPARIRWLQCKRVDEADNLVRYLYNQCSETETVDIRLAVRQYSGNVIRNMMFGRRYFGEGRSDGGPGVEEEEHVDALFTVLSLLYAFCVSDYMPCLRWLDLDGHEKVMKKAIKIVNKYHDPIIEERIKMWRSCLNGCTGKEPQDLLDVMISIQDTDGKPLLTAEEIKAQTAELMYASVDNPSNAIEWALAEMINQPEILRKAVEEIDKVVGKHRLVQESDFPQLNYVKACAREAFRLHPFAPFNLPHVATSDAIVAGYIIPKGSHVILSRTALGRNPRVWENPLLFNPDRHLADGSAKVELVEPELRFISFSTGRRGCMGS…
>Khe05039.1
MQESPLLLHAPTMKNSTLNSTTSIFLTLHWLAGKSNPATSTASSIVSTLFQAVHPTTVLLFLLFIFFLFLRIHSESPGKPKQPHRCLPPGPKPWPLVGNLPELFHNKPAFRWILNLMKHMNTDIACIKLGKIHVIPVSCPEIAREFLKKQDALFASRPITMGTEYSSRGYLSTALVPWGDQWKKMRRVVASEVISPARIRWLQCKRVDEADNLVRYLYNQCSETETVDVRLAVRQYSGNVIRNMIFGRRYFGEGRSDGGPGVEEEEHVDALFTVLSLLYAFCVSDYMPCLRWLDLDGHEKVIKKALKIVNKYHDPIIEERIKMWRSCLNGCTGKEPQDLLDVMISIQDKDGKPLLTAEEIKAQTAELMYATVDNPSNAIEWALAEMINQPEILRKAVEE…
>Khe05068.1
MDLFLLEKTLLALFIAVVLAISISKFRGKHFKLPPGPLAFPVFGNWLQVGDDLNHRNLTDLARKFGNVLLLRMGQRNLVVVSSPELAKDVLHTQGVEFGSRTRNVVFDIFTGKGQDMVFTVYGEHWRKMRRIMTVPFFTNKVVQQYRYGWEDEAQRVVEDVKKNPEAATTGIVLRRRLQLMMYNNMYRIMFDRRFESEDDPLFIKLKALNGERSRLAQSFDYNYGDFIPILRPFLRGYLKICKEVKERRLQLFKDYFLEERKKLASTKGSESVSGLKCAIDHILDAQKNGEINEDNVLYIVENINVAAIETTLWSIEWGVAELVNHPEIQKKLRNELDAMLGPGVPVTEPDTLKLPYLQAVVKETLRLRMAIPLLVPHMNLHDAKLGGYDIPAESKILV…
>Khe05160.1
MFLQLGQIQALVVSSANVAREIMKNHDLALSSRPSHAATKILFYGCTDVAFTPYGEYWRQVRKICMLELFSAKRVQSFRFIIEEEISKLIACIANSSPGLVNLSELVLSLTNNIICRVAFCKFYGGEKGEYQNSRLFEILKESQTLVGGFCVGNYFPSLQWIDIITGFHARVLKNFVDLDGFFEEVIQEHLESDRQPVQQEDLVDVLLRVQKDHILEVPFGRDNIKAILKDLFIAGTDTTYATIIWAMTELMRNPRTMKKAQDEVRRVIGKKQKIEESDLHQLHFLKLVIKEVFRLHPPAPLPIARESITQWSIDGYEILPKTRVLVNAWAIGRDPQTWENPEEFWPERFVNSSIDFRGGHNFELIPFGAGRRGCPAVSFATMMLEHALANLLNSFDWD…
>Khe05471.1
MLSCLSPFLLPFLVQRFPLLTMHKTKNNKEKPQLKLPPSPPKLPIIGHLHLLGSLHHRSLRKLCSKHGLPLFLQLGQIPTLVVSSAEATREVLKTHDLAFSDRHVFVAAKKLS*
>Khe05491.1
MAFSVGSTPFVVSSDPHTAKEILTSPSFADRPVKESARKLLFERAIGFAPNGTYWRLLRRIASSHLFAPKRIMAHEAGRQMDCSTMLSVIGDEQSGRGYVGLRKHLQGAALNNIMGTVFGKRFDVVNENREARELRELVEEGFEILGAFNWSDHLPWLSYFYDPNRINARCSLLVPRVTNLVKGIIQEHRNGSGKKTGDDNSDFVDVLLSLQGEEKLQEDDMVAILWEMIFRGTDTTALLTEWAMAELVLNPSIQAKLQAELDAVVGKHRTVTDADVANLPYLQAVVKETLRVHPPGPLLSWARLSTSDVQLSNGMLVPANTTAMVNMWSITHDPSVWVEPLQFKPERFIESHGGENIDVRGNDLRLAPFGAGRRVCPGKNLGLVTVSLWVAKLVHHFK…
>Khe05492.1
MAASQAAKPLMAFSVGSTPFVVSSDPHTAKEILTSPSFADRPVKESARKLLFERAIGFAPNGTYWRLLRRIASSHLFAPKRIMAHEAGRQMDCSTMLSVIGDEQSGRGYVGLRKHLQGAALNNIMGTVFGKRFDVVNENREARELRELVEEGFEILGAFNWSDHLPWLSYFYDPNRINARCSLLVPRVTNLVKGIIQEHRNGSGKKTGDDNSDFVDVLLSLQGEEKLQEDDMVAILWEMIFRGTDTTALLTEWAMAELVLNPSIQAKLQAELDAVVGKHRTVTDADVANLPYLQAVVKETLRVHPPGPLLSWARLSTSDVQLSNGMLVPANTTAMVNMWSITHDPSVWVEPLQFKPERFIESHGGENIDVRGNDLRLAPFGAGRRVCPGKNLGLVTVSL…
>Khe05493.1
MELGLSSKDSSWWVFTLPAFLGSEVLSNLSDPWVASSLFVAFVSFGLLSWFFTCGGSAWKDGRSKRGAVSIPGPRGLPIFGSLFSLSHGLAHRTLAAMAASQAAKPLMAFSVGSTPFVVSSDPHTAKEILTSPSFADRPVKESARKLLFERAIGFAPNGTYWRLLRRIASSHLFAPKRIMAHEAGRQMDCSTMLSVIGDEQSGRGYVGLRKHLQGAALNNIMGTVFGKRFDVVNENREARELRELVEEGFEILGAFNWSDHLPWLSYFYDPNRINARCSLLVPRVTNLVKGIIQEHRNGSGKKTGDDNSDFVDVLLSLQGEEKLQEDDMVAILWEMIFRGTDTTALLTEWAMAELVLNPSIQAKLQAELDAVVGKHRTVTDADVANLPYLQAIVKETLR…
>Khe05494.1
MELGLSSKDSSWWVFTLPAFLGSEVLSNLSDPWVASSLFVAFVSFGLLSWFFTCGGSAWKDGRSKRGAVSIPGPRGLPIFGSLFSLSHGLAHRTLAAMAASQAAKPLMAFSVGSTPFVVSSDPHTAKEILTSPSFADRPVKESARKLLFERAIGFAPNGTYWRLLRRIASSHLFAPKRIMAHEAGRQMDCSTMLSVIGDEQSGRGYVGLRKHLQGAALNNIMGTVFGKRFDVVNENREARELRELVEEGFEILGAFNWSDHLPWLSYFYDPNRINARCSLLVPRVTNLVKGIIQEHRNGSGKKTGDHNSDFVDVLLSLQGEEKLQEDDMVAILWEMIFRGTDTTALLTEWAMAELVLNPSIQAKLQAELDAVVGKHRTVTDADVANLPYLQAIVKETLR…
>Khe05779.1
MLLGASQREEDRDNEGFAEKMKRMNLLLDASQREKEDRDNEGFVEKMKSRNLPLDASRISFSNIAGSGRREMFVSCLSFKDENPKTGTTRRLSHAEPIRIPSFLIGSAHTLDTRIWITHISSQHLFSSMDLVFSLLAAATASISLLLIVFSLFLIRIFLGKSLKNDRCPPVMATVFHQLFYFNRLHDYLTDFARRHRTFRLLALSHSELYTTDPQNIEHILKTNFSNYTKGNYNYTIVKDLFGDGIFAVDGDKWRQQRKLASFEFSTRVLRDFSSSVFRKNSAKLAGLVKTAATAEQILDIQDLFMKCTLDSIFEVGFGVELNCLGRPCEGGIVFMKAFDDANALVFGRYADFLWKIKRILNIGSEARLKKNMKVIDDFVYNLILSKKEQERVTRQGDD…
>Khe05954.1
MDLLQLSLVLGVILALAIFYRKVGAKNKKIKSKEAPEPSGAWPVIGHLHLLGGALPVVRTLGSMADECGPAFTLRLGMRRTLVVSSWELAKECFTTNDLAFATRPSMAAGEHLGWNYMVPAFSPYGSYWRDIRKIFTHELLSNRRLELLKHVRCSEVETCFKELYGLWKENRMEPVKVDMKKWFMELVFNVVVRMVAGKRYFGSTSRNEEESQRFQKVITEFFYLSGVFVVSDGLPFLKWLDVQGYESAMKRVAREIELIARDWIVEHRRKISSGEYNGEQDFIDVMMSIMEKSLTNPDRVIMATSSAVILGGTDTTSITLTWALSLLLNNPLVLKKAKEELDFHVGKERHVDESDVKNLVYLQAILKETLRLYPAAPLGAPHEATEDCHVGGFYVRAG…
>Khe06018.1
METFAVTLLAMAISIYLIWFSLFARKLTGPRVWPLVGSLPGVLVNKYRIHDWIAGNLRRTRAATYQTCICAVPFIARKQGLVTVTCNPKNLEHILRSRFENYPKGPQWQAAFHDLLGRGIFNSDGETWLLQRKTAALEFTTRTLKIAMGRWVNRSIKFRLWRILEIAQAKHSPVDVQDLLLRLTFDNICGLAFGKDPETLSVDLPANPFAAAFDKATEATLQRFIYPKFLWKLKKIMGLGMEIQLKQSVEIVDSYLTEIIAARKAELLNGNESVPDDLLSRFIKKKDSDGKSYSSTILRQIALNFILAGRDTSSVALSWFFWLIMKNPRVETKIINEITKVLKKTRGGYSKKWLEDPLCFEEVDSLVYLKAALSETLRLYPSVPEDSKYVVSDDVLPDG…
>Khe06062.1
MRRGEEPGCLIDFWMMETVKEIDEASVSGKPRQPHSSDEEIGGHVFDFLLAAQDASTSSLLWEITLLEFHPDILAKIREEQDRIRLLGSDARVVEAAPRNEV*
>Khe06082.1
MAPFLLFLLFCSSLFFLLFAKNYRRKGLPPGSLGFPLVGETLQLISAYKTENPEPFIDSRISRYGSVFTTHVFGETTVFSTDPEVNKFILQNEGKIFVSSYPSSISNLLGKHSLLLMQGNLHKRMYSFTMSFANSSIIKDHFLVDIDRLIRLNLDSWTDQVFLQTETKKITFEITVKQLMSSDPGEWTENLRKHYLLLIEGFFSVPFPFFFTSYSKALKARTKVAEALRMMVTERREIREIGKEKKNDMVEALLEAEGFSDEEIVDFLLALLVAGYETTSTIMTLAVKFLTENPQALAQLKEEHEQIRAKKQDSQDLEWKDYKSMPFTQCVINETLRISNIISGVFRRAVSDVRIKGYTIPKDMKIFASFRAVHLDRELYKDARSFNPWRWQGNSVAPT…
>Khe06121.1
MASDRSPPFPLRETGPTKTASRQEDLSGERKNKSRAICSSTTQSSSCSLSAPLSLSLSSLSLSLSLLHHSDVSSKLHSFGGNELYLNQLPTLYNPHLHFSLFSYLKTFTNSDHILLLPMENSNVGLIAFLISFSFLCFFLARKFISSNHLRKLPLPPGSLGWPYIGETFQLYSQNPNLFFASKQRKYGSIFKTHILGCPCVMISSPEAAKFVLVTQAHLFKPTYPASKERMLGRQALFFHQGEYHSTVRKLVLRAFLPESLKNIVSDVEKIAIDSLRSWDGRSINTYQEMKMYSFNVALLSIFGKEEALNREELKDSYYILEKGYNSMPVNLPGTLFNKAMKARKQLGLTVEKILSSRRQKGEQGNDLLGSFKGKKEALTDDQIVDNIIGVIFAARDTT…
>Khe06513.1
MAARTPSVSNSRVHSDSRCRSGFFTQFPILRPTKTICMDLEQVLVVFLVALGCLGALYKLLKSFNGWFYETRLGETRYSLPPGDLGWPFIGNMWMFLRAFKSSNPDSFISSFVTRFNRTGIYKAFMFGNPTILITSPETCKQVLMDEERFVPGWPISTCELIGKKSFLLISTEEHKRLRRLTAGPVNGHEALSAYLKFIEDTMISTLEKWAELDQIEFLTELRKLTFKIIMYIFLSSESDSIMKGLEKEYTVLNHVEPNDQLERVESAPWCRTPFHIRFNARKKLVAILQSAVNERRNQRLRNPPREKKDMMDGLMEAEDDNGRRLDDEEIIDILIMYLNAGHESSGHITMWATVYLQEHPEFFQKAKVAEQEEIIRNRPAEQKGLTLKEVREMEYLSK…
>Khe06773.1
MVTESNISTVAAAWRWWWHGSNPTDRVARATLTFGVAILIIWWYGWAIYRAKRRGPPLPPGPRGWPVVGNLLSLEPNLHHCFADLAKTYGPIMLIHMGTKPAIIVSSPAVAKEILKDHDATFANRDVPAAARQIAYGGADIVWTPNGPEWRMLRKVCVSQMLSHGSLDALSDLRRSEVRKTVSYIYSKMNTSVSIGEQTFLTVLNVITSMLWGGTIKGELRSKIGAEFRQIVGEITELLGKPNISDFVPALARFDLQGVEKHMGALFLRFDAIFNSIIDQRLKLDREEADKQENKDFLQFLLHLKDEADAKKALNNDPSQGPSHGYGGGRN*
>Khe06881.1
MGLLLFALVTVVAAILLLPTGFALWILVIYIKESLLNRETHHPIAGTVFDQLLNFSRYFDYLTSLSRKHPTYRFLCPTHSEVHTADPTNVEYILKTNFPNYIRGAFNYDIMRDLFGDGIFAVDGDKWRQQRKLASYEFSTKVLRNFSSDVFRKNAAKLAERVSDSAIAKETFDMQDLLMKSTLDSIFKVGFGVELNSFTGSDETGTRFSKAFNDSNAIIYWRYVDFFWKLKRFLNVGSEATLRKNIKLIDDFAFDLIRCKREKIKAGKDSNKKEDLLSRFLMASEQDQEKMTDQYLRDIILNFMIAGKDTTGGTLSWFFYLLCKHPLVQEKIATEIREAVESHEEKSLVDDFAEKLTEAALDKMQYLHAALTETLRLYPAVPADGKRSASDDVLPDGFK…
>Khe06882.1
MGFLLFALVAVVAAILLLPTGLAVWFLIIYIKESLLNREKHHPIAGTIFDQLMNFNKYFDYLTYLSRKHPTYRFLDLTHSQVYTADPANVEYILKTNFSNYIKGPYNYSIMSDLLGDGIFAVDGDKWRQQRKLASYEFSTNVLRNFSSDVFRKNAAKLAERVSDAAIAKETFDMQDFLMKSTLDSIFKVGFGVELNSFTGSDEMGTRFSEAFNDSNAIIYWRYVDIFWKLKRFLNVGLEATLRKNIKLIDDFAFDLIRCKRDQIKAGKDSKKKEDLLSRFLMASEVDQENMSDRYLRDIILNFIIAGKDTTAGTLSWFFYSLCKNPLAQEKIACEIRDAVKTHEENSPVGDFAENLTEAALEKMQYLHAALTETLRLYPAVPVDGKGSAADDVLPDGFK…
>Khe06883.1
MKDLFGDGIFSVDGDEWRHQRKIASYEFSTKVLRDFSSPVFQKNAAKLAEKISDAAITKQTIDVQDLLMKSTLDSIFEVGFGVELNTLYGSDEMDTRFSKAFDDSNAITYWRFVDISWKLKRFLNVGSEAALRKNIRLIDDFVFELIHCKRELIKIGKNSSKKEDILSRFLMASEQDQEKMTDKYLRDIILNFIIAGKDTTAGTLSWFFYMLCKNPPAQEKIAREVSEAENTNKEKSLVGDFAESLSEAALNKMQYLHAALTETLRLYPAVPVDGKISNSDDVLPDGFRVRKGDAVNYLAYAMGRMTYIWGEDAQDFRPERWLEDGIFRAESPFKFTAFQGGPRICLGKEFAYRQMKILAAVLLHFFKFKLSVEGNEAKYRSMITLHMDQGLRILAFHR…
>Khe06888.1
MELFHLLVCVSVLWISILALRLFAPWGSKKTKLPPGPTGLPLVGSLFRLGNKPNESLADLAKTYGPLMTLQLGFVTTVVVSSATMAKEILLTNDQTSAGRTVHDSVRALRHNESSFVWLDIGVRWRKLRKICNTQIFTPRRLDALEGFRQEKVKQMVEHIRESCKSGEPVDIGKCAFVTSLNLLTKMFFSIDLVDPKSGSAQEFKDLMWKIMAEAGKPNIADYFPVLRSIDPQGLRRRMTVYFRQLHMFFDKMIDERLLSRELNSPRINDFLEILLDQEHEDGSKFSRHDIKSLFVDLYTAGTESSSATVEWAMTELLRNPNAMNKAQSELAERIGKKGLVEESDIPRLPYLQAVVKETMRLHPAAPLLVPHKAENSIQIAGFTIPKHAQVLINAWAIS…
>Khe06889.1
MELFHLLVCMSVPLISILALRKFASWISHKSRLPPGPTGLPFVGSLFKLGNKPNESLAELAKTHGPLMTLQLGFVTTIVISSAKMAKEVLLNNDQIFAVRFVADAVRALDNHKTSMIWLDAGAHWRNLRKICNTQIFTASRLAALEGFRREKVKQMVEQIRESCGSGLAVDIGRSAFVTTLNLLTNMFFSVDLVYPKSASAQELKDLVWGIMVESGKPNLADYFPVLRAIDPQGIRRKMAVYFGQLHLIIDKMIDQRLHSRESNSPRTNDFLDVLLDQGNENGLAFSRQDIKTLFVDLFSAGTETSSITVEWAMSELLCNPTAMSKAQSELAEAVGKERPVEESDIPRLPYLQAVVKEAMRLHTPVPLIPHKAVDSVEIAGYTIPRNAHVLINAWAISR…
>Khe06890.1
MELFHLLACVSVPWISILVFRKFASWISCKSKLPPGPAGLPFVGSLFKLGNKPNESLAELANTHGPLMTLQLGLVTTIVVSSAKMAKEVLLKNDQIFAGRSVVDAVRALDNHKSSMIWLDAGAQWRDLRKICNTQIFTTSRLDELEGSRREKLKQMVEHIRESCVLGLSVDIGRSAFVTTLNLLTNMFFSVDLVYPKSGSGQDFKDLVWAIMVEAGKPNLADYFPVLRAIDPQGIRRRMTVCFGQLHLIFGKMIDQRLQSRESNSPRTNDFLDVLLDQGNEDGPAFSHQDIKTLLVDLFAAGTETSSITVEWAMAELLCNPTAMSKAQSELAETVGKERPVEESDIPRLPYLQAVVKEAMRLHTPAPLLIPHKAQNIVEIAGFTVPKNAKVLINAWAIS…
>Khe06891.1
MAIFLLLACVSAPCIAILALHLFAKWISHRTNLPPGPTGLPLVGSLFKLGNKPNETLSDLAKTHGPLMTLRLGFVTTVVASSATMAREFLLKNDQTFAGRAVVDAARALDHHKSSIVWLDAGAHWRNLRKICNTQIFTTQRLDALEGFRQEKVKDMIEHIRESCRLGVTVEIGRCAFVTSLNLLTTMFFSVDLVDPKTGYAQEFKDLIWEIMAESGKPNLADFFPVLRAIDPQGIRRRMTVYFGQLYELFDKMIDQRLLSRESNSPRTNDFLDVLLDQGKENGLEFSRQDIKILLVDLFIAGTETNSVSVEWAMTELLRNPKAMKKAQHELAETVGNGRQVKESDIPRLTYLQAVVKETFRFHPPVPFILGHRAETSVQIAGFTIPKNAQVMINTWAIN…
>Khe06894.1
MELFHLLVCVSVPWISILALRKFASWNFHKSKLPPGPTGLPLVGSLFKLGNKPNESLAELAKTHGPLMTLQLGFVTTIVVSSAKMAKEVLLKNDQNFAGRAVIDAVRALDHHKSSMMWLDAGAQWRNLRKICSTQIFTTQRLDALEGFRQEKVKHMVEHIRESCGKGVAVNIGRCAFVTSLNLLTTTLFSIDLVDLKSGSAQEFKDLVWGMMVESGKPNLVDFFPVLRAIDPQGIRRRTTVYFGQLHSLFDKIIDQRLHSRESNSLRTNDFLDVLLDQRNENGLAFSRQDIKALLVDLFTAGTETSSITVEWAMAELLRHPDVMSKAQYELAKTIGNGRPVEESDIPRLTYLQAIVKETIRFHSPVPFILGHKAKTSVEIAGFTIPKDAQVLINTWAIS…
>Khe06895.1
METSSLFIGVSSLWLLILFTRWLLSSRRKLPPGPVGFPLVGSLPRLGTKPNESLTELAKTHGPLMTVHLGFVTTVVASSAIMAKELLQKNDEAFSGRVVPNALQVLGHHESSMAWSPRWRKLRRIAVTEIFTMKRLDALEGARSKKVQQLVDHARERCQTGKPVDIGRSAFVTTLNLISNTAFSTDLVDQSDSAQEFRDLIWRIMEGAGSPNLADYFPMLRPLDPQGVRRRVKGCFRKLHVIFDTMIDQRLQSIESGSPKNGDFLDGLIDSEFNRQDMKALLADMFIAGTDTSSNTLEWAMSELLRNPNTMMKARAELEETIGLERSVEESDISRPPLFTSNCERNHAITSNGSPFVTSQSRD*
>Khe06983.1
MWNLAVCIGTLVLVWVSHWIYRWRNPKCSGTLPPGSMGFPLIGETFQFFSPYTSSVIPPFISKRMERYGPVFRTSLVGKPLVISADPELNHFIFQQEGKLFQSWYPDTFTEVFGRQNVGSLHGIMYKYIKSLVLRLFGVESLKLNLLPEVERSVIKTLRSWLTQPSIELKEATSAMIFDVTAKKLIGYDPAKSKEDLRENFVDFIDGLISFPLNIPGTAYHKCLKGRNNAMKMLKKMLDERRASPDRGKQEGDFFDFVLEELKKDRTILTEAIALDLMFALLFASFETTSLAITMLIKYLTNHPTVLDQLMEEHEAIIRKREVKSSGFTWEEYKSLAFTSQVINETVRLANIAPGIFRKTLQDINTKEGYTIPKGWGIMVCPPAIHLNPATYEDPLSFN…
>Khe06984.1
MGVPLIGETLQFFAPNTSSDIPPFVKKRMKRYGPVFKTSLVGRPVVISTDPELNHFVFQQEGRMLQSWYPDTFTEIFGRQNVGSLHGFMYKYLKNLVLNLFGPESLKQNLLPQVEQSAFLNLKAWSTQPSIELKEATASMIFDLTAKNLISYDPTKSSENLRENFVAFIQGLISFPVNIPGTAYSKCLQGRKKAMRMLKTMLEERRASPETHHGDFFDHVLEELKKESTILTEAIALDLMFVLLFASFETTSLALTLAIKFLTDHPRVLEQLTEEHESIIRNREIKSSRLTWKEFKSMTFTSKVSHQ*
>Khe07225.1
MFWIIFFLALGGGGSWALNYLWRRKNSTERRKKKKLPPGPSGLPLIGNLHKLRELPHHDLHNLAKQYGPIMYLRLGCVPTVIVSSPEAAEKFLKVHDLSLATRPFISAGEYSYGSIGLVFSKYSPYWRNVRKLYVLNLLSQRKIDSFKTMRKQELGLLVQSLRVSSNEHATVDLSAKVSSLTADLMCRMVFGRKYTDENLDAMGFKVVIREAMELTGAFNVADYVPYVGFLDLQGLTRRMKAVSKKLDVFLEKMIEEHIAIRSSSSREETDRQDDFVDVLLSMLEDKDAEFQINRTNIKAFMLDMLAGGLDTSATAIEWILSELLRNPSVMKKVQEELERVVGKERFVEESDLVQLEYMEMVIKESMRLHPVGPLALPHEAIEDCEIDGFHIPRKTQII…
>Khe07297.1
MEPWLIFLSLFLCLAVTLLLNGRKKKLPPGPPGLPIVGNLLSIGFSFSKIEPILRQLRTKFGSIITVYIGSRPAIFITTHALAHQALIQNGAVFADRPPPPIVSRIFGSNQHNISSAAYGPLWRLLRRNLISEALNPARIKSYSEGREWVLNLLMTRLREKSRSGEGICVMESFQFSMFCLLLFMCFGEKLEEDAVREVETVMRCTLIEVGKLSAPLNIFPRLGKIIFRKNWMQILAFHRMRQDVLSPLIKAHKEAGKEGMTGKKQKHERVFSYVDSLLTLDLPEGRKLDVGELVSLCSEFLNAGTDTTSTSLQWIMANLVKHPKIQAKLVEEIERVIGLQGGRIKEEDLQKMPYLKALIMESLRRHPPGHFVLPHAVSEEVSLEGYVIPKNASVNFMV…
>Khe07339.1
MNSAIESWWIVALPAKSNVSSYENAILLAFLLVLTWLVTEFLCWAHSGGPAWGKYWRNNGGRNKGKKTIPGPKGYPVFGSLNLMGSLAHRKLAAMAEQCKAKRLMAFSLGETRAIVTCHPDVAKEILNSSVFADRPVKESAYSLMFHRAIGFAPYGGYWRSLRKIAATNLFCPKQINGSEAQRFVIAAQMVAALATAGTGGFRVREILKRGSLNNVMGSVFGRNYELCIENPETAELSELVEEGYDLLGSLNWSDHLPWIAGFDLQRVRFRCSKLVPKVKRFVQRIIDEHRGESGGKNRDFVDVLLSLQGSDKLPDSDMIAVLWEMIFRGTDTVAVLIEWVLARLVLHPEIQAKVHEEIDRVVENGRPVTESDIPALIYLQAVLKEVLRLHPPGPLLSW…
>Khe07353.1
MCFGAKLEEDAVREVETVMRCTLIEVVKLSAPLNIFPRLGKIIFRKNWMQILALHRRLQDVLSPLIEAHNDARKEGEAGKKQKHERVFSYVDSLLALDLPEGRKLDVGELVSLCLEFLNAGTDTTSTSLQWIMANLVKHPKIQAKLVEEIERVIGLQEGRIKEEDLQKMPYLKALIMESLRRHPPGHFVVPHAVSEEVSLEGYVIPKNATVNFMVAEMGIDPDVWVDPLEFRPERFLGSGGGGELVDITGSRQIKMMPFGAGRRICPGLGVAMLHLEYFVANLVWEFEWKAKDGDKVDLSEKKEFTVVMKTPLEAVLVRRRR*
>Khe07355.1
MEPWLIFLSLFLCLVVTLLLNRRNKKLPPGPPGLPIVGNLFSIGFSFSKIEPILRQLRTKFGSIITVYIGSRPAIFITTHALAHQALIQNGAIFADRPPPPIVSRIFGSNQHNISSAAYGPLWRLLRRNLISEAFNPARIKSYSEGREWVLNLLMTRLREKSRSGEGICVMESFQFSMFCLLMFMCFGEKLEEDAVREVETVLRCALIEIGKLSAPLNIFPRLGKIIFRKNWMQILAFHRMRHDVLSPLIKAHKEAGKEGMTGKKQKHERVFSYVDSLLTLDLPEGRKLDVGELVSLCSEFLNAGTDSTSTSLQWIMANLVKHPKIQAKLVEEIERVIGLHEGRIKEEDLQKMPYLKALIMESLRRHPPGHFLLPHAVSKEVSLEGYVIPKNATVNFMV…
>Khe07357.1
MAPWLIFFITLFVCLAVKLLLDGKKKKLPPGPPSLPIVGNLFLIVISFSDFEPILRQLRTKFGSILTLYVGSRPMIFISTHALTHHALIQNGAVFADRPPAPLVPRIFSSNQHNISSAAYGPLWRLLRRNLISEALNPARIKSYSKGREWVLNLLTSRLIGESHSGEGVCVMETFRFSMFCLLLFMCFGEKLDEAVVRGVETVQRNILVDFGRRARPLNMFPRLGKIIFRKRWMEVLAIRRRQEEILIPLIETHKEADKEGEAWNKQKDERVFSYIDSLLALDLPEGRKLDDGELVSLCSEFLNGGTDTTSTSLQWIMANLVKHPKIQAKLVEEIERVVGLQEGRIKEEELQKMPYLKAVIMESLRRHPPGHFVLPHAVSEEVSLEGYVIPKNATVNFM…
>Khe07362.1
MAPWFIFFITLFVCLAVKLFLDGKKKKLPPGPPSLPIVGNLFLIGISFSDIEPILRQLQTKFGSILTLYVGSRPSIFITTHALAHQALIQNGAIFADRPPAPFVSRIFGSNQRNISSAAYGPLWRLLRRNLISEALSPARIKSYSKGREWVLNLLTSRLMEESHSGKGVCVMETFRFSMFCLLLFMCFGEKLDEAVVRGVETVQRKLLVDFGRLAAPFNILPRLSKIIFRKRWMELLAIRRRQEEVLLPLIETHKEADKEGEARNKQKRERVFSYIDSLLALDLPEGRKLDDGELLTLCSEFLNGGTDTTSTSLQWIVANLVKHPKIQAKLVEEIEGVVGLQEGIIKEEYLQKMPYLKAVIMEALRRHPPGHFVLPHAVSEEVSLEGYVIPKNATVNFM…
>Khe07363.1
MAPWFMFFITLFVCLAVKLFLNGKKKKLPPGPPSLPIVGNLFLIGISFSDIEPILRQLQTKFGSILTLYVGSRPSIFITTHALAHQALIQNGAIFADRPPAPLVSRIFGSNQHNISSAAYGPLWRLLRRNLISEALNPARIKSYSKCREWVLNLLTSRLMEESHSGEGVCVMETFRFSMFCLLLFMCFGEKLDEAVVRGVETVQRNMLVDFGRLATPLNIFPRLSKIIFRKRWMELLAIRRRQEEVLLPLIEPHKEAEKGEARNGQKHERVFSYIDSLLALDLPEGRKLDDGELVTLCSEFLNAGTDTTSTSLQWIMANLVKHPKIQAKLVEEIEGVVGLQEGIIKEEYLQKMPYLKAVIMEALRRHPPGHFVLPHAVSEEVSLEGYVIPKNATVNFMV…
>Khe07364.1
MELLRKHPLGHSVLPHVVSEDVSLEDYVIPMNFMVVEMGIDPYVWEDPLEFRPDWFLSGGGGEVVDLTGSREIKMMPFGAGRRICLGLGVAMLHLEDFFTLEFFFEY*
>Khe07365.1
MMEPTKSGPSNAGPSISERREVGKMMASDDQPSSSKAAALIRKEPGSTDQGWKLVTNKKKAWEKKKRDFRVDPAVGSKQASDFQRNPGTNQLSENSSGLPDDPSKGPEIQDGDSNFKRVESDFQDTEGLLLTGRSGLEEDAGEPAGNQGNGISCLQLSDNEATIARPIEASTVLQPGFGSAPIAGTNKRPLAEIVGSAVPTSPEPTTSILQEEEEGRRDERDERVDTDKAQEISDRLPNSVLKVLGTPGYSGSVERSLQSGLALVESLLPSSTGLQPEQVQSKALGESNPNEHLGATLCHEDRAGSVFNIEHSVSPVSITMVQADPVVPDLPAIPELINNLGGLKGLMETQTVVIQQVLGHPDLSSDANTQLGFYITYLPHRWLHSPRSWLDFMKLARH…
>Khe07366.1
MAPWFMFFITLFVCLAVKLFLNGKKKKLPPGPPSLPIVGNLFLIGISFSDIEPILRQLQTKFGSILTLYVGSRPSIFITTHALAHQALIQNGAIFADRPPAPLVSRIFGSNQHNISSAAYGPLWRLLRRNLISEALNPARIKSYSKCREWVLNLLTSRLMEESHSGEGVCVMETFRFSMFCLLLFMCFGEKLDEAVVRGVETVQRNMLVDFGRLATPLNIFPRLSKIIFRKRWMELLAIRRRQEEVLLPLIEPHKEAEKGEARNGQKHERVFSYIDSLLALDLPEGRKLDDGELVTLCSEFLNAGTDTTSTSLQWIMANLVKHPKIQAKLVEEIEGVVGLQEGIIKEEYLQKMPYLKAVIMEALRRHPPGHFVLPHAVSEEVSLEGYVIPKNANVNFMV…
>Khe07369.1
MCFGEKLDEDAIHEVETVMHCTLIEVEAHKEVGKEGETGKKQKHEQVFSYVDSLLTLDLPEGRKLDVGELMSLCSEFLNTSTNTTSTSLQWIMANLVKHPKIQAKLVEEIERAVGLQEGRIKEEDLQKMSYMKLVIMELLRKHPLGHSVLPHVVSEDVSLEDYVIPMNFMVVEMGIDPYVWEDPLEFRPDWFLSGGGGEVVDITGSREIKMMPFRAGRRICLGLGVAMLHLEYFVAYLVWEFEWKAKDGEEVDLSKKQEFTFEMKNPLEAILVPRR*
>Khe07370.1
MEPWLIFFSLFLCLAVTLLLNGRKKKLPPGPLGLPIVGNLFSIGFSFAKIEPILRRLRTKFGSIITVYIGSRPSIFITTHTLAHQALIQNGAVFADRPPPTFVSRIFGSNQHNISSAAYGPLWRLLRRNLISEALNPARIKSYSEGREWVLNLLMSRLREKSRSGEGICVMEMFQFSMFCLLLFMCFGEKLEEDAVREVETVMRCTLIEVGKLSAPLNIFPRLGKIIFRKNWMQILALHRKRQDVLSPLIEAHKEAGKEGETGKKQKHERVFSYVDSLLTLDLPEGRKLDVGELVSLCSEFLNAGTDTTSTSLQWIMANLVKHPKIQAKLVEEIERVVGLQHGRIKEEDLQKMPYLKAVIMESLRRHPPGHFVLPHAVSEEVSLEGYVIPKNAIVNFMV…
>Khe07387.1
MYLRLGCVPVVVVSSPQAAEKFLKVHDPSLASRPFLSAGEYMSYGSIGLGFSKYGPYWRNVRKLYVLNLLSQTKIDCFKTTRKQELGLLVQSLRVSSNEHAIVDLSANVSSLTADIMCRMVFGRKYTDENLDAKGFKVVIQEAMELTGAFNVADYVPYVGVLDLQGLTRRMKAVSKKLDVFLEKMIEEHIAIRSSSSKEETDRQDDLVDVILSLLEDKDEEFQINRANIKVFMLDM*
>Khe07389.1
MFWIIFFLALGVGGSWALNYLWRKKNSTERRKKKKLPPGPSGLPLIGNLHKLGELPHHDLHNLAKQYGPIMYLRLGCVPVVVVSSPQAAEKFLKVHDPSLASRPFLSAGEYMSYGSIGLGFSKYGPYWRNVRKLYVLNLLSQTKIDSFKTMRKQELGLLVQSLRVSSNEHAIVDLSANVSSLTADIMCRMVFGRKYTDENLDAKGFKVVIQEAMELTGAFNVADYVPYVGVLDLQGLTRRMKAVSKKLDVFLEKMIEEHIAIRSSSAKEETDRQDDLVDVLLSLLEDKDEEFQINRANIKVFMLDMLTGGLDTSATALEWILSELIRNPSVMKKVQEELERVVGKDRFVEESDLVHLEYMEMVVKESMRLHPVAPLALPHEAIEDCEIDGFHIPRKTRI…
>Khe07390.1
MFWIIFFLALGVGGSWALNCLWRRKNSTERRKKKKLPPGPSGLPLIGNLHKLGELPHHDLHNLAKQYGPIMYLRLGCVPVVVVSSPQAAEKFLKVHDPSLASRPFLSAGEYMSYGSIGLGFSKYGPYWRNVRKLYVLNLLSQTKIDSFKTMRKQELGLLVQSLRVSSNEHAIVDLSAYVSSLTADIMCRMVFGRKYTDENLDAKGFKVVIQEAMELTGAFNVADYVPYVGVLDLQGLTRRMKAVSKKLDVFLEKMIEEHIAIRSSSSKEETDRQDDLVDVILSLLEDKDEEFQINRANIKVFMLDMLAGGLDTSATALEWILSELIRNPSVMKKVQEELERVVGKDRFVEESDLVHLEYMEMVVKESMRLHPVAPLALPHEAIEDCEIDGFHIPRKTRI…
>Khe07391.1
MFWIIFFLALGVGGSWALNYLWGRKNSTERRKKKKLPPGPSGLPLIGNLHKLGELPHHDLHNLAKQYGPIMYLRLGCVPVVVVSSPQAAEKFLKVHDPSLASRPFISAGEYMFYGSIGLGFSKYGPYWRNVRKLYVLNMLSQTKIDSFKTMRKQELGLLVQSLRVSSNEHAIVDLSANVSSLTADIMCRMVFGRKYKDENLDAKGFKVVIQEAMELTGAFNVADYVPYVGVLDLQGLTRRMKAVSKKLDVFLEKMIEEHIAIRSSSSREETDRQDDLVDVILSLLEGKDEEFQINRANVKVFMLDMLAGGLDTSATALEWILSELIRNPSIMKKVQEELERVVGKDRFVEESDLVHLEYMEMVVKESMRLHPVAPLALPHEAIEDCEIDGFHIPRKTRI…
>Khe07394.1
MSLCEKCSPSAPEGHGLVCSFVTKHVQHRVYLGTSSSREEYAVFEEPSSSIIITMFWIIFLLALGGGSWAFNYLWRRKNSTERRKKLPPGPSGLPLIGNLHKLGELPHQDLHNLAKQYGPIMSLRLGCVPTVVVSSPQAAEKFLKVHDLSLATRPFISAGEYMSYGSTGLGFSKYGPYWRNVRKLYAQNLLSQTKIESFKSTRNEELHLLVQSLRVSSEKHAAVDLSAKLSSLTSDIMCRMLFGRKYTDEDLDAKRFKGVIQEVMELTAAFNVADYVPYVGLLDLQGLTRRMKAVSKVVDVFLEKIIEEHMEIKGSPAIENSLRQEDFVDVMLSLFEDKDTEFQINRTHIKAFIDGTCKKPQCSGHTIRVEL*
>Khe07396.1
MFWIIYLLAIGGGAWALNHYLSRRKDTTERRKEKKLPPGPSGLPLIGNLHKLGEFPHHYLYRLAKQYGPIMHLRLGCVPTIVVSSPEAAEKFLKLHDLSLASRPSNTAAEYISYGSTGLGFSKYGLYWRHVRKLYTLNLLSHTKIDSFRSMRKEELALLVQSIRDSSRVHSTVDLSAKVSSLIAGMMCRMLFGRKVADADLDPKGFKGIIEEAMDLIVAFNIANYIPYVGVLDLQGLTRRMKGVSKVLDAFLEKMIDEHVKNRSSSEENEDDFVDALMSLSQDNDMKFPIDRTSIKAFVLDLLAGGMDTSSASIGWILTELQRNPSVMKKVQQELERVVGKERFVEESDLVQLEYLEMVVKETMRLHPVAPLSLPHEAMEDCEIDGFRIPRKALILTNI…
>Khe07399.1
MITTMFWNIFFLALAGAWALDYLWRRKDSPKRKKKKLPPGPSGWPLIGNLHMLGELPHHDLYRMAKKYGPIMYLRLGSVPTIVISSPQAAEQFFKAHDLSFASRPSIEAGKHIGYGSKALSLSKYGSYWRNIRKLCTIHLLSQTKIDSFRFIRKEELDLLIQSLRDSSREHETVDISAKVASLTADIICRIMFGRKYTDEDLDARGFRGVIQEVMKLASTFNMSDFMPYVAVLDLQGLTRRMKAVGKVLDAFLEKIIEEHIKIKGSSAREGTDPSHHRQDDFVDVMLSLLESNSMEFPIDRTNIKAIVLDMFGAAIDTSVATMEWILSELLRNPDVMKKVQEELERVVGKDRFVEESDLVHLQYMEMVVKESMRLHPAGPLPIPHEAIEDCEVHGYHIP…
>Khe07400.1
MFWIIFLLVLGGAWALNWRRKDSPNPKKKLPPGPNGLPLIGNLHRLGEFPHHDLHRLAKKFGPIMYLRLGCVPTIVVSSPHAAEQFLKVHDISFSSRPSTDAGKYMAYGTSGLILSKYGSYWRNIRKLCTIHLLSQTKIDSFQSIRKEELVLLIQSLRESSREHEAVDLSAKVASLIADMICRIVFGRKYRDEDLDAKGFKEVVGEVTKLAGAFNVADYMPYVGMLDFQGLSRRMKAVSKVLDAFFEKIIDEHIKSRRATAREEVDPPPCQDDFVDIMLSLMESNTMELPIDRKNIKAIMLDTFGAAIDTSVATIEWTLSELLKNPHVMKKAQEELERVVGKERFVEESDLARLEYMEMVVKESMRLHPAGPLSVPHEAMENCEVNGYHIPQKALIITN…
>Khe07402.1
MFWIIFLLVLGGAWVLNWRRKDSPNPKKKLPPGPYGLPLIGNLHRLGEFPHHDLHRLAKKFGPIMYLRLGCVPTIVVSSPHAAEQFLKVHDLSFSSRPSTDAGKYIGYGTSGLILSKYGSYWRNIRKLCTIHLLSQTKIDSFQSIRKEELVLLIQSLRESSREHEAVDLSAKVASLIADMICRIVFGRKYGDEDLGAKGFKEVVGEVSKLAAAFNIADYMPYVGMLDFQGLTRRMKAVSKVLDAFFEKIIDEHIKSRRATAREEVDPPPCQDDFVDIMLSLMESNTMEFPIDRTNIKAIMLDTFGAAIDTSIATIEWTLSELLRNPHIMKKAQEELERVVGKERFVEESDLARLEYMEMVVKESMRLHPAGPLSVPHEAMENCEVNGYHIPQKALIITN…
>Khe07799.1
MDSHSDFLFFFLLSLPCFVFLFLLRKKSKLPLPPGPKPLPIIGNMLMMDQLTHRGLAKLSKQFGGLVYLRLGVLHTIAVSTAEMARQVLQVQDNLFSNRPATIAVRYLTYDRADMAFANYGPFWRQMRKLCVMKLFSRKRAESWRSVREEVDSMLLSIASSLSSKVDIGAHVFVLTRNITYRAAFGSNSHDGQDDFVVILQEFSKLMGSFNIADFIPWMRWIDPQGFNHRLAEARRSLDVFIDRIIDNHMAKAESKQDDTDTDMVDDLLAFVGEVRPQMSHQDSIDDLKLTRANIKALIMDVMFGGTETVASAIEWAMAELMKSPVDFMKVQEELRTVVGLERKVEESDLENLSYLKCCIKETLRLHPPIPLLLHEAAADCEVSGYLIPAGSRVSVNVW…
>Khe08101.1
MKIIQSRKVELQSNNGILVKQDLLSRFMLSSGKVDCDELGLQGQRDENNKDRFLRDIIISFILAGKDSTSTALSWFFWLLCSNPRCERNIYEEIMRFSAGKSEFVENGNFVWPVFRYDELKEMHYLHAAVSEALRLFPPVPINSRLTVTDDNLPDETLVGAGCFADYTAFAMARMEEVWGRDCRDFVPERWLENGVFVMVSQFKFPVFHAGPRFCLGKDMAYIQMKSVVGSILYSFQLELVKSGTHPIASLLFLRLL*
>Khe08119.1
MDSIYTTLSFRSSLFFVIIPTILFTFLFLLRSARRNSKRAPSPNTYPVIGNLIAFLRNRHRFLEWISEMLEQTPTKTIEAHLIGGTKIVNTVNPLNLEHILKTNFPNYIKGQRFKVFLEDLLGQGIFNVDGDLWQSQRKIASHEFNTKSLKAFVIEIVQSEISTRLMPYLSKTSERGEVVDLQSVFQRFGFDNICNLAFGDDPACLNGEVKVGTSLFLRAFDEAVEICSSRLSSPVPLLWKVKRFLNLGSERRLKEAIRVVDEYAMKIIRSRKEELQSNNGILVKQDLLSRFMLSSEKVDCDELGLQGQRDENNKDRFLRDIIISFILAGKDSTSTALSWFFWLLCSNPRCERNIYEEIMRFSAGKSEFVDNGNFVWPVFRYDELKEMHYLHAAVSEAL…
>Khe08273.1
MQTIAPLPFTQTMKETLLNISMASNLHHHLSSSLPFTTTIILLATTSFLLLLPLLFFHSRRKNWRDAPPGPAGLPIVGYLPYLSDRLHEDLHRLSSQFGPLFSLRMGRIPAICISSPALARECLKTKDATFSSRNITQAIRCISYDASSIVFVPYGSRWRLLRKTLTTELFSSRAIELLLPARRRQLHRLISNTFAASKTQTPVDIANSTFVVSANLVSNLVCSKNLFDDEKKEGRELKQMVWEILEVVGAPNVADLIPILKALDPQGLKRRVYRVVKRFDEFFDKLIDERLEERKLGLKSNEEGRTDMLDIFLDYRSDKKDDELKEFSRVDIKGMLSILEMVKMSLDLPIVTDVHEEILLL*
>Khe08274.1
MQTIAPLPFTQTMKETLLNISMASNLHHHLSSSLPFTTTIILLATTSFLLLLPLLFFHSRRKNWRDAPPGPAGLPIVGYLPYLSDRLHEDLYRLSSQFGPLFSLRMGRIPAICISSPALARECLKTKDATFSSRNITQAIRCTSYDASSLIFVPHGSRWRLLRKTLTTELFSSRAIELLLPARRRQLHCLISNTFAASKTQTPVDIANSTFVVSANLVSNLVCSKNLFDDEKKEGRELKQMVWEILEVVGVPNVADLIPILKAFDPQGLKRRVYRVVKRFDAFFDKLIDERLEERKLGLMSNEEGRMDMLDIFLDYRSDKKDNELKEFSRVDIKGMLSNLTKALLYPGGDLLVNPATNSILRGDK*
>Khe08277.1
MVWEILEVVGVPNVADLIPILKAFDPQGLKRRVYRVVKRFDEFFDKLIDERLVERKSRLKSNKEGRMDMLKIFLDNRCNKKDGELKEFSRVDIKEMSTVEWGLTEILRKPEAYKKVIAELDQVVVKKRLVEESHIPKLIYFQAAVEEVFRHHPGVPLLIPRRTNEACDVSGYHVLKHAIVFVNVWGMARDPKVWPEPSEFLRERFIGSNFDVKGQDFELLPFGTWRRSCVGLPLGHRMVHYSLASLLHAFDWDFPANILADRDYSSESQILESPRNESPTHKVEGNGGSKFPSNSNKVEDFLLSAFNPFIVFTYDELKTITKNFRRDQVLGGGGFGSVYKGFIYEDLREGLQPLQVAVKVHDGDNSYQGHKEWLV*
>Khe08547.1
MFPLVMLVLLIVITLSRLFIILIWRPYMLETFFAKQGVRGPSYNFYYGSTKEIKELENRSRENPMDSFSHDITSRVLPHYDKWSSQFGETFLYWFGSQPKLFIGEPALVKEVLSTKFGFYTKPKPRPSLSALLGKGLLFVTGVHWVKRRRAVTPAFSIDKLKGMTKRMAACTLSVIDGWQEQAIQPENKFEEIDVCDEFRRLTADIIAHTAFGSSFVQGKELFEVQCELQAIAFATISDITIPGNRENMKIWKLERRARHTLKSIIESRLRMKKIGGLDYGYGNDLLGVMMSTSKGEARKQLMGGLRLNTKEIMDEIKSFFFAGHETITSALTWIMFLLSLNQEWQEKLREEVLSECGMEISDTDMLSRLKLLWCFASSGGAATTLRPVMMVAVCLMDF…
>Khe08551.1
MLLLVMVVVLIFIAVAKSFIVLVWRPYALENFFAKQGIRGPYNHFYYGSLEEIKELTKKARENPMDGFSHDITSRVMPHYHKWFSQFEETFLFWSGRQARLLISEPELVKEILSTKFGFYTKSSIPPTFIALFGRGLVFVNGLDWVRHRRAVNPAFNIDKLKAMIKQMAACTLSVLDRWQEQAVQDENKYEAIEVHEEFRRLTADTIAHTAFGSSFIEGKALFEVQCELVEIAIASFYDAVIPGYEYLPTRKNLKMWKLERSAESSLKSIIESRLRMKKIGGLENDYGSDLLGLMMSISKGDGSKQLKGVYLNMEEIMDEMKTFFVAGHETTSYTLTWIIFLLSLNQEWQEKLREEVLSECGMEIPDGDMLSRLKLVTMVILEALRLYSPAVFMERAAT…
>Khe08553.1
MGVLHMLLLVMVVVLILIAVTKSFIVLVWRPYALENFFAKQGIRGPHNHFYYGSLKEIRELTEKARENPMNGFSHDITSRVMPHYHKWFSQFGDTFLYWHGCDARLSIREPELVKEILSTKFGFYTKPSAPPTIISLFGQGLVFVTGLDWVRHRRAVNPAFNIDKLKAMIKQMAACTLSVLDRWQEQAVQDENKYEVIEVCEEFRRLTADTIAHTAFGSSFIEGKALFEVQCELQEIAFASFYDAVIPGYEYLPTRENLKIWKLERSANSSLKSIIESRLQMEKIGGLENDYGSDLLGLMMSISKGDGSKQLKGVDLNMEEIMDEMKTFFVAGHETTTYTLTWIIFLLSVNREWQEKLREEVLSECGMEIPDADMVSRLKLVNMVILEALRLYCPVSSL…
>Khe08560.1
MESLFSEALIVFSLAAFVFLVALFHFTRSSFNAPRLPPGQLGWPLVRENLSYYRSTTKRTMFDFLQPRVSRYGKLFTTHLFGSLSVVSVDAQFNKWVVQNEGKLFKAHYPSTFSEAIGKYGMFSVHGDLHRKLHGIAVNLLTGESLKSNFMASVDTLIKGTVNKWIGREIYFQRESHQMVAELMCKQLLDLDDSETAKQVVLNFHALSDTVLCLPLRFPGTTFSKGLKARKTLVSIIMDIIKDREEHPEVPRHDLLTRLLREEKTLSREQVVDFILFLLLAGHDTSSRAMAFAIKFLTENKTALQKLKEEHDQLLQRKKGESLTFDDYASMKYTQSVINETLRIGNLATIIPREAMMDVEAKGHVIPKGTPVILFPYWVHIDMANYDSPWTFNPDRWQS…
>Khe08766.1
MESLSSESLLVFSLAAFIFVVALFHFTRRSSFSASRLPPGQLGWPLIRENLSYYRSTSKRTMLDFLQPRVSRYGKIFTSHLFGSRTVLSVDAQFNKWALQNEGKLFKSQYPNTFREAIGKYGMLAVHGDLHRKLHGIAVNLLTGESLKSNFMADVDALITARVNNWIGREIYFQRECRQMTAELMCKQLLDLDPSETTKQIIHDCHAFSDTVLCLPLRFPGTTFYKGLKARKTLVSIIFDAIKDRDEHPEVPRCDLLTRLLREEKTLSREVVADFILFLLLAGHDTSSRAMAFSIKYLTENQTALQRLKEEHDQLLQSKKGESLTFDDYTSMKYTQSVIDETLRIGNLSPIIPREALLDVEAKGHVIPKGTPVILFPYWVHVDPANYDSPWTFNPDRWQ…
>Khe08950.1
MDLSSVYCLFCLLLGTVSFAYVCLIEKLKQNKTRPPLPPGSFGWPLIGETVDFITSRRRPGEFVKTRMNQYNRDVFKTSLFGRRTAFICGAAGNKLLFSSENKLVQTYWPASLKKLLGDAFNMYEGEEAMRTRKMVTSFLKPDVLNMFIGRSDVVSKQSLESDWVGKAQVSAVSLIRKYAFSIACMIFASIDDPYKQLQLLDQFNVFGKGILQLPINLPGTRYYRAIRSADVIRRELMKEIIRKRTAVKEEDEDLMSFLMTAKDDDGISLTDEEIADNIILLLYAGHDTSSSTMMLLLKYLAEMPHYYNCVLQEQREIALSKRAGEMLNKEDIQKMKYSWNVVSEVLRILAPVQISFRKTITEFTYAGFTIPKDWQSIFQSRINSILLDSTATDPLHTP…
>Khe09521.1
MEVFGSTVLMISTFLLISWILRVAYSIWWKPMKLKSYLEKQGISGPPNKLLYGNLKENTRLTVEAMSTPMIFSHEISSRVLPFYHKTVKTYGKKSLIWFGSQPRVTIMEPELIKEILSNKFGHFEKPPPNPLTKFLVTGLANYNGEKWATHRRILNPAFHLDRLKRMLPSFSTSCVEMIRRWETSVDPQGSCELDVWDELQNLTGDVISRTAFGSNYEVGKRVCQLQNEQAKLMFLGIRTIYIPGFRFLPTRNNLRRKELDRDIKATLRAMIERRANATRTEEASSNDVVGLLMESTSNDSNGFQQHGRSSKNVGMTVEDVIEECKLFYLAGQETTSVLLTWTMVILSVHPKWQIRARDEVFQVSGKNPPDYDSLNCLKIVTMILYEVLRLYPPVVLLL…
>Khe09524.1
MGVFAGTFLMISTFLLLSWILRVAYIIWWKPMKLKAYLEKQGISGPPYKLLYGTLKENMRMMIEARSRPMNFSHEIVPRVLPFIHKTVKNYGKKSLIWIGRKPRVIIMDPELIKEILSNKFGHFEKPTPNPLTRLLATGLANYDGEKWATHRRILNPAFHLEKLKSMLPSFSTSCSEMIKKWKTSVGPQESCELDMWEELQNLTGDVIARTAFGSNYEEGKQIFQLQIEQARLVVLTERTVYIPGFSHDKCRFLPTRDNLRRKELDRDVRAMLKAMIEQRAKAMKTGEASSDDLLGLLMESISNDSNGFQQNGKSSKNTGMTIEDVIEECKLFYFAGQETTSVLLTWTMVILSLNPSWQIRARDEVLQVCGKNIPDFDSLNHLKIITMILYEVLRLYPP…
>Khe09526.1
MHRRNLRRQQRDEGMFTKRFQLLTIPVRRFLPTRNNLRRNELNRDVKAMLSAMIEWRAKAMKTGEASRDDLLGLLMESIYKDSNGFQKNGRNSKNMGMTIEDVIEECKIFYFAGQETTSIMLTWTMIILSMHPSWQVQARNEVLQVCGKNTPNFDSLNHMKITYKYMKVGDLSLPLGVQVALPTLLIHHDREIWGSDAEEFKPERFSEGLAEVLFLKIRSGKLLTRGKIARRKWSPSRSDHRNLPALVSRDIGNPQFSPSDVTYEEMLQNENADNHQPATWLKAFFSKDLPLLHTTGISLENLDVEIVEGGAVVRNFAEGGAVVQSPSLVNPNKVADGMLITPLPKADTASSAAICQAIERSVLAHSTFDPAAFGCMQQADKSFEAIKQDLGMIQEFTT…
>Khe09532.1
MSHPAYREDPVDQAGLSDTVGARNFPIGLASPRGGQEIVDGAVIVTEAAVDVTEAATVVGMLGAVLELEVQQLDGGVCTEKDVTMEPFLSTVLSTSEAKVDASVNGTVDPANDNLGYSASCDPVADISDIEDRDVPILVTFPAFNQALVSNPLSKSLATSNSPSPVFSLGLFLPTRNNLRRNELNRDVKAMLSAMIERRAKAMKTGGASRDDLLGLLMESIYKDSNDFQKNGRNSKNVGMTIEDVIEECKIFYFAGQETTSVLLTWTMIILSMHPSWQVQARNEVTMIFYEVLRLYPPVILLTRQTYKYMKVGDLSLPPGVQVALPTLLIHHDREIWGSDAEEFKPERFSEGVSKASKHQLAFFPFGWGPRICIGQSFAMMEAKMALAMILQNFSFELS…
>Khe09533.1
MEIFAASVLMISALLLLTWMLRVAHSLWWKPMKLKDYLEKQGISGPPYKLLYGNLNENERMILEASSRPMNFSHEIVPRVLPFIHKTVKTYGKKSFMWIGREPRVTIMDPELIKEILSNKFGHFEKPRQNPLTRFLATGLVMHEGEKWATHRRILNPAFHLEKLKIMLPSFSTSCIEMIKRWETAVGPQGSCELDVWVELQNLTGDVISRTAFGSNYEEGKRIFQLQNEQARLLILAANTVYIPGFRFLPTRNNLRRNELNRDVKAILSAMIERRAKAMKTGEASRDDLLGLLMESIYEDSNGFQKNGSNSKSMGMTIEDVIEECKIFYFAGQESTSVTLTWTMIILSMHPSWQVQARNEVLQVCGKNTPDFDSLNHMKIVTMILYEVLRLYPPLVFLS…
>Khe09534.1
MEIFAASVLMISTLLLLTWMLRVAHSIWWKPMKLKDYLEKQGISGPPYKLFYGNLKENQRMILEARSKPMNFSHEIVPRILPLMHKTVKTYGKKSVMWIGREPRVTIMDPELIKEILSNKFGHFEKPPQNPLTRLLATGLVSHEGEKWATHRRILNPAFHLEKLKMMLPSFSTSCIEMIRRWETTVGPQGSCELDVWVELQNLTGDVISRTAFGSNYEEGKRIFQLQNEQARLVILAATTAYIPGFRFLPTRNNLRRNELNRDVKAILGAMIQRRAKAMETGEASRDDLLGLLMESIYKDSYDFQKNGRNSKSMGMTIEDVIEECKIFYFAGQETTSVLLTWTMIILSMHPSWQVQARDEVLQVCGKNTPDFDSLNHMKIVTMILYEVLRLYPPVVFLT…
>Khe09535.1
MESLHKSDKILLIEQRCRDKTLMANRNPHCAQKPSRQILHGEQRRRADPSLRAEKASRTFAASPSFMVFMASKNSHGKQNHDIPDRSVIRQGSNWSVLEDLSKTLPQEIVKDTDFIDSVDPPSGPAVIGQSSLKGGLSSSMQINSIEDALSTLNSERAANFIPSSPIEGSVVGKGLVSDNPTVLDERANENASSREDRVRDSESIPGDEALVQEDEEVEEAYVAEKERPSVEVKNIRKKQLDRETESVLRAMINRRVKAMKNGEANNDDLLGILLESVYNDSNDCQQHKRNFNNIGMTIEDVIEECQLFYFAGMETTSHWLTWTMVTLSMHPTWQACARDEVLEVCGKVPLDFESLSHLKIPNEQAPFMAIALNEESEKEPLKTVERQVEGVERAGSIK…
>Khe09538.1
MINRRVKAMKNGEANNDDLLGILLESVYNDSNDCQQHKRNFNNIGMTIEDVIEECQLFYFAGMETTSHLLTWTMVTLSMHPTWQACARDEVLEVCGKDLLDFDSLSHLKIVTMILYEVLRLYSPAVNMFRQSCKWMKVGDLSLPPGVQIMLPTLLIHHDPEIWGEDVEEFKPERFSEGVSKAAKHQLAFIPFGWGPRICIGQNFAMIEAKMALAMILQHFSFELSPSYVHAPHHFIATHPQFGAQIILHKL*
>Khe09540.1
MKIDDSLARVSLQLFTCLLLSWILKVAYSIWWKPMKLKIYFEKQGVRGPPYRLLYGNLKEIRRVTQEALSKPMDFSHNILPRVNPFVYDTVKKYGKISLTWHGTHPRVIIVDPELIKEVLSNKLGHFEKLKPNPHMKMLVAGLVRFEGEKWAMRRRIMNPTFHVDKLKSMLPSFTTSCIEMIKRWEISILPQGSSELDMWVELQNLTGDVISRTAFGSSYKEGMQIFKFQSEQMSLAVQAFQTIYVPGFRFLPTKKNLRRKQLERDIRDMFRAMIIQRATAMKNGEASNEDLLGLLLKSACNDSNDFQQHKGTPMNIGMTIDDVIEECKLFYFTGQEATSVLLTWAMVTLSMHQSWQVHARDEVLKACGKNTPDFDSLNHLKIVTMILNEVLRLYSPTI…
>Khe09545.1
MGRTRVTCSDRHTTTSSRAPSYRRKHVATAAAANMGAAKVKQAQGTAKVKCTQGAATTRCTQGATRKYEHLALSVELRCPEALQHLRRYQRRHNRRPCSAHMMIADHPSVPRVLPKQAMYGIFIVVNKKVSLKYFELKCDKYFKIIDESGDNHCQDLQKKNTDFLCIHRFLPTKKNLQRKKLERDIRDMFRAMIIQRATAVKNGEASNEDLLGLLLKSACNDSNDFQKQKGNPMNIGMTIDDVIEECKLFYFAGQETTSVLLTWTMVTLSMHPSWQVHARDEVLKACGKNTPDFDSLNHLKIVTMILYEVLRLYSPAVDLYRQTCVQVMLATLLIQHDDEIWGEDAEEFKPERFSEGSREVEEERIQLRRNDAEGNQITNPRQESEKSQEKGDGPTEAP…
>Khe09638.1
MASAYSSTLKIFQWSRYKRPPGPRPWPVVGNLYDVKPVRFRCYADWVCTYGPIISVWFGSILNIVVSSSELAKEVLKENDRHLADRHRTRSSARFSRDGKDLIWADYGPHYIKVRTVCTVELFSPKRLEALRPIREDEVSAMVESIFSDCSGLAIDGYDDRDYPFWKLISVSDFDGISKDFIFILINVKWLAKSTSLEKWMTESSWKDLFRAHVRQDKISAAKGRGKTVGSIGSARPPGEDVESGSIPAARPLGEDVESGSIPLQKG*
>Khe09662.1
MGNFGSIFLLILTSFLLSWLIKVGYSIWWKPMKLEKCLKEQGIRGAPYKLLFGDMKETLKMTMEAWSKPMSLSHQIVPRVNPHVHETVKKYGKLSLTWVGTAPRVNIMEPELIKEILSNKFGHFQKPPITNPLFKLLAFGLSALEGEKWAKHRRIINPAFHLEKLKGMLPAFATSCEELIRKWEISVGPIGTCELDVWVELQNLTGDVISRTAFGSNYEEGKKIFELQKEQADLVIDSVRSIYIPGFRFLPTKKNIRRKKLDKEIKSLLMGLIQRREQAMKMGECSNEDLLSLLLECNSNNGNDLQEHGRNSSNMGLTIEEVIEECKLFYFAGQETTSTLLTWTMVVLSMHQDWQEKAREEVFQICGRNTPNTESLNHFKTVTMILYEVLRLYPPVTLL…
>Khe09957.1
MMAFLYYGFALLVLFLILQLFIFAWWNPRKIEKKLNAQGIRGPPYKFLFGNLKELAKIYGVPTSFSPLPTFRSTHPILQQALPHYHNWKEEYGRTFVYWFGPQQRVVINEPEHIKQIMNNPRLFPKSIPHPSIYQMVGHSLVVSDGDRWAGRRKFLNPLFNIESLKELAPIAVRCTEELIDRWSNLIGESMDREIEAYTQFKMLTKDIIGRALCSEDYEQAQTVFDYQAQQILLVSEGLKSIYVPGMR*
>Khe09960.1
MTAFLYYGFALLVLFLILQLFLYAWWNPRKIEKKLKAQGIRGPPYKFLFGNLKELAKIYRDPTSFSPLSTFRSTHPILQQALPSYHNWKEEYGRTFVYWFGPRHSVVINEPEHIKQIMNNPRLFLKSIPHPSINQMVGHSLVVSDGDRWAGRRKFLNPLYNIECLKELAPIAVRCTEELIDRWSNLIGESMEREIEAYSQFQLLTKDIIGRALCSEDYEQARTVFDYQAQQILLVSEGLRSFYIPGMRFLPTPYNIKCWWLNRKIDQIFTDLVKKRCKIRGQDDFLEALMSENDKHRALTRQDIIEECKTMFVAGFETTSLLLAWASVLLGIHIEWQEKARKEVEDVLTGKPPTANSLSRLKIITMIINETLRLFAPAPIIARKVDEPVKIGNFDIPIG…
>Khe09962.1
MTAFLYYGFALLVLFLILQLFLYAWWNPRKIEKKLKAQGIRGPPYKFLFGNLKELAKIYRDPTSFSPLSTFRSTHPILQQALPSYHNWKEEYGRTFVYWFGPRHSVVINEPEHIKQIMNNPRLFLKSIPHPSINQMVGHSLVVSDGDRWAGRRKFLNPLYNIECLKELAPIAVRCTEELIDRWSNLIGESMEREIEAYSQFQLLTKDIIGRALCSEDYEQARTVFDYQAQQILLVSEGLRSFYIPGMRFLPTPYNIKCWWLNRKIDQIFTDLVKKRCKIRGQDDFLEALMSENDKHRALTRQDIIEECKTMFVAGFETTSLLLAWASVLLGIHIEWQEKARKEVEDVLTGKPPTANSLSRLKIITMIINETLRLFAPAPIIARKVDEPVKIGNFDIPIG…
>Khe09968.1
MFANLVEKRCEKRGQDDLLEALMLENDKHEALTKQDIIEECKTMFIAGFETTSLLLSWASILLGIHTKWQEKARKEVEDVLTGKPPTIDSLSRLKIMTMIINETLRLFAPAPIIARKVDEPMKIGNFDIPAGTQLDMPLLAIHHDREQWGEDVDEFNPNRFANGVSKASKHPMAFMPFAMGPRMCIGLNLAMIEARIALAMVLQSFSLTISPSYKHAPTRGITLTPKHGAHIIIKKI*
>Khe09978.1
MTAFLYYGFASLVLFLILQLFLFAWWNPRKIEKKLNAQGIRGPPYKFLFGNLKELAKIYRDPTSFSPLPTFRSTHPILQEALPHFHNWKEEYGRTFVYWFGPRHRVVINEPEHIKQIMNNPRLFPKSIPHPSINQMVGHSLVASDGDRWVRRRKFLNPLFNMESLKELAPIAVRCTEELIYRWSNLIGESMEGEIEAYTQFKTLTKDIIGRALCGEDYEQAQTVFDYQAQQILLVSQGLKSFYVPGMR*
>Khe10007.1
MAAFLYYGLALFVLFLIWQLFLLAWWNPRKIEKKLNAQGIRGPPYKFLIGNLKELARIYRDPTSFSPPSTFRSTHPILQQALPHYHNWKKEYGRTYMYWFGPQHRVVINEPELVKQIMNNPRLFPKSVPHPAIYQIVGHSLVVSDGERWAGRRKFLNPLFNIESLKIKRVFTLLP*
>Khe10011.1
MFADLVEKRCKKRGQDDLLEAMMSQNDKQKALTKQDIIEECKTMFVAGFETTSLLLAWASVLLGIHTEWQEKARKEVEEVLDGKPPTADSLNRLKIITMIINETLRLFTPAPIIARKVDEPMKLGNFDIPAGTQLDMPLLAIQHDTEQWGEDADEFNPNRFANGVSKASKHPMAHMPFAMGPRICIGLNLSMIEARIALAMVLQSFSLTISPSYKHAPTRGITLTPKHGAHIIIKKL*
>Khe10028.1
MAAFLYYGLALFVLFLIWQLFLLAWWNPRKIEKKLNAQGIRGPSYKFLIGNLKELARIYRDPTSFSPPSTFRSTHPILQQALPHYHNWKKEYGRTYMYWFGPRHRVVINEPELVKQIMNNPRLFPKSVPHPAINQMVGHSLVVSDGERWAGRRKFLNPLFNIESLKELAPIAVRSTKELINRWINLIGASTEREIEAYTQFKTLTKDIIGRALCSEDYEQAQTVFDYQAQQILLVSQGLLSFYVPGMRFLPTPYNIKCWWLTRKIDQMFADLVEKRCKKRGQDDLLEAMMFQNDKHKALTKQDIIEECKTMFVAGFETTSLLLAWASVLLGIHTEWQEKARKEVEEVLDGKPPTADSLNHLKIITMIINETLRLFTPAPIIARKVDEPMKLGNYDIPAG…
>Khe10029.1
MAAFLYYGLSLFVLFLIWQLFLLAWWNPRKIEKKLNAQGIRGPPYKFLIGNLKELARIYRDPTSFSPPSTFRSTHPILQQALPHYHNWKREYGRTYMYWFGPRHRVVINEPELVKQIMNNPRLFPKSVPHPAINQMVGHSLVVSDGERWAGRRKFLNPLFNIESLKNVSQELAPIAVRSTKELINRWINLIGASTEREIEAYTQFKTLTKDIIGRALCSEDCEQAQTVFDYQAQQILLVSQGLLSFYVPGMRKIDQMFADLVEKRCKKRGQDDLLEAMMSQNDKHKALTKQDIIEECKTMFVAGFETTSLLLAWASVLLGIHTEWQEKARKEVEEVLDGKPPTADSLNRLKIITMIINETLRLFTPAPIIARKVDEPMKLGNFDIPAGTQLDIPLLAIQ…
>Khe10114.1
MAGCFIFFLVLAGLLVLVSCLSLMHFWPFFLKIGVAPRGRFGWPIVGETLNFLKPHPSNTLGSFLEDHCSRYGKVFKSHLFCSPTIVSCDQELNAFILQNEEKLFQCSYPKPVHGILGKSSLLVVVGETHKKQRSLALTLISTTKSKPGFLNDIEESAILIMDSWKENQQVLFCAEARKFTFNVIVKQVLGLTANEPQTTKILEDFLTFMKGLVSFPLYIPGTPYAKAVQARARISSTVKAIVEERKGNGEKKGDFLDILLSVDGLCEDEKVGLVLDLLLGGYETTSLLMALTVHFLGQSPIALEQLKLEHQLIRSSKVKDEYLSWEDYKKMEFTQNVINEALRCGNIVKFVHRKALKDVRFKDYLIPRGWKVLPVFSAVHLDLSLHGSSVQFHPWRWE…
>Khe10168.1
MILGGFDTTTITLTWALSLLLNNPHVLKKAQEELDFQVGKDKHLDESDVKNLVYLQAIIKETLRLYLATPLSPPCEAMEHCQVGGFYVQAGTHLLVNMWKLH*
>Khe10169.1
MDLLDQTIVVGGFLALAFLYQLWKAAAKNKNIRSKEAPEPAGAWPVIGHLHLLNGPLPVARTLGSMADKCGPAFTLRLGLRRTLVVSSWELTKECFTINDLTFSTRPSSAAGEHMAFNYAMLGFAPYGPYWREIRKIITLELLSNRRLESLKHVRGSEVDTCVKELYALWLENRREPVKVEMKKWFEDLTFNVIVRMIAGKRYFGSAGQNDEEALRFQKAITEFFYLFGAFVPSDALPFLKWLDVQGYKSAMKRVAGETELIAGSWVAEHRRKKDSGEYKGEQDFIDVMLSVMDKSSQSFTNPDRVITATSVAMILAGSDTTYITLTWALSLLLNNQHVLNKAQEELDFHVGKDRHVDESDVKNLVYIQAITKETLRLYPAAPLSVPHEAMEDCQVGGF…
>Khe10210.1
MSISLESTWWIFALPPSTYFQWQFLFVTILFFTIFTLWLFPGGLAWSLSKPISPIPGPSGLPLLGNILTFSGDSTHRTLAALSRKFHASNLMSFSLGLTRVIISSNPKTAKEILSNSAFADRPVKESAYELMFHRAMGFAPYGEYWRNLRRISAAHLFSPKRIAGFGAFRSEIGRKMIDEIGVLMKKRGVVEVKRVLHLGSLNNVTMTVFGRFYDFDDVMGEGVELTRMVREGYELLGVFNWGDHLPLLKWLDLQRVRRRCRNLVARVNVFVGKIIEEHKNNMVTGVRFNEGGGDFVDVLLDLQTEDQLSNSDMIAVLWEMIFRGTDTVAILLEWILARMVMHPDIQSKAQSEIDGVVGRVRLVSDSDIPNLPYLQAIVKESLRMHPPGPLLSWARLAI…
>Khe10260.1
MGTFLYYGAALLGLFLIQKLLFFAWWNPRKIEKNLNAQGIKGPPYRFLFGNLKDLAKIYRDPSSWLVPSKRKTTHPTLQQALPHYQKWRDEYGKIYLYWFGPRPRVVINDPELAKEIMGNLRLFPKSLPHPAIFQMVGHSLIASEGDRWAGRRKFMNPFFNIESLKDLAPTVVRCTKDMLENWNNLIGKSSEKEIEVFAQFQSLTKEFIARALCGDGDWDEARRIFDHQAEQIQLVADALRMFYIAGTRFLPTPFNIKSWIVNRRINKMFMALLEKRYKTGGRDGLLGSLMSANEKDKSLTDQDIIDECKTMFVGGYETTALFLSWTCVLLGTHTEWQEKARKEVEDVLQGKPPTPDCLSRLKTVSMILNESMRIFAPAPVIARKVDEPTKLGNYEIPA…
>Khe10263.1
MGAFLYYCVVIFVFLVIQKFLSFAWWNPRKIEKMLNAQGISGPPYRFLFGNLKDLAKIYRNPNSWQVPPKHKSTHPTLQQALPHYQKWREEYGKVYLYWFGPRPRIVINEPELAKEIMGNPRLFPKSLPHPAIFQMVGHSLIASDGDRWVGRRKFMNPFFNLGSLKDLAPTVVRCTKDMLENWNNLIGKSNEKEIEVFAQFQSLTKDFIARALCGDGDSDEVRRIFYHQAKQIHLVADALRMFYISGTSWIVNRRINKMFMELLQKRYKTGGRDGLLGSVLSANDNMKSLTDQDIIDECKTMFVGGYETTALFLTWTCILLGTHIDWQEKARNEVEDVLHGKPPTTDSLSRLKIVSMILNETMRIFAPAPVIARKVNEAIKLGNLEIPAGIQLDLPLLA…
>Khe10305.1
MEEQLESTPLQISHLSLFFTLMPIFFFFFFKLVMHRNKKKTQQNLPPGPPKLPLIGNMTHIMGSHPHYLLRDLAKKHGPLMHLQLGYVSMIVVSSTEFAEDVMKTHDLSFASRPVTLAASIITNGCTDVGFAPYGPYWRQVRKICVLELLSAKSVQSFRFLREAEMSSLVRSLESDSLAPVNLTEKIFSLINNMVSRAAIGRKTGDQKGLRKLLKRVIELGSGLSVGDFFPSLQFVSVITGLKPQLVESHVKLNRILDEIIKQHREKKEKRADEEEQEDLVDVLLRLQKSGTLEIPLTDDNIKSIILDMFIAGTDTSSSVIEWVMVELMRNPRCMEKAQKEVREILQGKQKVEDSDTHGLNYLKLVVKETMRLHPPLPLLLPRESMERCTIGGYQIPAK…
>Khe10564.1
MVQQAKASPIDFSHHILPSVLPYIDQWIKEYGKTFLYWFGPQAHLVVTEPELIKEIFVRSHEDYLLPQYGWPLNQVTGSSLSGVTGAKWDHQRKIANHAFHVQNIKDMVQEMARCCQMMVEKWKIVSPSSKNEFHKVEVYEEFQVLTSELITRAGFGFNYLEAKHIFKLQARQATLIFEAIFNVPGYRFIPTKDNLELKALQEKINRGMRKLIESRVEMVSRDGKLKEVNKKKDLLDLLLEANNEEVGESRISFQSLVDECKNFFTAGQVNMILLETLRLYAPVTAPLRVAARDGYIGNIFVPKGVELFIPFLTIHHDRDLWGDDVEEFNPGRFANGVAKAAKHPMAFMGFGMGPRTCVGQNYALMVAKVAVATILQHLSIDVCPDYVHAPTQWLALQP…
>Khe11183.1
MHHLFGSLLAEEEAMAEIQYYALLFFMWLFTTILTLVFFKNHTQRTSPMHLPPSPPGLPILGHLHLLKPPTHQSLQKLAHRYGPLLHLQLGYAGTILISNSVMAREVFKTFDHIFVSRPQFAITRRSIYGYAGFAFALYGPFWRFMRKLTVTELLGSRQLDRLLGVRQEEIRSFLQLLFKNADAGKSVDMEVELTSLTNNIVCRMMMSTRCSGASDEADECRRLVKEIGGLGGKFDPADYIRIFKNFDSWNAKRVRKLLGEFDEFVERILNEHEEKRKMGGGGENSNRDLLDIMLETHHEAKGDVKLTRENIKAFLLDTFIGGTDTSSTAMQWGLAELINHPDVFKKARDEIDSVVGKSRLVEESDIPKLPYVQAIVKETLRLHPTAPLILKENIEDCV…
>Khe11439.1
MVVHHILLLVMVVALILLALLKLFVILVWRPYALGKFFAKQGIRGPSYNFYHGSLKEIRELVSKATENPMDSFSNDITSRVLPQYHKWFSQFGETFLYWFGSQPRVCIAEPGLVKEIMSTKFGFYTKPQPRPSVAALLGQGLVFVTGLNWVKHRRAVAPSFNIDKLKGMTKRMAACTLSVLDEWQEQAVQDENKYKEIDVSEEFRRLTADVIAHTAFGSSFIEGKELFVAQTELQALAYASMSDIVLPGSRYFPSRQNLKIWKLERRARNTLNSIIESRLKMKKIGKLDCDYGNDLLGLMISISKGVANKQTMGMSLNMEEIMDEIKTFFFAGHETTSNTLTWIMFLLSLNQEWQEKVREEVLSECGREIPDADMLSRLKLVNMVILEALRLYGPVLTL…
>Khe11492.1
MELVLSSKDSSWWVFTLPAFLGTEIFTNLADSWLLFSLFIAFISLGLLSWFFSSGGIAWNNGRNKRGPVLIPGSRGLPIFGSLLTLSRGLPHRTLSAMAKNKAAKPLMALSLGSTPVVVTSDPKIAKQILTSPSFADRPPMQSAKQLLFERSLGFAPNGTYWRLLRRISSSHLFAPKRIAAHEPGRQLDCATMLAAIVDEQSACGYVGLRKHFQGAALNNIMGSVFGKRFDLVNPNLEAHELTEMVNEGYELLGAFNWSDFLPWLRFLYDPLRINQRCAALVPRVRILVKRIIEEHRLHWSGKQSDNSDFVDVLLSLQGEEKLEEEDMISLLWEMIFRGTDTTALLTEWIMAELVLKPNVQDKLQTELDTVIGTHRTVTDADVASLPYLQAVVNETLRV…
>Khe11604.1
MAEIPYYTMMFFLWLFSALTLFFFKNHNQRTSSVRLPPSPPALPILGHLHLFKPPTHQSLQKLAHRYGPLLHLQLGYARSILVSNGTIGKEVYKTFDHIFVSRPQFAISRGSSYADSGFAFALYGPFWRFMRKLTVTELLGSRQLDRLLGVRQEEIRSFLQLLFKNADAGKSVDMEVELTSLANNIVCRMMMSTRCSGVSNEADKCRRLVKEIGGLGAKFDPADYIRIFKNFDSWNAKRARKLLGEFDEFVERILNEHEEKRKMGDSGENDNRDLLDIMLETQHEAKGEVELTRQNIKAFLLDNFIAGTDTSSTAMQWGLAELINHPDVFKKARDEIDSVVGKSRLVEEFDVPKLPYVQAIVKETLRLYPSAPLFLKENIEDCVIAGFDIPKGSRIFIN…
>Khe11608.1
MRTEDSLGCVFDGFCSPLRSSLPSLFGMAACYEKGKGVNIQVLLRCSDEELRSNAPQVITCNKYQREVTISQNITGKQIDRVFTFDKFGRFGSSCKIGYSVGQSACRVLMSDLMDLKELVVWEYKIKQTGSRIFINTYAIGRDPKALVDSNEFQPKMFLVSNGSGQNPMDIRGQHFQVVPFGSGRRGYPGASLALHVMHYMIAAMIQCFDWKVEGDKLNNRLMIEASWKGDNEDHETWVVVFFGGSAESLEWSRPKEGPSVRLGELQHEE*
>Khe11609.1
MAEIPYYTMMFFLWLLSALTLFFFKNHNQRTSSVRLPPSPPALPILGHLHLFKPPTHQSLQKLAHRYGPLLHLQLGYARTILVSNGTMGKEVFKTFDHIFVSRPQFAITRGSSYGDSGFAFALYGPFWRFMRKLTVTELLGSRQLDRLLGVRQEEIRSFLQLLFKNADAGKSVDMEVELTSLTNNIVCRMMMSTRCSGVSNEADKCRRLVKEIGGLSGKFDPADYIRIFKNFDSWNAKRVRKLLGEFDEFVERILNEHEEKRKMGGSGENGNRDLLDIMLEIHHEAKGEDNFIAGTDTLSTAMQWGLAELINHPDVFKKARDEIDSVVGKSRLVEESDVPKLPYVQAIVKETLRLYPTAPLFLKENIEDCVIAGFDIPKGSRIFINAYAIGRDPEAWED…
>Khe11684.1
METTNSFLYELAATIAAFLFAAWFWRTSKPKLPTKWPVIGHLHLLLGGGAAPLHAKLAALADRYGPVMHLSLGSKSTVVVSDASTAKECFTTNDLVFASRPRLSVGKILGFDFTGLPWASYGQLWREFRKICMLELLAPRRLQAAAYIRDEETRHCVRDLHRLCLEEKDGRAKVEMRDHLGDLILRVIMRMIAGRSSSSFGHDEEAKELKEIAEEAFVLAGKPNIGDFLPFLKWLDLQGSEKAMRRLAFKMETMAQSWLDGRRKMIEEETEECKEKADFLDVLFSVEKDNQYLASLSPARRNLLFRANLQVLVLASMDTSSVTLEWALSLLVTHPEAMKRSQEELNIAVGTERTVEESDIQNLPFLQAVVKETFRLHPAGPLLVPHESTEECVVAGTRV…
>Khe11687.1
MKTTNSFLYELAATIAAFLFAAWFWRTSKPKLPTKWPVIGHLQLLLGGDAAPLHAKLAALADRYGPVMHLSLGSKSTVVVSDASTAKECFTTNDLVFASRPRLSVGKILGFDFTGLPWASYGQLWREFRKICMLELLAPRRLQAAAYIRDEETRHCVRDLHRLCLEEKDGRAKVEMRDHLVDLILRVIMRMIAGRSSSSFGHDEEAKELKEITEEAFVLAGKPNIGDFLPFLKWLDLQGSEKAMRRLAFKMETMAQSWLDGRRKMIEEETEECKEKADFLDVLFSVEKDNQYLASLSPARRNLLFRANLQVRIRRRLNHKRQDQSMVQKEGCLVCNCKGKLPQPSQGLNCNVDNFYHDV*
>Khe11752.1
MIWLFSFWVLVILGWWWFWKKMMIKERKRGIPPGSSGWPLIGETLDFMSCGYTSRPVSFMEKRRSLYGKVFRSHIWGGPMIVSTDPEFNRVILQNDGTSFIPFYPKSIRELLGKSSILQLNSNLQRKVHGVIGGFLKSPQLKSKLTQDIEKYMELSMGNLNQKQVVYIQDEAKNITFELLVRILMGTLPSEEIQILRTEFQEFIAGLICFPIKLPGTRLYKSLKAKNRMMQSVKKIIEIKMKTDLKDMPTDVLGLMLIMNEQKQSIDIDFICGNIIEMMIPGEDSVPMVMTLAVKFLSDYPLALKQLTEENMELKKLKTQLGEPYSWIDYMSLSFTQNVINETLRMGNIVNGVMRKAVKDVEIKGYLIPKGWCVLTSFSSIHLDEENYENSYQFDPWRW…
>Khe11806.1
MLLCYFLFTTFFKTNKPSSSFWPSLSYYIFGDSFALAKNRRHLNQYVTELIRASPTKTILLRRSFGACQIITANPSNVEHILKTNFYTYPKGGVLPSALADLLATGIFNINGEQWKFQRKISSHEFNTKTLRKFVETVLKFELTDRLIPLLNVAATGKTVLDFQDILQRFAFDSICKIAFGSDPGCLDLTLPTSDFAEAFDSAVGLSAGRFNSILPAIWKVKRFFGIGSEKRLRRDIEIVRRFALNLVRERKNEKNLNNGDNNGESNLLSRFLDSGELDENYVVDIVISFFLAGRHTTSAALTWFFWLVSGNSRVETEILAEISGISKADTFEGVKQMVY*
>Khe11808.1
MFSPSFLKQRNLFRHLYKVLTSLQSACIEAMNMEEEALFYIFRLSATILLCCFLFTTFFKTSKPSSSSWSSLSSYIFGDSFALAKNRRHLNQYITELIRASPTKTILLRRSFGACQIITANPSNVEHILKTHFYTYPKGRVLRSPLSDLLGTGIFNIDGEQWKFQRKISSHEFNTKSLRKFVETAVKFELNDRLIPLLNVAATGKTVLEFQDILQRFAFDNICKIAFGSDPGCLDLTLPTSDFAEAFDTAVGLSAGRVNSILPAVWKVKRFFGIGSEKRLRGDIEIIRRFAQNLVRERKNENNRNNGDNNGESDLLSRFLDSGDLDENSVVDIVISFILAGRDTTSAALTWFFWLVSGNSRVETEILAEIYGTSKADTFEGVKEMVYLHATLCESMRLY…
>Khe11809.1
MEEEALFVIFWLAATILLCCFLFTAFFKTSKSSSSPWSSLSYYIFGDTFVLAKNRHHMNQYFTELIRASPTKTIQLRRSLGARLIITANPSNVEHILKTNFYAYPKGHYSQFTLSDLLGTGIFNSDGEQWKFQRKISSHEFNTKSLRKFVETAVKFELSGRLIPLLNTAATGKTVLDLQDILQRFAFDNICKIAFGSDPGILDLTIPASDFAEAFDNATRLSGERFGNIIPAVWKVKRFFGIGSEKSLRRDIEVIRRFAQNLIRERKNKNYFNNGGNSGETDLLSRFLDSGELDDNSVIDIVISFMLAGRDTTSAVLTWFFWLVSGDPRVESEILTEISGTGKADTFEGVKEMVYLHAALCESMRLYPPVPIDTKEASEDDNLPDGTVVRKGARVAYSS…
>Khe11811.1
MEEGALFVIFRLLATILLCYFLFTTFFKTSKSSSSPWSSLTYYIFGDTFLLAKNSRHLHQFHTELIRASPTKTIQLRRSLGVSLIITANPSNVEHILKTHFYGYPKGHYFRFTLSDLLGTGIFNSDGEQWKFQRKISSHEFNTKSLRKFVETAVRFELSDRLIPLLNVAATGKTVLDLQDILQRFAFDNIWKIAFGSDPGCLDLTLPVSDFAEAFDNAARLSVERFFNIFPAVWKVKRFFGIGSEKHLRQNIEVIRRFAQNLVRERKNNNNFNNGSNNGETDLLSRFLDSGELDENSVIDIMISFTLAGRDTTSAALTWFFWLVSGNPRVESEILTEISGTGKADTFEGVKEMVYLHAALCESMRLYPPVPSDTKEALEDDNLPDGTVVRRGARVTYSS…
>Khe12632.1
MAGLEVLEEHTAGISKPFLSLFLVFSLFLLRCITRSAKSKNTKLPPSVPKLPIIGNLHQLGGHPHRSLTDLSRKHGPLMFIQLGWYPALVVSSAEMAQKILKTHDLNFSSRPPLVSAMKLMYGFKDVIFSPYGEYWRQVRKICVLELLSSKRVESFRSVREEEVANMIRKISSWKASAVNYNLSEMFVSLTTDTVCRVALGRNSGGEYGSNSSFSELTKELGKLLGAFNFGDLFPSMQWLDVLTGLDRRMKKHVRGWDALLHQVIEEHQDPSRDENEPKDFVDVLLRVQKQSTFDIPFTTHDIKAILLDMIVAAIDTTATTIEWTMAELVKNPELMKKAQAEVRRVAGRTPMVDEDDIYKMEYLKSTIKEALRLHPPSPLLVPRESIKDAEIQGYAIPA…
>Khe12802.1
MAALVSFLQLPSPQTQYPETRFHFRTLKLNINLSVKRRGTPRQLAKSCSSKSREPNSSDERVKSVDRLLEESRQAELASRIASGEFTVEQAGPLPLILSKLRKILSEFGAPGKFLASIVEEGERKWIDGEKFPRIPQAKGSVAAIGSQPFFIPLYELFLTYGGLFRLAFGPKSFLIVSDPSIAKHILRDNSKAYSKGILAEILEFVMGTGLIPADGEIWRVRRRAIVPALHQKYVSAMIGLFGEASDRLCKKLDTAASDGEDVEMESLFSRLTLDIIGKAVFNYDFDSLTNDTGIVEAVYTVLREAEFRSVALIQSWNIPIWKDISPRQRKVTVALRLINDTLDDLIALCKKMVEKEELQFHEEYMNEQDPSILHFLLASGDDVSSKQLRDDLMTMLIA…
>Khe12926.1
MMDRKYILAAIVVIGAILLRLRRKARGEEMKWPPGPAKLPIIGNFHQIAKGGNLIYLTFAKLAQEHGNLMTVWLGGWKPTIVVSGQEQVWEVLVTKSSEFGSHAVAPTGKYLSAGWKTVATAEYGPYWHTLRKGIHNYVMNPSTISAQVHTQESDVAALVDAFALEASPNDGVVRPFVHLKKSTMRLMGRLLFGSDFETNEQFMEGLDRIVDDIDRINRDSGLTNTVPFSRYIPGIRRPFSELVQVKRKIKALFRPVLSLSEQNTYLHFLRTQDLADDVVVANLNELFLLSVDSISTTTTWALAFLIHHQGIQEKLYDEIKRSSFSKDKKGRVGVQDLSNMHYIHAVVKETLRLKPIAPLAFPHRAVKDTTLMGTKIAKGTAVVVNLHQVLNDPRVWEK…
>Khe13097.1
MPSGFPTGNITKGSMMDTSTVLLMLSVISAYMLWFNLLRRSLTGPRVWPLLGSLPGLIQNTYRLHDWIADNLRACGGTYQTCTFAFPVVARKQALVTVTCNPKNLEHILKTRFDNYPKGPIWQAVFHELLGQGIFNSDGDTWLFQRKTAALEFTTRTLRQAMARWVSASIKLRFCPILKAAQLEAKWVDLQDLLLRLTFDNICGLAFGKDPETLAPGLPENSFANAFDQATEASLQRFILPEFIWRFRKWLGLGLEVRLNESLKIVDGYLSEVIETRKQELIGKQRVDSVPHDDLLSRFMKKKESYSDAFLRQVALNFILAGRDTSSVALSWFFWLLCKNPTVEEKIIREISGVLIETRGPDTTNWVSEPLDFDEIDRLVYLKAALSETLRLYPSVPQD…
>Khe13383.1
MVGLGSSFIRSSLKPRSSQKVHRFSQYELHSKSSSSTWSSLSYYIFGDTFVLAKNRRRLHQYLTELIRASPTKTIQLRRSLGARQIITANPSNVEHILKTQFYAYPKGHYFRLTLSDLLGTGIFNSDGEQWKFQRKISSHEFNNKTLRKFVETAVKSELSDRLIPLLNVAATGKTVLDLQDILQRFAFDNICKIAFGSDPGCLDLTLPASDFTEAFDNATRLSSERFRNIFPAVWKVKRFFGIGSEKRLRQNIEVIRRFAQNLVRERKNKNNFNNGGNNGETDLLSRFLDSGELDENSVIDIVISFTLAGRDTTSAALTWFFWLVSGNPRVESEILTEISGTGKVDTFEGIKEMVYLHAALCESMRLYPPVPSDTKEASEDDNLPDGTVIRRGARVTYS…
>Khe13385.1
MEEEALFVIFWLAATILLCCFLFTAFFKTSRSSSSPWSSLSYYIFGDTFVLAKNRHHVIQYFTELIRVSPTKTIQLRRSLGARLIITANPSNVEHILKTNFYAYPKGHYSQFTLSDLLGTGIFNSDGEQWKFQRKISSHEFNTKSLRKFVETAVKFELSGRLIPLLNTAATGKAVLDLQDILQRFAFDNICKIAFGSDPGILDLTISASDFAEAFDNATRLSGERFGNIFPAVWKAKRFFGIGSEKSLRRDIEVIRRFAQNLIRERKNKNYFNNGGNSGEIDLLSRFLDSGELDDNSVIDIVISFMLAGRDTTSAALTWFFWLVSGDPRVESEILTEISGTGKADTFEGVKEMVYLHAALCESMRLYPPVPIDSKEASEDDNLPDGTVVRKGARVAYSS…
>Khe13612.1
MDLWFLKFIFFFAFSALLFYFFIFPFYLYPNQKPSRNPTKSRLKPYPLIGNLLDFLRNRHVFLEWSTEFLASSPTNTVEIRRPGGIRGILTANPLNVEHMLKNNFQNYPKGERFTFLLQDFLGRGIFNSDEEQWKLQRKTASFEFNTRSLRDFVLDSVQTEIQDRLLPFLQKTCRSDAVIDIQDVLERFAFDNVCKIAFGEDPACLEEPLPESEFARAFEDAATISAGRFMYAVPHVWRLKKLCNFGSEKKLRESISIVHNFAEKIILTRKGEMSQKETNGDESTVAMRRDDLLSRFITHQYFGASDEFLRDIVVSFLLAGRDTTSSGLTWFFWLLSSRPEISKKILTELETVRRQSENLGEKTIFGFEELKEMHYLHATISEAMRLYPPVAVDTKACR…
>Khe13613.1
MRLAVAQKLFKTCKQLGFQGLIKQERGVALQDSIQVVPDILLIRVEWLGGGVDQSGKPKGSLGFTASGEGWILDGGARFVYVIMTTYTHDKGKKLYVRGTIKAWGKKRGCRKEGKGTGWRMWARFAYVIMTTYTHNKGEKLFARSTIKAWWEKNKELLCSSFKPTRKPVNATLKIYPLIGNLPEFIRNRHRYLEWSTEILAGSPTNTYKVQLIGRMRGITTANPLNLEHVLKTNFQNYPKGERFITLLEDFLGRGIFNSDEEQWKLQRKTASFEFNTRSLRNFVLDSVQSEIQDRLLPLLQKTSRSGAVIDIQDVLERFAFDSVCRLAFGEDPACLGESLPESDFARAFEDAATISAGRFMYALPYLWRIKKFCDFGSEKKLRESISIVHNFAEKIIRT…
>Khe13615.1
MELGFLQFLLFPFSFLFIFYLYRNQKPTRKPVNATLKIYPLIGNLPEFIRNRHRYLDWSTEILAGSPTNTYKVQLIGRMRGITTANPLNLEHVLKTNFQNYPKGERFITLLEDFLGRGIFNSDEEQWKLQRKTASFEFNTRSLRNFVLDSVQSEIQDRLLPLLQKTSRSGAVVDIQDVLERFAFDSVCRLAFGEDPACLGESLPESDFARAFEDAATISAGRFMYALPYLWRIKKFCDFGSEKKLRESISIVHNFAEKIIRTRKEEMSQKETNEDESTVAIRRDDLLSRFITHQYFGASDEFLRDIVISFLLAGRDTTSSGLTWFFWLLSSRPEIRKKILIELETVRRQSETPGENTMFGFEELKEMHYLHAAISEAMRLYPPVAVDTKACLEDDVLPD…
>Khe13617.1
MPEFIRNRHRFLEWSTEILASSPTNTFKLQFIGRLRGITTANPLNLEHVLKTNFQNYPKGELFVTQLEDFLGRGIFNSDEEQWKLQRKTASFEFNTRSLRNFVVDSVQGEIQNRLLPLLQKTSRSGAVIDIQDVLERFAFDSVCMLAFGEDPACLEESSPESDFARAFEDAATISAGRFMYALPFVWRLKKLCDFGSEKKLRESISIVHNFAEKIIRTRKEEMSQKETNENESTVALRRDDLLPRFISHQYFGASDEFLRDIVISFLLAGRDTTSSGLTWFFWLLSSRPEISKKILTELETVRRQSENLGENTMFGFEELKEMHYLHAAISEAMRLYPPVAVDTKTCREDDVLPDGTFVGKGWFVTYNSYAMGRMEKVWGEDCLQFSPERWLTEEGVSR…
>Khe13628.1
MNPSCETPYTLLGFLLQRDSSRTRTCSADSHFLFRDYAIRQINAFLWVSLIFVTALLLRKVTRLLMFWRKGSKLPGPPCPSFYGHSRLISNGRSGVNLTDFLSNSHEKYGSVVRLWLGPTQLLVSVKDPDLIQEMLVKAEDKLPLTGKAFQLAFGHSSLFISSFEKVRKRRESLAIQLNGKLLEKANAISLKVVDHIMERIDSTEPEGILDCSVVSQHMAFSLLGAALFGDVFLVWSNARVYEELLMMIAKDACFWASYNIPPIWKKGFWVYKHFCTRLKCLTQDMIQECRQKYKVLVSTGQDSCNETANIEKEAGIDAPFPLNEMMPGILFSEEFSDHVNAIEEPIGNIMGVMFHGCLTTAGLIGSILTRLVMHPEIQEKIYSEITAVCRNSPRSGVL…
>Khe13633.1
MDKRKEGKPGEARAALRRSVRDNGCMVWNQLKVQCCREESPTHPTPPSSLNQTKSHDLEAWDEVWRKKKNHVSHQAQPVAKQVRLGPPSNPSNPRASSTSTLFSEIEPMINPSLAINFDSLQTLIFGQAPARKPGISFLNQLIYLTFEVPAVVTHAGTAARSLALGPSCQATIDTTLATPVTFPPVPVLVKHASPSLAPQASITGLGLLTVYAPHANSQLSTLSIIDSDKPLLNINDGPTSSARQLGYLGGSCNLRATHALIWPLLPPLWSSLVLRLPLRLWDERVGSALKRARFQCGFGPSGNLVLDGYLSMESLQAATRATAMASRWKPLRRETHTIPMLCRLGVHVWADHFDKLQEELDRVIGSDRIMSEDDFPNLPYLQCVTKEALRLHPPTPLM…
>Khe13635.1
MPTFSMVHMLPLSLLIPFLILLLLTLKIFQWSRYKLPPGPRPWPIVGNLYDVKPVRFRCYADWACMYGPIMSVWFGSILNVVVSSSELAKEVLKENDRHLADRHRNRNSARFSKDGKDLVWANYGPHYIKVRKVCTVELFSPKRLEALRPIREDEVSAMVESIFRDCTGHDSQGKGLVVKKYLSALSFNYITRLVFGKSFVNSKGVMDDQGLELKAIVHSGQKLVASLTIAEHIPWLRWMFPLEEKAMADLVARRDQLTKAIMDEHSRTHEKSGAKQHFVDALLTLQQQYDLSEDTIIGLLWDMVAAGTDTTIISVEWAMAEIIKNPRVQDKLQEELDMVIGSDRIMSEDDFPNLPYLQCVTKETLRLHPPTPLMLPHKAANHVKIGGYDIPKGSNVHV…
>Khe13940.1
MEIFAVMLLTMAISTYLIWFGLITRKLTGPKVWPLVGNLPGLMANKSSLHDWIAGNLRGTCAGTYQTCICAVPFIARKQGLVTVTCNPKNLEHILRSRFENYPKGPRWQAAFHELLGRGIFNSDGQLWLLQRKTAALEFTTRTLKIAMDRWVNRSIKFRLWRILEIAQVEHSILDIQDLLLRLTFDNICGLAFGKDLETLSVDLPANLFAAAFDKATEATLQRFIYPEVLWKFKRIMGMGMEIQLKKSVKIVDSYLTEIIADRKAEILNRSESVRDDLLSRFIKKKDDDGKSYSSTILREIVLNFILAGRDTSSVALSWFFWLLMKNPRVETKIIQEIVEVLKKTRGGCIRKWLEEPLCFEEVDSLVYLKAALSESLRLYPSVPEDSKYVISDDILPDG…
>Khe14078.1
MYSWRYLGKTSSRMRIYATCHSLGVVNNLAVLGKNLFADAYLRHMPFIGGRQSRESTAMIATYFSLSILLIPFLSLLIPILKKNNHPPGPISLPIFGNWLQVGNDLNHRFLASLRQKYGEVFLLRLGSRNLVVVSNPKLASEVLHTQGVEFGSRPRNPVFDIFTGDGQDMVFTIYGDHWRKMRRIMTLPFFTNKVVHQYREMWEEEMDLVVKDLDSDERVKVEGLVIRRRLQLMLYNIMYRMMFGSGFESMEDPLFQQATKFNSERSRLAQSFEYNYGDFIPLLRPFLRGYLGRCNDLQSRRLAFFNNYFVQNRRKIMAENGDKHQISCAIDHILEAERRGEINEDNVLYIVENINVAAIETTLWSMEWAIAELVNNPAVQTKLRQELATVLEGNPVTE…
>Khe14242.1
MAEDHLFWFCIAVSSLTIFVFVLKLGDLLWWKPKKIQKHFAKQGIRGPPYKLFVGNIKEIMGLVPKDSLQFMPLSHNIVPRVFSFYHHWKKIYGGTFLVWFGPTPRLTVSDPILIREIFCSKSKFYEKNDSHPLVRQLEGNGLLSLKGEKWAHHRKVLTPAFQTENLKLLIPVIGKAVLDMLEKWSEMSNSGEQEIEVSAWFQNLTENVITRTAFGKSYDDGMAIFDLQAQQMGFAAEALNKVFVPGYRFLPTKKNIQAWKLDKEIKKSLVKLIGHRKENSGAGKFDEFFKDLLGLMIKAGFRRAAETISVQDIVEECKTFFFAGKHTTSNLLTWCTVLLAMNQDWQDRARAEVIQVCGTRNIPTIDAIAKLKTMNMIINEVLRLYPPTIATIRCAKAD…
>Khe14453.1
MATLKEEVLMGLGGSWESTLFRVAAPYFFTAVALIAGLVLYFYAPSWSVRRIPGPPTTPMLGHLPLLAKHGPDVFSILARKYGPIFRFHLGRQPLVIIADADLCREVGIKKFKDFINRSLPSPISASPLHQKGLFFTRDSRWSSMRNTIVSLYQVSHLTSLIPTMQSFINRAMQKLSNAQQDITFSDLSLEMATDIIGKAAFGVDFGISGSRSTDNENSEEVSDFIKQHIYSTTSLKMDLTGSFSIILGLIAPIFQEPFRQVLKRIPGTADWRIDQTNRKLSQRLEEIVSKRSKEKDRGSKDFLSSILNVSESSKASRELFTSDYVSSLTYEHLLAGSTTTSFTISTVLYLVSNHPEVEKKLVAEIDEFGPHDLMPTADDLRLKFPYVDQVIKEAMRFY…
>Khe15241.1
MAMAAAAIIPYHVFSPAPSSSNSHSFADQQQRFLGTRRQYPGKSLLLRHERRGRIIFCGNVREEDSQQQEDKTTGVVKGGGGSWVSPDWLTSLARFWTNKDSSDSGIPSVNAKLEDVSDLLGGALFLPLFKWMKEYGPIYRLAAGPRNFVIVSDPAIAKHVLKNYGTKYAKGLVSEVSEFLFGSGFAIAEGSLWSVRRRAVVPSLHKKYLSVMVDKVFCKSAERLVEKLKSDALIGASVNMEEKFCQLTLDVIGLSLFNYNFDSLTSDSPVIDAVYTALKEAEARSTDVLPYWKIKILCKIIPRQIKAERAVTVIRRTVEELITKCKEIVDAECEQLDGDEYVNQSDPSILRFLLASREEVSSVQLRDDLLSMLVAGHETTGSVLTWTLYLLSKDPFAL…
>Khe15772.1
MGYDGALQYSSAWREIRKIITLGLFSASKLDQLKRVTASEVHTCIREIFDMWVENGQNPVRIDLKQLLEKLMFSITMQMVAGKSYFGRKVSEVDVEVARRFRQLVEEFNAFFSISGLYSFFPFLAWADLHGHVGDMKRVAKEMDVIIDKWVTEHGLKNDTSEDRRHFIDLLRSTFGEGGSPTVGDSHTAVKATILAIQLGSDTARSAMEWALALLMKNSHKLEKLQAELDRHVGKDRVVDESDVANLEYLQAVVKETLRLYPPGPLLLPHEAREDCQVGGFHITRGTQLLVNAWKIHRDPLVWLDPEEFHPERFCVCTHQNMEIIPFGLGCRSCPANAFAPRTMQLVIARLLHSFELVLPPDAEVELEEGFRAVLFKLNPLQVLLKPRLPSELY*
>Khe15844.1
MDFYSLYLAIATILSALTLCKIWVKKKPKNKNAAIRKEAPEPPGTWPIIGHLHLLMGTTPVHRLLAAYADQYGSALMFRFGIGRTLVVSSWELAKECFTTHDRTFATRPSTLASKLMGYDHAMFGFAPYGPYWRDMRKIASLELLSHRRIEQLKHVRALEVGTCIREMFGLWAENEQNPVRVEMKQLLEDLTFNIVMQTVAGKRYFGRSVPEADEEVARRYRNLVKEVNHFFVVSGLFDALPFLKWVDFLGNVRAMKRVGKEVDSIIQGWIDEHRRETKSEAGHDFIDVLLSSVREGEPQTAHNTDIVIKATVLSIVAAAVDTTASTMAWTLTMLLKNTAILQKLQAELDLHVGRDRMLHEADVTNLQYLHCVVKETLRLYPPGSLLLPHEATEDCRVG…
>Khe15849.1
MDFYSLYLAIATILSALTLCRIWVKKKPKNKNAAIRKEAPEPPGSWPIIGHLHLLMGTTPVHRLLAAYADQYGSALMFRFGIGRTLVVSSWELAKECFTTHDRTFATRPSTLASKLMGYDHAMFGFAPYGPYWRDMRKIASLELLSHRRIEQLKHVRALEVGTCIREMFGLWAENEQNPVRVEMKQLLEDLTFNIVMQTVAGKRYFGRSVPEADEEVARRYRNLVKEVNHLFVVSGLFDALPFLKWVDFLGNVRAMKRVGKEVDSIIQGWINEHRRETKSEAGHDFIDVLLSSVRDGEPQTAHNTDIVIKATVLHSGRSSGHYFQCHGMDPRNALKEYHHLTKTAGGAGSACRKG*
>Khe15850.1
MDFYSLSLAIAVIITTLALCTTWIRKKKKNHDSHGRKETPEPPGCWPIIGHLHLLMRATPAHRVLTALAEHHGPAFKLHFGKNSTLVISSWELVKECLTNNDRAFASRPNMISPKIMAYGHASLTFAPYGPYWREIRKIATLKVLSARKLEELKHIRVLELDTCITDLFRLWVENRRNPVRIDMNKLLEELIFNIVMQTVAGKRYFGPHVPEADQEVAHRYRSLIKQTLKLSLASGLYDALPFLQWMDFQGHIRTMKKVGKEMDSILQSWVDEHRRKSQPEGGQDFIDALLSNIEESELTDSYSTDTVIKATIMNIIAGAVETTSSTMGWALALLLKNRHALKKLQAELDAHVGHDRMVEESDVADFKYLQSVVKETLRLYPSGALLPPHVASEDCKVG…
>Khe15854.1
MDLFQKTLVFGGFLALAFLYQLWKAAAKNKKITSKEAPEPAGAWPVIGHLHLLNRPLPVARTLGSMADKCGPAFTLRLGLRRALVVSSWEFTKECFTTNDLAFSTRPSNAVGEHLAFNYTMPGFAPYGPYWREMRKIFTLKLLSNRCLESLKHVRGSEVDTCVKELYGLWLANRQEPVKVEMKKWFGDLTFNMIIRMIAGKRYFGSTGQNDEEAWRFQKGYEGAMKRVAGELELIVGGWVAEHRRKKDSGEYKGEKDFIDVMLPIMDESSQPFTDPDKVIMATSVSMIIGGSDTTAITLTWALSLLLNNPHVLKKVQEELDFQVSKDRHVDESDVKNLVYLQAIIKETLRLYLAAPLSPPRGAMEDCQVGGFYVQAGTQLLVNMWKLHRDPQVWLDPLE…
>Khe15856.1
MDLLHQTLVLGGILAIAFSYQLWKVAARKGKIRLKEAPEPTGAWPVIGHLHLLGGPSPVFRTLGAMADKYGAAFSLRLGLRRTLVVSSWELAKECFTTNDLAFSNKPSKYAAAEHLGYNYAMFGFSPYGSYWREVRKIATQELLSNRRLESLKHVRCSEVDTCVRELYDLWVENRREPVKVDMTKWFGDLAFNVVVRMVAGKRYFGRTGGNDEEAQRFRKTITEFFYLFGVFVVSDALPFLKWLDVKGYESAMKKVAAEIESIAEGWIAEHRRKRDSSEYNGDQDFIDVMLSITGENSHSFSNPDTVIMSTSVAMILAGTDTTAITLTWALSLMLENPHVLKNAQEELDFHVGNDRHVNESDVKNLVYLQAIIKETLRLYPAAPLSTPHEAIEDCHVGG…
>Khe15859.1
MRKIFTLELLSNRRLESLKHVRGSEVDTCMKELYGLWLANRREPVKVDMKKWFRDLTFNVIVRMIAGKRYFGSAGQNNEEAWRFQKAISEFFYLFGVFVASDALPFLKWLDVQGYKSAMKRVAGEIELIAGDWVAEHRRKKDSGEYKGEKDFIDVMLPIMDESSQPLTDPDRVIMATSVALILGGTDTTAITLTWALSLLLNNSHVLKKAQEELDFHVGKDRHVDESDVKNLVYLHAIIKETLRLYPAVPLSLPHEAMEDCHVGGFYVKAGTQLLVNMWKLHRDPRVWSDPLEFRPERFIDQHVDVELRGQSFECMPFGSGRRVCPGISFALQVMHLTLARLIHSFDVFTTAGEAVDMTEGLGISIPKATPLEVFLTPRLPSHHY*
>Khe15863.1
MDLFQKTLVLGGFLALAFLYQLWKTAAKNKKITSKEAPEPAGAWPVIGHLHLLNRPLPVARTLGSMADKCGPAFTLRLGLRRALVVSSWEFTKECFTTNDLAFSTRPSNAVGEHLAFNYTMPGFAPYGPYWREMRKIFTLKLLSNRCLESLKHVRGSEVDTCVKELYGLWLANRQEPVKVEMKKWFGDLTFNVIIRMIAGKRYFGSTGQNDEEALRFQKAISEFFYLFGVFVPSDALPFLKWLDVQGYEGAMKRVAGELELIVGGWVAEHRRKKDSGEYKGEKDFIDVMLPIMDESSQPFTDPDKVIMATSVFAVSSFDGGVSKGLKGWLFSRSRWPNKANKRNCTSGAKVKKKRNEPACNLILRMSISNPFIISFESEI*
>Khe15865.1
MDLLHQTIVGGFLALAFLYQLWKAVAKNKTIRSKEAPEAAGAWPVIGHLHLLNGPLPVARTLGSMADKCGPAFTLRLGLRRALVVSSWELTKECFTTNDLAFSTRPSSAAGEHMAFNYAMLSFAPYGPYWREIRKIITLELLSNRRLESLKHVRGSEVDTCVKELYALWLENRRKPVKVEMKKWFEDLTFNVIVRMIAGKRYFGSAGHNDEEALRFQKAITEFFYLSGAFVPSDALPFLKWLDVQGYKSAMKRVAGEMELIVGSWVAEHRRKKDSGEYKGEQDFIDMMLSVLDNSSQSFTNPDRVIMATSVAVILAGSDTTSITLTWALSLLLNNPHVLKKAQEELDFHVGKEKHVDESDVKNLVYIQAITKETLRLYPAGPLSVPHEAMEDCQVGGFH…
>Khe15867.1
MDLLHQTIVGGFLALAFLYQLWKAIAKNKTIRSKEAPEAAGAWPVIGHLHLLNGPLPVARTLGSMADKCGPAFTLRLGLRRALVVSSWELTKECFTTNDLAFSTRPSSAAGEHMAFNYAMLGFAPYGPYWREIRKIITLELLSNRRLESLKHVRGSEVDTCVKELYALWLENRRKPVKVEMKKWFEDLTFNVIVRMIAGKRYFGSVGQNDEEALRFQKAITEFFYLFGAFVPSDALPFLKWLDVQGYKSAMKRVAGEMELIAGSWVAEHHRKKDSGEYKGEQDFIDMMLSVMDNSSQSFTNPDRVIMATSVAMILGGSDTTYITLTWALSLLLNNPHVLKKAQDELDFHVGKDKHVVESDVKNLVYIQAITKETLRLYPAGPLSIPHEAMEDCQVGGFY…
>Khe15869.1
MDLLQKTLVLGGFLALAFLYRLWKPAARNKKITRKEAPEPAGAWPVIGHLHLLNRPLPVAKTLGSMADECGPAFTLRLGLRRTLVVSSWEITKECFTTNDLAFSTRPNNAAVEHLSFNYTIPGFAPYGPYWREMRKIITLELLSNRRLELLKHVRGSEVDMCIREMYGLWSANRREPVKVEMKKWFGDLTFNVIVRIAAGKRYFGSAGQNDEEAWRFQKAISEFFRLLRVFVISDALPFLKWPDVQGHKSAMKRVAEEMESIVGDWVAEHRRKKDSGEYKGEQDFIDVLLSIMDKSSQSFTNPDRVIMATSVAMILGGSDTTSTTLTWALSLLLNNPHVFKKAQEELDFHVGKDRHVDESDVKNLVYLQAIIKETLRLYPAAPLSAPREAMEDCHVGGF…
>Khe15870.1
MDLLQKTLVLGGFLALAFLYRLWKPAARNKKITSKEAPEPAGAWPVIGHLHLLNRPLPVAKTLGSMADECGPAFTLRLGLRRTLVVSSWEITKECFTTNDLAFSTRPNNAAVEHLSFNYTIPGFAPYGPYWREMRKIITLELLSNRRLELLKHVRGSEVDMCIREMYGLWSANRREPVKVEMKKWFGDLTFNVIVRIAAGKRYFGSAGQNDEEAWRFQKAISEFFRLLRVFVISDALPFLKWPDVQGHKSAMKRVAEEMESIVGDWVAEHRRKKDSGEYKGEQDFIDVLLSIMDKSSQSFTNPDRVIMATSVAMILGGSDTTSTTLTWALSLLLNNPHVFKKAQEELDFHVGKDRHVDESDVKNLVYLQAIIKETLRLYPAAPLSAPREAMEDCHVGGF…
>Khe15873.1
MDLLQQSLVLGGLVAFVCFYKLWKAATQDKKYVSKGAPEPAGAWPVIGHLPLLGGQSSLFRTLSTMADQYGPAIILRLGMSRTLVVSSWELTKDCFTSNDLAFSNKPRMAAAEYLGFNYSMFGLAPYGDYWREVRKIATFELLSNRRLEALKHVRISEVGMCINELYGLWVANRRQPVKVEMIKWFGDLTFNVIVRMIAGKRYFSNVDGDDKEARRFSTAISEFFSMFRVFEISDALPFLKWLDLQGNKSAMKRVAGAIESIVGGWVAEHRKKRDSGENSGDEDFIDVMLSIMEDSSQKWTNADRVIMATSVQLILAGSDTTYVTMTWALSLLLNNPDKLEKAREELDSHVGKDRHVDESDIKNLIYLQAIVKETLRLYPAAPIFGPRETTEDIQVGGF…
>Khe15874.1
MDLLQQSLVLGGLVAFVCFYQLWKAATLDKKSKGAPEPAGAWPVIGHLPLLGGQSSLFRTLSTMADQYGPAIILRLGMSRTLVVSSWELTKDCFTSNDLAFSNKPRMAAAEYLGFNYSMFGLAPYGDYWREVRKIATVELLSNRRLEALKHVRISEVGMCINELYGLWVANRRQPVKVEMIKWFGDLTFNVIVRMIAGKRYFSNVGGDDEEARRFSTAITEFFSMFRVFEISDALPFLKWLDLQGNKSAMKRVAGVIESIAGGWVAEHRKKRDSGEYSGDQDFIDVMLSIMKDGSETWTNADRVIMATSVQLILAGSDTTYVTLTWALSLLLNHPHTLEKAREELNSHVGKDRHVDEYDIKNLIYLQAIVKETLRLYPAAPIFGPRETTEDIQVGGFSV…
>Khe15889.1
MVSLLHPTNSRRPFCVLMTYFFGWIQSQLSNPNERHVLCRQDVQQVSHVCTNRGVVMGEYLCQVSTSVKLPFREIPGDHGLPFIGSVRDRLDYFYFQGRDEFFRSRINKHGSTVYRTNMPPGPFISGDPKVIVLLDGASFPILFDTEKGSVVSRPVRTRPRKAQAVHLLYPSISTRIYLTGISPDVRGTVRRVGNELAAKGKADFNEINDQASFNFLSRSLFGRDPNSGESEIGSDGPTLSKKWVFFQLAPLLTLGLPPPLEELLLHTFRLPSFLVKSDYNRLYKFFFDSATKALDEAEKMGISRDEACHNILFSVCFNTYGGMTILFPNLIKWVGRAGPKLHQDLASEIRTAVASCNGVNFPAIEKMRLLKSVVYEALRIEPPVAMQYGKAKRDLVVQ…
>Khe16616.1
MEVILWTGAIFIAIAVLRATLLTFSAYWLTPRRIRNQMEKQGVRGPPPRLFVGNLFEIASLMQKTTSSDMISIQHEIVSRLLPHYVLWSNQYGKRFLYLHGSEVRLCLTETKMIKELLSSKYSHLFGKSWLQRHNSRHFIGKGLLMANGEDWFHQRQIVSPAFLLDKLKNHSGHMVECTKQMIQSLQTVIKSGETEVDISDYLGKLAGDVIARTEFDTSYEKGKRIFELLTSLQVLCAKSSRYSCFPGSRFLPNKYNREIKQLKAEVEKTLMEIVQSRKDCVEIGRSTCYGNDLLGLLLTQTQKKDQTYNFTLQHLIDECKTFFFTGQETTALLLTWTVMLLATNPSWQDKARAEIFEVCNGQSPSPEHLSKLSLLSMILNESLRLYPPASLLPRQALQ…
>Khe16673.1
MAESKWIFTAIFVVGAVLLRLWRKSKEIKWPPGPSRLPIIGNLHQLFQGGSLLHLTFTKMAEEHGHVMTIWLGGWRPTIVTSIQETDVAEMIHALGSEASQNGGVVKPLMQLKRSAMRLMGTLIFGSEFKIDGEFMDRLDGIIQDLHPATRNSGLVNLFPITRHIPGVNRSIKEWAKIGRNIEALFCPILSVSEPNTEKGRVNVEDLSSMQYVHAVVKETMRMKPIAPLGMPHMVSQDTTLMGAKIVKGTPVLVNIHQVLNDPKVWEEPHVFMPERFLPGYGGGDGAARVRAMEVSFIPFGAGRRVCAGMELAKL*
>Khe16674.1
MAESKWIFTAIFVVGAVLLRLWRKSKEIKWPPGPSRLPIIGNLHQIFQGGSLLHLTFTKMAEEHGHVMTIWLGGWKPTIVVSGHDQVWEVLVTKSSEYASRPLLPTFKYVSASWRTVSSADYGPYWHALRKGIQNHVMNPFNISAQTSIQETHVAEMIHALGSEASQNGGVVKPLMQLKRSAMRLMGTLIFGSEFKIDGEFMDRLNGIIQDLHPAARNSGLVNLFPITRHIPGVNRSIKEWAKIGRNVEALFCPILSVSEPNTYLHFLKTQNFPDEVTIANLFELFGLSLDSITVTTVWALAFLIHNQGIQQKLHDEVMRFSREKGRVNVEDLSSMQYVHAVVKETMRMKPIAPLGMPHMVNQDTTLMGAKIVKGTPVLVNIHQVLNDPKVWEQPHVFM…
>Khe17452.1
MKTKADVKVLVKEVNSLRKSQMEFKQKLNKLLKEKAELKIPGSIMKPGEFREMIHEMGLLGGLNGVEDYIPMIHLLDLRGNIKRMKTVRKKAEKFLEQVLDEHMARRVSLQDPTGNEDMVDVLLQLSHDTNTDVKLTLTHVKAFIMDMLLGGTASSVATMEWAMAELLKCSKAMEKAMEELDKVIGKNRWVEEKDLPQLPYIEAILKEVFRMHPAGPLMVPHFSREDCSIAGYDIPAGTIALVNTWALGRHAESWDMPDEFLPERFMGKKIDVKGQDFELLPFGSGRRTCPGYSLAIKVVQLSLANLIHGFVWSLPENISVKELNMEEVSDIPIENKNMAGNENGGFKKVRRKQKSQTLPKTGETTFVGCDEKDQQSEKSNGEGMVGSKTPEVLADISE…
>Khe17454.1
MAYPWALYVAAVLVLANLLMRTISSSRRHLNQPPGPKPWPIIGNFNLIGSLPHRSIEALSKKYGPIMQLWFGSHPVVVASSPKMAKEFLKTHDLNFASRPKNPTNKHHYFYHHDILWSPYGPNWQQFRKICTTYLFSATRIESYKHIRVEEIKLMLLHLFSIAGKPTILKENLYTLTLGIISRIVMGKKYVDEVVKRMKALKKAEKFLEQVLDEHMARRVNFKDPTGNEDMVDVLLQLSHDTANTDVKLTPTHDLVNCDKVIRANAASKHHYFYQHDIVWSPYGPNWLQFRKICTTYLFSAKRIESYKHIRVEEIKLMLLHLFSTAGKPTILRENLFTLTLGIISRIVMRKKYVDEIPGSIMKPGEFREMVHEIGLLGGLSGVKDYIPMIHLLDLGGNV…
>Khe17456.1
MSDDFDTKNKDTLEHETLDNAQVFMESILVELKIARESMFVWMREEMIKVMGDSGLKQQNAANKRLFFDHHGIFWSPYGPNWLQFRKICAIDLFSAKRIESYKHIRVEEIKLMLLHLFSTAGKPTILRENLFTLTLGIISRMVMRKKYVDEIPGSIMKPGEFREMIHEMGLLGGLNGVEDYIPIIHLLDLRGNIKRMKTVRKKAEKFLEQVLDEHMARRVSLQDPTGNEDMVDVLLQLSHDTNTDVKLTLTHDMLLGGTASSVATMEWAMAELLKCSKAMEKAMEELDKAIGKNRWVEEKDLPQLPYIEAILKEVFRMHPAGPLMVPHFSREDCSIAGYDIPAGTIALVNTWALGRHAESWDMPDEFRPERFMGKKIDVKGQDFELLPFGSGRRTCPGY…
>Khe17458.1
MAYHWVVYAAAALVIAKLLMRTLSSHRRYLNQPPGPKPWPLIGNFNLIGSNPHHSIEALSKKYGPIMQLWFGSHPVVVASSPKMAKEFLKTHDLNFASRPENAANKHLFFDHHGILWSPYGPNWLQFRRICATNLFSAKRIESYKHIRVEEIKLMLLHLFSTAGKPTILRENLFTLTLGIISRMVMRKKYVDEIPGSIMKPGEFREMVHEMGLLGGLNGVEDYIPMIHLLDLRGNIKRMKTVRKKAEKFLEQVLDEHMARRVSLQDPTGNEDMVDVLLQLSHDTNTDVKLTPTHVNAFIMDMLLGGTASSVDTMEWAMAELLKCSKAMEKAMEELDKVIGKNRWVEEKDLPQLPYIEAILKEVLRMHPAGPLMAPHFSREDCSIAGYDIPAGTIALVNT…
>Khe17460.1
MAYHWALYTVAALVLANLLVRTLSSRRRYLNQPPGPKPWPLIGNFNLIGSLPHRSIEALSKKYGPIMQLWFGSHPVVVASSPEMAKEFLKTHDLNFASRPKNAASKHLFFDHHDIVWSPYGPNWLQFRKICATDLFSAKRIESYKHIRVEEIKLMLLHLFSTTGKPTVLRENLFTLTLGIISRMVMRKKYVDEIPGSIMKPGEFREMVHEMGLLGGLNGVEDYIPLIHLLDLRGNIKRMKTVRKKAEKFLEQVLDEHMARRVSLQDPTGNEDMVDVLLQLSHDTNTDVKLTPTHVNAFIMDMLVGGTASSVDTMEWAMAELMKCSKAMEKALEELDKVIGKNRWVEEKDLPQLPYIEAILKEVFRMHPAGPLMVPHFSREDCSIAGYDIPAGTIALVNT…
>Khe17463.1
MAAPWAVYAAALLVLATLFIRSISGRRCHLNFPPGPKPWPIIGNFNLLGSLPHRSIDALSKKYGPIMQLWFGSHPVVVASSPEMAKEFLKTHDLTFASRPKNAASKHLFFDHHDIVWAPYGPNWRQFRKIMATDLFSSKRIESYEHIRTEEVKLMLFHLFSIAGKPTILREHLFTLTLGIISRMVMRKKYVDEEPGSIMKPDQFREMLHEAGVLGGLSGVEDYIPLTRFVDFRGKVKKMKAVRKKGEKFLDHVLDEHIARRISSQDSTGIEDMVDVLLQLSQDTNLDVELTTTHVKAFIMEMLVGGTASSVDTMEWAMAELLRCSKAMEKAMDELDKVIGKNRWVEEKDLPQLPYIEAIMKEAFRMHPAGPLMVPHFSREDCSIAGYDIPAGTIALVNT…
>Khe17476.1
MERSVAWSVYTAALLLLATLLIRAISGRRRQLNLPPGPKPWPIIGNFHLIGSLPHRSLDALSKKYGPIMQLWFGSHPVVVASSVEMAEEFLKTHDVALASRPSNATGNHLFFDSCDILWAPYGPNWRQLRKLCVADLFSAKRLDSYKYIRVEELKSMISRLFASAGKPTVLREHLFILTFGIISRMVMTKSYVDEVPGSIMKLKEFTKMIEEIRSVAGLIIMGDYIPLIHFLDLQGNMKRMKAVGKKLDKFLDQVLNDHMIGLKDSSTTKDMVDVLLQLSQDANLNVKLTTTQVKGFIVDMLLGGTETSVDTIEWAMVELIRSSKTMDKAVEELDMVIGKDRWVEEK*
>Khe17493.1
MYNQWFMALVAIAVGLLLTLQLSRSKRERAIKWPAGPQKLPVIGNLHQLHNGGELLHITLTKMAKEYGSIMTVWFGGWTPSIVVSDLELIWEVLVTKSTDYASRIPRYSIRLISADHGTISTSSYGPYWAGLRNGLQSRALSPLQVTNQADLQQTDVEALIEALQLEASLKGGVVHPLVHIRRMTVRLIARLIFGVKSVEDKFVEDIDDAVDEAIKLGGSAPIVDAFSIARFIPGLSPSSLQNRVKVMVEEPIRPFLSHPKPNSYLHFLLSQGLPEHVVIYSIFEVFLLAVDSASNTVAWALAFLAQNQEIQQKLYQEIRSLSTGSGSKGSVNIEEVSNMQYLHAVMKESMRMKPIAPLAIPHGTNKDCMLKGAKIPKGTTVIVNLYAVLNDPKVWEEP…
>Khe17503.1
MYNQWFMALVAIAVGLLLTLQLSRSKRERAIKWPAGPQKLPVIGNLHQLHNGGELLHITLTKMAKEYGSIMTVWFGGWTPSIVVSDLELIWEVLVTKSTDYASRIPRYSIRLISADHGTISTSSYGPYWAGLRNGLQSRALSPLQVTNQADLQQTDVEALIEALQLEASLKGGVVHPLVHIRRMTVRLIARLIFGVKSVEDKFVEDIDDAVDEAIKLGGSAPIVDAFSIARFIPGLSPSSLQNRVKVMVEEPIRPFLSHPKPNSYLHFLLSQGLPEHVVIYSIFEVFLLAVDSASNTVAWALAFLAQNQEIQQKLYQEIRSLSTGSGSKGSVNIEEVSNMQYLHAVMKESMRMKPIAPLAIPHGTNKDCMLKGAKIPKGTTVIVNLYAVLNDPKVWEEP…
>Khe17505.1
MYNQWFMALVAIAVGLLLTLQLRRSKRERAIKWPAGPPKLPVIGNLHQLHNGGEPLHIILTKMAKEYGSIITVWFGGWTPSIVVSDLELVWEVLVTKSPDYASRKLRHSLRFISADLHTIATSNYGPYWAGLRNGLQSSGLSPLQVTNQADLQQTDVEALIEALKLEASLKGRVVSPLVHVRRMTVRLIARLIFGVKSVEDKFVEEIDDAVDEAIKLGGSTPIVDLVSIARFIPGLSPSSLQNRVKAMVEKPIRPFLSHPKPNNYLHFLLSQGLPEHVVIYSIFEVFFLAVDSASNTVAWALAFLVQNQEIQQKLYQEIRSMSTSSGSKGSVNIEEVSNMQYLHAVMKESMRMKPIAPLAIPHGTNKDCMLKGAKIPKGTKVIVNLYAVLNDPKVWEEP…
>Khe17508.1
MYNQWFMALVAIAVGLLLTLQLSRSKRERAIKWPAGPPKLPVIGNLHQLHNGGELLHITLTKMAKEYGSIITVWLGGWTPLIVVSDLELIWEVLVTKSSDYASRIPRYSVRFVSADHRTIATSSYGPYWADLRNGLQRRALNPLQVTNQADLQQTDVEALIEALKLEASLKGTVVHPVVHIKRMTVRLIARLLFGVKAVEDKFVEDINDAADEAIKLGDSAHIVDAFSIARFIPGLSPSSQQNRVKAMVEEPIRPFLSHPKPNSYLYFLLSQGLPEDVVIYTIFEVFLLAVDSASNTVAWALAFLVQNQEIQQKLYQEIRSMSTGSGSKGSVNMEEVSNMQYLHAVIKESMRMKPIAPLAIPHGTNKDCMLKGTRIPKGTTVIVNLYAVLNDPTVWEES…
>Khe17515.1
MYSQWLMALVTVLLGLLLTLWLRRSNVKKSIKWPAGPPKLPIIGNLHQLHNGGELLHVTLANIAKEYGSMMTVWFGGWSPSVVISDFELAWEVLVTKSSDYASRKLPYSSRFISADLRTIATSNYGPYWDTLRKGLQSTALSPPHITKQADLQQTDVEALIQRLGLEASLNGRVVLPLVHIRRMTVRFIARLIFGVNSVEDKFVEDIDAAVDEAVKLGGSTPIVDAFPIARFIPGLSASSQQNRVKPMVEEPIRPFVNHPKPNTYLHFLISQGLPEHVVIYLIFEVFMLAVDSASNTVAWSLAFLVQNQEIQKKLYQEIKRMGNGSTKGSVNIEQASKMQYLHAVMKESMRMKPIAPLAVPHGTSKDCMLMGTKIPEGTMLMVNLYAVLNDPKVWEEPN…
>Khe17536.1
MEIEWMIATALVVVGMFVIRRIWSSSKEESSSWPAGPPKLPIIGNFHQLFSGGNLLHHTVGKLQQEYGPLMTIWVVGWMPTIVVGNCELVREVLISKSAEFGARAFPFSNTYFSAGFNTIASADYGSLWHSIRKGLHNSSLSPSNISAQFHAFESQLANVIDGLAEEAAGNNGVVSPLEPLKHASIRLMGKLCFGSDFNNEEFVQKLYPLIQLIVYQTRHSGLSDLIPFTRHLPILGRPFHAKLQTWRSVEDVIRPFLQLSVPNTFLYFLKSQNLPEDILLANVFEVFLLSSDSSSSTTVWALAYLIHNQKIQQKLYDEIKTFCGEDQDGRVRVTVQDLNKLEYLQAVSKEIIRMKPIAPLAVPHRATKDTTLMGYKIREGTVIVLNLYQLLYDPKVWE…
>Khe17537.1
MDHEDFPTHQLLGNSSSTTVWALGYLIHNQKIQQKLYDEIKTFCGEDQDGRVRVTVQDLNKLEYLQAVSKEIIRMKPIAPLAVPHRATKDTTLMGYKIREGTVIVLNLYQLLYDPKVWEEPQRFMPERFLHGSGNEEERLLAMERSYLPFGAGRRVCAGMDLAKLMIPVALGNLVGAYQWSAIDGKLPDMTEEFAFGLMMQTPLAARIQPWNFWACEYCFRLLMCFCNLEYVMDI*
>Khe17875.1
MAALLVEWLVEQRALVATFVFCILPILILVVRRSRVVRKKPKFPPSPFKLPIIGNIHQLGKLPHRSLRDLSRKHGPLMLLHLGRTPALVVSSAKAAQEVYKTNELDFANRPSMSSANNLFYGTPDMGFAPYGEYWRQLRKICMTHLLNTKRVQSFGFVREEEVDLLIENISRACNPSVLINLSDMITSLVHDMICRIALGSKYSEPRGTEQSKLRFSDLAQEFMKLLAGVHVGDLFPSLSWIDVLNGKVSSEKKFAQEMNGFLEHVIEDHLDPRRQETEHRDLVDVLLQLTKDTTLNFPVTKETIKVIILDMFVGASDTTSISLEWAMTELAKNPHVMKKAQEEVRRVAGGKLKVKESDLHEMEFLKCTVKESLRLHPAAPVLPPRESINEVEILGYTV…
>Khe17876.1
MAALLVEWLVEQRALVATFVFCILPILILVVRRSRVVRKKPKFPPSPFKLPIIGNIHQLGKLPHRSLRDLSRKHGPLMLLHLGRTPALVVSSAKAAQEVYKTNELDFANRPSMSSANNLFYGTPDMGFAPYGEYWRQLRKICMTHLLNTKRVQSFGFVREEEVDLLIENISRACNPSVLINLSDMITSLVHDMICRIALGSKYSEPRGTEQSKLRFSDLAQEFMKLLAGVHVGDLFPSLSWIDVLNGKVSSEKKFAQEMNGFLEHVIEDHLDPRRQETEHRDLVDVLLQLTKDTTLNFPVTKETIKVIILDMFVGASDTTSISLEWAMTELAKNPHVMKKAQEEVRRVAGGKLKVKESDLHEMEFLKCTVKESLRLHPAAPVLPPRESINEVEILGYTV…
>Khe17880.1
MAALLVEWLVEQRAMVATFVFCILPILILVVRRSRLVRKKPKFPPSPFKLPIIGNIHQLGKLPHRSLRDLSRKHGPLMLLHLGRTPALVVSSAKAAQEVYKTNELDFANRPSMSSANNLFYGTPDMGFAPYGEYWRQLRKICMTHLLNTKRVQSFGFVREEEVDLLIENISRACNPSVLINLSDMITSLVHDMICRIALGSKYSEPRGTEQSKLRFSDLAQEFMKLLAGVHVGDLFPSLSWIDVLNGKVSSEKKFAQEMNGFLEHVIEDHLDPKRQETEHRDLVDVLLQLTKDTTLNFPVTKETIKVIILDMFVGASDTTSISLEWAMTELAKNPHVMKKAQEEVRRVAGGKLKVKESDLHEMEFLKCTVKESLRLHPAAPVLPPRESINEVEILGYTV…
>Khe18035.1
MADQYGPAINLRLGLNHTLVVSSWELTKDCFTSNDLAFSNKPRMAAAEYLGFNYSMFGLAPYGEYWREIRKIASMELLSNRRLEALKHVRISEVHMCINELYGLWVANRRQPVKVEMIKWFGDLTFNLIVRMIAGKRYYSSVGCDDKEARRFRTAITEFFSMFRVFEISDVLPFLKWLDLQGNKSAMKKVAGEIESIAGGWVAEHRKKRDSGMCNGDQDFIDVMLSIMEDGSKTWTNADRVIVMEEGTKKVVSATIGFIIGQLMMFILIYYALLHLALGYKKSPGKVDGIPTQITDPSRMTRGVFTLNTNPGFSPWS*
>Khe18206.1
MHLQLGQVSTIIVSDATNAKEIMKTHDLVFASRPALVSIKEIAYEFTDVTFCPYGSYWRQIRKICILELLNMKRVQSFRSIREEEVGSMIRSLFSAAAGIPVNLTQMVFSLMNNVIFRVAIGDKCSDQEGFMKAMAETLKLAGGTSVSDFFPSLKFINVISGTKMKSHKTHRQLDRLFDQIIEEHKSRGKSENPDLVDVLLEVQKGGNLEFPLTVDNVKAVILDMFIAGTETSSTIIDWTMAELVRNPRVMKKAQEEVRDILCGKEKIEESDIRNLIYLKLIIKETLRLHPPLPLLVPRESIGRCEIEGYEISVGTRVIVNSWAIGRNPKHWENPEIFEPERFRDGSIDFNGQNFEFIPFGAGRRGCPGISFGLANVNLALAQLLYYFDWQLPHGMKPE…
>Khe18630.1
MVILVIFLSSLLSASIFIYFLSRHFSHESSRNRKKSNLPPSPPKLPIIGNLHQLGKLPHLSIQRLSQKLGPIIYLKLGQIPTIFVSSANLAKEVLKTHDLAVSSRPQLYTAKHLVYNCKDIFFSPYGSYWKQVRNICIHELLSAKRVQSFGFVREEEVAGLVHSISSSSLLGPVNLTKELAPYASNVVCRIAFGRNSSQGRDYDQHGFQKILKEYQILLGGFGFGDFFPSMEWANVLTGMKSRLQNAFNRFDRFVDEVIEEHLDPNRDEENKDLVDVLLDVQKNGNMEMPLTRDNIKAIIMDMFAAGTDTTFVTLDWGMAELIRNPRVMRKAQAEVRKVIGERGKVEESNIHQLQYLKAVVKEIFRLHPAAPLLVPRESTEDLRIGGYDIPTKTMFFIN…
>Khe18631.1
MDLLAFILLSFLSSSLLLLLLLPRQSESNGHGRKPNLPPSPPKLPIIGNLHQLGKTPHLSLQLLSQQLGPIIYLKLGQVPTIVVSSAKLAKQVLKTNDLAVSSRPQLYSAKHLLYNCTDITFSPYGSYWRHVRKICILELLSSKRVQSFGFVREEEAANLVASISRSSYLGPVNVTEKLTRYANNVVCRVAFGKNYSEGEYDRNGFHQMLLENQILLGGFNLGDFFPSVEWINAVTGLRSRLRDLFHRFDHFIEEVIEEHLDPNRAETEHKDLVDVLLDIQTNGSSELPLTRDNVKALITDMFAAGTDTTFVTLDWVMIELIKNPRVLKKAQTEVRNIVGSRAKVEEKDIHQLHYLKSVIKEIFRLHPPVPLLVPRESLEEVTIDGYRIPAKTRFIINA…
>Khe18632.1
MALLVLFLLSFLFSSLLLLLLLPRQSESNSHNRKPNLPPSPPKLPIIGNLHQLGKTPHISLQHLSQQLGPIIYLKLGQIPTIVISSAKLAKQVLKTNDLAVSSRPQLYSAKYLKYNCTDMAFCPYGSYWRHVRKICVLELLSAKRVQSFGFVREKEVDSLVASISRSSSLGPVNVTKILGRYANNVVCRVVFGKNYSEDEYDRNGFHHMLLENQILLGAFNLGDFFPSVEWINVVTGLRSRLRDSFHRFDHFIDEVIEEHLDPNREETGSKDLVDVLLDIQKNGSTELPLTRDNVKALITNMFGAGTDTTFVTLDWVMTELIKNPRVLKKAQAEVRSVVGSRAKVEENDIHQLHYLKLVIKEIFRLHPPAPLLVPRESLEEITIDGYLIPPKTRFIINA…
>Khe19059.1
MAPAPFMEQMLGSTSTQIFSSLTLFATFALLFLYFSSLIKEIRRCKKLPPGPRKLPIIGNLNHLLCLHPHRALTDLALRHGPLMHLQIGRVTTIVASDARIAKEIMKTHDSVFGSRPVTNAPKVIAYGCMDVTFSPSNSHWRQARKICVLELLTPKRVQSFGSIREEEVLEMVRDIFSASPKPVNLTNKLYSLTNDIVARVCFGKKVAEQEGFFLVMKDVMELMGGSSVGDFFPLLGFVDTMSGRKSRLEKASREFDRIFDAIIEEHRKEEKREEEDLVDVLLRLQRDDNLEVPLTTIQIKGIMLDMFVAGTETSATTIDWALAELIRNPRLMEKAQKEVREVLGGKSKVKECDINKLSYLKLVIKETLRLHPPGPLLVPREAMKECILEGYEIPAKSI…
>Khe19078.1
MICYKIQTFMDQYSTSLFSPRTETSNSSLHELAATIAAFLFAAWFWLTSKPKQPTKWPVIGHLHLLLGGGAAPLHAKLAAMADRYGPVMHLSLGSKSTVVVNDTSTAKECFTTNLTALAFQ*
>Khe19203.1
MADEAPSWFLYAAAFLVAALLLLKAFSGRRRGLKLPPGPKQWPIIGNLNLIGPLPHRSIHALSQKYGSIMQLRFGSFPVVVGSSVELAKEFLKTHDVIFAGRPKTAAGKYTTYNYSDITWSPYGPYWRQARKMCLMELFSAKRLDSYEYIRVEEMNSLIRNLYASAGKIVDIKDHLSTVSLNVISRMVLGKKYLEPAAGDHVIVAPEEFKKMLDELFLLSGVFNIGDSIPWLDFLDLQGYIKRMKALSKKFDRFLEHVLDEHNANRKVVKDFVAKDMVDVLLELADDPNLAVKLTRSSVKAFTQDLIAGGTESSAVTVEWAISEILKQPEIFKKATEELDRVIGKERWVEEKDIPCLPYIEAIVKETMRMHPVAPMLVPRMCRQDCTVAGYDIPAGTRV…
>Khe19213.1
MAALWFLYAAALLPAIALLLKAYSASRQRRLNLPPGPKPWPIIGNLNLMGSLPHRSLHALSQKYGPIMQLRFGSFPVIVVSSPEMAKQILKTHDLIFAFRPKSAAGKHFFYNGSNITFSQYGPYWRQVRKLCLTELFNVKSLDSFEYIRAGEVKSLVCDLFAAVGKPVVIKDYLSTTNLNIISRVVLGEDYLGGAEARTMTPEELRKMVEEMFILLGVLNIGDYIPWLGFLDLQGYVRRMKAVSKKLDLFLEQVLNEHISRRVGASDFVAKDMVDVLLQYADDPNLEVELTRSHIKAFILDMIAGGIDTSTVTLEWAISELLKQPETINKAVEELDTVIGKDRWVEEKDIPHLPYIDAILKETMRMHPAAPLLVPHVSRVDCTIAGYDIPAGTMAIVNV…
>Khe19352.1
MAPTPFMEQMLGSTATQIFSSLTLFATFALLFLYFSSLIKEIRRCKKLPPGPRQLPIIGNLNHLLSPHPHHTLTDLALRHGPLMYLQIGRVTTIVASDARIAKEIMKTHDSVFGSRPVTNGPKVIAYGCKDVAFSPSNSSWRQARKICVLELLTPKRVQLFGSIREEEVLEMVRDIFSAAPEPVNLTNKLCSLTNDIITRVCFGKKLAEQERFLLVMKDVMELFGDSSVGDFFPLLGFIDTMSRRKSRLEKASRELDRILDAIIEERRKEEKRKEEDLVDVLLRLQRDDNLEVPLTTSQIKGIMMDMFIAGTETSATTIDWALAELIRNPRLMEKARNEVREVLGGKSKVKECDINKLSYLKLVIKETLRLHPPIPLLVPREAMKECILEGYEIPAKSI…
>Khe19353.1
MAPAPFMEQMLGSTATQIFSSLTLFATFALLFLYFSSLIKEIRRCKKLPPGPRQLPIIGNLNHLLCPHPHRALTDLALRHGPLMHLQIGRVTTIVASDARIAKEIMKTHDSVFGSRPVTNGSKVIAYGCKDVAFSPSNSHWRQARKICVLELLTPKRVQSFGSIREEEVLEMVRDIFSASPEPVNLTNKLYSLTNDIIARVCFGKKVAEQEGFLLVMKDVMELLGGSSVGDFFPLLGFVDTMSGRKSRLEKVSRELDRIFDTIIEEHRKEEKREEEDLVDVLLRLQRDDNLEVPLTTTQIKGIMMDMFIAGTETSATTIDWALAELIRNPRLMEKAQKEVREVLGGKSKVKESDINKLSYLKLVIKETLRLHPPGPLLVPREAMKECILEGYVIPAKSI…
>Khe19354.1
MEKAQKEVREVLGGKSKVKECDINKLSYLKLVIKETLRLHPPGPLLVPREAMKECILEGYVIPAKSIVIVNAWAISRSRNHWERPEIFEPERFYDSMVDFKGQHFEFTPFGAGRRGCPGILFGLSTMELTIANLLLYFDWELPNGMKAEDLDMTEHFGLSVGRKLNLNLIPILRIPLPS*
>Khe19358.1
MVRHIFSAALEPVNLTNKLYSLTNDIITRVYFGKKVAEQEGFLLDMFVAGTETSTTIIDWALAELIRNPRLMEKAQKEVREVLGGKSKVKEFDINKLSYLKLVIKETLRLHPPGPLLIPREAMKECILEGYEIPVKSIVIVNAWAISRSQNHFERPEIFEPERFYDSMVDFKGKHFEFTPFGADRRGFPGILFGLSTMEFTLTKLLLYFNWELPNGMKVEDLDMTEDLGISVGKKETICKGKEKDADLQDQIQDGWTQIGHRSQAGIVARNIGPSNSNFPLGGKSKVWQAVINDQVGTVNNSEALGQEDIAEILESGTTLSIRGQTNMDLNQTEEGPSPDSEVPIVITSPEIDEGHDDEMRPGDGSMERLEYKDGISTLEANPEKDDRRQDILKEVGEE…
>Khe19359.1
MAPAPFVEQILRSTATQIFSSLTLFTTFALLFLYFSSLIKEIRRCKKLPPGPRKLPIIGNLNHLLCPHPHRALTDLALRHGPLMHLQIGRVTIIVASDARIAKEIMKTHDSVFGSRPVTSGPKVITYGCKDVAFSPSNSYWRQARKICVLELLTPKRVQSFGSIREEEVLEMVRDIFSAVPEPVNLTNKLYSLTNDIITRVCFGKKLAEQESFLQVMKDVMELLGDSSVGDFFPLLGFIDTMSGRKSRLEKASRELDRILDAIIEERRKQEKRKEEDLVDVLLRLQRDDNLEVPLTTTHIKGIMLDMFAAGTETSATTIDWALAELVRNPRLMEKAQNEVREVLGGKSKVKECDINKLSYLKLVIKETLRLHPPGPLLVPREAMEECILEGYDIPAKST…
>Khe19690.1
MEINWAVAAMVVVGAILIRLLWRKEKAVEWPVGPSKLPIIGNLHQISKGGELVHVTLAKFAEEYGPMITVWMGGWRPTIVVSNQELAWEVLVTKATDYASRKLPYMSRFVTADWQTLATSDFGPYWQGLRKGVQNAALNPVNIASQTHLQERDVQAITEALSMEASQNGGVVRPLVQFRRLTMRLVGRICFGFEFNDEKFMDGMDAAVEETIRLTGHARLVDVFAATRFIPGLSLPFKQTYQVQGRIRDLIRPYFSRCKPNSYLHFLLSQKMSEETVIFNIFEMFLLAVDSTSTSISWALAFMICNQDIQEKLYAEIRRITADRSKEERKWVSVEDVTQMQYVHAIVKETMRMKPIAPLAVPHMAINECNLMGTKIPAGTSVIVNIYKVLYDPKVWEEP…
>Khe19704.1
MELISSITISIFLFSIFLCSSILRKNRKQHLDKAKLPPGSMGWPYIGETLQFYSQNPNVFFATKQQRYGEIFKTHLLGCPSVMLASPEAARFVLVTQAHLFKPTYPKSKEKMIGPSAIFFHQGDYHTRLRKLVQGSLSLEFIRNLVPHIQAIALNTLNSLDGGRVFNTFHEMKKYSFDVGILSIFGRLDASYQEELKKNYCTVDIGYNSFPTKIPGTTYHNALLARKRLSKILSKIVSERREKRVVEKDLLDCLMNSKDEKGVPLSDDQIADNVIGVLFAAQDTTASVLTWIFKYLYENTKLLQAVRAEHMAIHESNARENQTLTWAQTRNMPLTSKVIMESLRMASIISFTFREAVADVEYKGYLIPKGWKVMPLFRNIHHSPEFFPDPQKFDPSRFE…
>Khe19863.1
MGVITWFGAIFFVLLVMRATLVTLSFYWFTPRRIRKTMEKQGVRGPRPRLFVGNLFDMVSLVEKTTSSDMPSIHHDIVSRLLPHYVFWSKQYGKRFLYWHGSEARLCLTETEMIKDLLSSKHSHHYGKSWLQRHNSRHFIGKGLLMANGEDWFHQRQIVSPAFIVDKLKNHSDYMVECTKQMIQSLHVVVKSGETEVDISDYLSKLAGDIISRTEFDSSYEKGKRIFDLLTSLQILCAKSSRYSCFPGSRYLPNKYNREIKRLKTEVEKILMEIVQSRKDCVEIGRSNSYGNDILGLLLAQTMKKSQTYNFTTKHLIDECKTFFFTGQETTALLLTWTVMLLATNPSWQEKARAEVLEICNGQSPSPDHLPKLTLLNMILNESLRLYPPASLLPRQALV…
>Khe19975.1
MVRSSCDGQAMKLAEMIEVEIGSGEEQRKQKRVKMMDSKYIVAAIVVVGAILLRLRRKAKEEEMKWPPGPAKLPLIGNFHQIAKGGNLIYLTFAKLAQEHGNLMTVWLGGWKPTIVVSGQEQVWEVLVTKSSEFGSHTVAPTGKYLSAGWKTVFTAEYGPYWHTLRKGIHNYVMNPSTISAQVHTQESDVAALVDAFALEASPNDGVVRPFEHLKKSTMRLMGRLLFGSDFETNEQFMEGLDRIVDDIDRINRDSGLTNTVPFSRYIPGIRQPFSELVQVKLKIEALFRPVLSLSEQNTYLHFLRTQDLADDIVVANLNELFLLSVDSISTTTTWALAFLIHHQGIQEKLYNEIKRSSFSKDKKGKVGVQDLSNMHYIHAVVKETMRLKPIAPLAFPHR…
>Khe19977.1
MDGTEPEPLVWLEKRCEKARRRTWTMHEQRSFRVSFGSSFRVSFGSRREQRSIPGSSGEKRTEKQRCAKHLRSNKPYFVGSSSSLFDRFQCRRSSPGFLLAREENREASLKVVERRERRSNSVPDIFVPASPISSAPDRLFSIIFNAVDHLQDDLTFVNTSQTFCFSFNDLDLECWEQLLSSAIVVVGAILLRLRRKAKGEEMKWPPGPAKLPIIGNFHQIAKGGNLIYLTFAKLAQEHGNLMTIWLGVWKPTIVVSGQEQVWEVLVTKSTEFGSHTVAPTGKYLYAGWKIVFTAEYGPYWHTLRKGIHNYVMNPSTISAQVHTQESDVAALVDAFALEASPNDGVVRPFVHLKKSTMRLMGRLLFGSDFETNEQFMEGLDRIVDDIDRINRDSGLTNT…
>Khe19979.1
MMDSKYIVAAIVVVGAILLRLRRKAKGEEMKWPPGPAKLPLIGNFHQIAKGGNLIYLTFAKLAQEHGNLMTVWLGGWKPTIVVSGQEQVWEVLVTKSSEFGSHTVAPTGKYLSAGWKTVFTTEYGPYWHTLRKGIHNYVMNPSTISAQVHTQESDVVALVDAFALEASPNDGVVRPFVHLKKSTMRLMGRLLFGSDFETNEQFMEGLDRIVDDIDRINRDSGLTNTVPFSRYIPGIRQPFSELVQVKLKIEALFRPVLSLSEQNTYLHFLRTQDLADDVVVANLNELFLLSVDSISTTTTWALAFLIHHQGIQEKLYDEIKRSSFSKDKKGKVGVQDLSNMHYIHAVVKETMRLKPIAPLAFPHRAVKDTTLMGTKIAKGTTVVVNLHQVLNDPSVWEK…
>Khe19980.1
MMDSKYIVAAIVVVGAILLRLRRKAKGEEMKWPPGPAKLPLIGNFHQIAKGGNLIYLTFAKLAQEHGNLMTVWLGGWKPTIVVSGQEQVWEVLVTKSSEFGSHTVAPTGKYLSAGWKTVFTTEYGPYWHTLRKGIHNYVMNPSTISAQVHTQESDVVALVDAFALEASPNDGVVRPFVHLKKSTMRLMGRLLFGSDFETNEQFMEGLDRIVDDIDRINRDSGLTNTVPFSRYIPGIRQPFSELVQVKLKIEALFRPVLSLSEQNTYLHFLRTQDLADDVVVANLNELFLLSVDSISTTTTWALAFLIHHQGIQEKLYDEIKRSSFSKDKKGKVGVQDLSNMHYIHAVVKETMRLKPIAPLAFPHRAVKDTTLMGTKIAKGTTVVVNLHQVLNDPSVWEK…
>Khe20446.1
MELGVGSKDSSWWVFTLPAFLGTEVFSNLADPWVLFSLFVASLTLGLLTWFFTNGGIAWNNGRNKRGPTSIPGPRGLPIIGSLFTLTHGLAHRTLAAMAASFTAKPLMAFSLGFTPVVVSSDPQIAKEILTSPCFADRPLKRSAKNLFFERAIGFAPNGTYWRLLRRIAASHLFAPKRISAHEPGRQLDCSTMLSAITIEQATNGYVCLRKHLQGAALNNIMGSVFGKRFDVVNVNSEVQELREMVREGFELLGAFNWSDYLSWLSYFYDPLKINERCSALVPRVRKFVKEIIDEHRVNFSGRLDDNADFVHVLLSLQGEEKLEVDDMVAVLWEMIFRGTDTTALLTEWVMAELVLNPPIQAKLQAELDAVTVNQTTVTETTLLNLPYLQAVVKETLRV…
>Khe21084.1
MGMIKEEDLQKMAYLKAVIMEALRMHPPGHFVLPRAVSEQVSLEDYLIPKNSIVNFMVAEMGLDPKVWKEPFEFKPERFLGGGEAEEIDITGSREIKMMPFGVGRRICPGLGLALLHLELEGKVTIITGSTRGIKEATMRLFARHNAKVVITDIKDAIGQALANSLGPAMAFIHCDVTSEEDITTTVNWTLLRHGHLDSSLTMPVCLETRQSARASLIMLMEG*
>Khe21131.1
MLMLLVFILVFLLLTSWIKTHFFSATGKPPSPPSWPIMGHLHLLGKNPHRSLANLAQRYGPVMELNLGTKKTWIISSPSAAKELLKHNDRNCSSRSVPSTAKTFSFGGTSLVFAPYGDHWRFLRRITITELFTSGRLDATASLRREKVKETMLSIFDDSREGKTVNIGSKVFLTTLGLIEKMVRGKKIFESGSNEALEFKEMVWKVLELSGRPNFLDFFPKLGFFYLQGLDSETWRLKEKFNQFFDQMIADQLREIKEREKEKQDKEKCFLEILLEARNQNPEFKMDQIKGMLMDMFIAGTDTTSATVEWGMAELLRHPDALKRTQAELDKVIGEERWMEESHIPQLPFLQAVVKEVMRLHPAAPLLLPRRSDVDCQINGWHLQKNTQILVNVWGIGRD…
>Khe21166.1
MEMGILTTAITALLIGSALWYAKLINEWWHLRRFGNKKNDGTKAPPGSMGWPVFGEMVDFLWCFKFTGNPDNFIAKRKSRYGDTGIYRTHLFGYPAVVTCSPEINKYVLGSGTEEGIFSTGWPSMQLLGNSSVVAMEGLKHKRIRRYLMEAFNSPRALKTLLTTAQPIFISAFEDWVSKRKIVAFEETKSVTFSNICDLLVSIKSKELMSTMEELYRGLMAGMRSMTLDIPGTTYHHALKCRKTLSNMLLDEVKERKEKGTLKQDFMQILLDSLDEDGKKMSEMEIVDNIVSLILGGYESTSNVMTWALYYLAKDPTAVQKLKEEILSIRKDKSENHLLTMEDVKAMKYASKVAEELIRLANISPFIFRRAVKDNIVINGYRVPKDWKVIVWIRSIHID…
>Khe21170.1
MEMGILTTAITVLLICSALWYVKLINEWWYLRRFGNKKNDGSKAPPGSMGWPVFGEILDFLWCFKITGNPDNFIAKRKARYGDTGIYRTHLFGYPTIVTCSPEINKYVLGSGTEEGSFSTGWPTIQLLGGSSIVAMEGLEHKKIRRYLMEAFNSPRALKTLLATAQPVYISAFEDWISKKKIVAFEEIRSVTFSNICDLLVSFKSKKLLSTMEKLYRGLVDGVRSMAINIPGTTYHHALKCRKKLLNILLDEVKERKEKGTQKQDFMQILMDSVDENGGKMSEIEIVDNVVSLILGGYESTSNVMTWALYYLAKYPIALQKLKEEILWIRKEKPRNYLLTMEDVKAMKYASKLMVETNQLFGTNLDPMAIYLIGLSQTRYKVPKDWKVIVWIRSIHIDQ…
>Khe21178.1
MAPWLLNLFPSFPHFLHLLSAILFAFLLVLITKLFSNPRKSRTEPPGSLGFPLIGETIAFLAASNSREGVYQFVQHRRFWYGNCFKARIFGSTNVFFPTTEAAKSILSNDFVHFTKRYIRSMAEAVGDQSLLCAPQQLHKLIRSHLSDLFTGDSLSLLIRYFDDSVVKILKTWEHRETVVVLDDALKVIFTVICKMLISIEGSDELEKLRKDIGEVCEAMIAFPFKFPGTRFFKGIKARKRIMVILTRLIAQRRNGEEFHDDFLQSLIKEDDSQHNGKMTDAQIKDNILTLIIAGQVTTAAAVSWMIKYLDEHQDVQESLRALHLPIAKKACGSSLGLEDINDMPYASKVVKESLRMATIVPWFPRVALNDCEIEGFCVRKNWIVNVDARAIHYDPTVY…
>Khe21316.1
MAAWWPVYAASLLILITMFIKTISARRRPLNLPPGPKSWPIIGNLNLIGPLPHRSLHALSQKYGPIMHLQFGSRAVVVASSVEMAKQFLKTHDLSLASRPQTAAGKHLFYDNSDILFAPYGPHWRQFRKMCITDLLSTKRVESYQNIRVEEVRSLMVHLFSVAGDALVLKEHLFTLSLNIITRILMRKKYVELDCATGEFMEMIEELFQLSGVNSAGDYIPLLQVFDFQGHLKRMKGSRRRFDLFLDKILDEHKARRVGVRDVACQEDIIDVLLQLADDPDLDVKISLTHIKGFLMDMLGGGIDTTTMTLEWAISELLKQPETIKRAVEELDRVIGKERWVEENDIPSLPYIDMIVKETMRLHPLAPLLGPRLSMEDCTIAGYNIPAGTIAMVNVWTIA…
>Khe21318.1
MHLQFGSRAVVVASSVEMVKQFLKTHDLSLASRPQTAAGKHLFYDNSNILFAPYGLQWRQFRKMCITYLLSSKRVESYQNIRVEEVRSLMVHLFSVAGDALVLKKHLFTLSLNIITRMLMRKKYVELDCAPGEFMEMIEELFQLSGVNYAGDYIPWLQVFDFQGHLKRMKGLRRRFDLFLDKILDEHKERRVKVCDVACQEDIIDVLLQLADDPDPDPDVKISLNHIKGFLMDMLGGGIDTTTVTLEWAISELLKQPETIKRAVEELDRVIGKERWVEENDIPSLPYIDMIVKETMRLHPIAPLLGPRLSMEDCTIAGYNIPAGTIAMVNVWTIARDAGSWDMPDEFHPGRFIGKSIDVKGRDFELLPFGSGRRMCPGYNLALKVIQLGLANLLHGFAL…
>Khe21801.1
MLSNLFWYFLPGQASEYRLNYEEIFKDGKRSASDNVLPDGFKVRKGDGINYVTYAMGRMTYIWGEDAKDFRQERSLKKGVFQAETPFKFTPFQRSPRVCLGKEFAYRQMKILADVLLYFFKFKLYVETMEAKYRTMFTLHMDQGLHLLAFDISI*
>Khe21851.1
MAGLQDHAAWISKAFIALALVFSLFWKRIRAAKAKKITKQPPSPPKLPIIGNLHQLGEYPHRSLRDLSRKHGSFMLLQLGWYPTLVVSSAEIAEEFLKTHDLNFASRPPLVTARKLSYGLKDVIFSPYGEHWRQAKKICVLELLSSKRVQSFQSLREEEVSNMIRTISSSKGSAVNLSEMFFSLTNDTVCRIVLGGKTRGETAGKNSFSELIRELNMLMGTINFGDLFPSMEWADVLTGFDRRIKKNVRGWDSLLDEVIKEHQDPRRDENEHRDFVDVLLRVQKNSTFDLPFTTDYIKALLLDMIAAATDTTSTTLDWAMAELVKHPELMKKAQEEVRGVVGEKSKVEESNLYKLEYLKSTIKEVLRLHPPAPLLIPRESFKDIEIHGCVIPAKTRVHI…
>Khe21958.1
MSNQFMWRSLGPNYQNLKSVMPLVVQPLMGAIEVDWRDLFPYQKWVPNRSMELKIQQMDFKKNAVMKALIENQKKRIVSGEDRDCYLDFLLAEAKTLTEKKVMMLVWEAIIKSSDTTLIVTEWAMFELAKNLKCQVGAL*
>Khe22532.1
MGFSLTSQEVGTKLESIPVVTEMQEKLASPVMRVVDDGEALENTGAFGANNNVHHDGSSSKASDSGQADYHFDWADKVPDDVENACMENAAVGETVDGANGSLSIAAVADGAKGQGFPTKQSDEGWAQSILGEGWGKYCVTIAREMIKEELLDAPNVKGNDIVGYASNNEICSSRFDPRQQHFFPGKQKIWYHHRSLPSPSPEAESSSWLLGVRRFVCGRQGSCEFLKGGKVDLHCFRVGVALQVERKIGGSAGGMISDLSSRRRIMGIKLSLEKEKLHREEEEEEVTSWSFCITSHRVSSDEHATVDLTAKVSSLTADIMCRMVFGRKYTDENLDAKGFKVVIQEGMELTGAFNVADYVPYVGILDLQGLTRRMKAETDRQDDLVDVLLSLLEDKDEE…
>Khe22590.1
MASAFLQLPAAANGGLQRRELYMLGSSDSGTQYFTRPLSKFQKRITRIRCQSTSTEEPKTRRNLFDNASNLLTNLLSGGKLGSMPVAEGAVSDLFGRPLFISLYDWFLKHGAVYRLAFGPKSFVVVSDPIVARHILRENAFCYDKGVLADILEPIMGKGLIPADLETWKPRRKAITPGFHAMFLEAMVKIFTGCSERTIVKFEELLQRGKLKGDEIIEIDLEAEFSSLALDIIGLGVFNYDFGSVTKESPVIKAVYGTLFEAEHRSTFYLPYWKVPLARWIVPRQRKFHNDLKVINDCLDKLISNAKETRQETDVEKLQQRDYLNLKDVSLLRFLVDMRGADVDDRQLRDDLMTMLIAGHETTAAVLTWAIFLLAQNPSKMKRAQSEVDSVLGQQKPAF…
>Khe22693.1
MLLLTLLAITVPIIFFTRQLWYKKKKKLLLPPGEMGLPFFGETLKFYRAQRNNRLFEEFMQPRTRKHGSIFKTKLMGEPTVVVSGAAGNRFVLSNEFKLVVSSWPSTVVQLIGESSIMTAKGEKHRRLRNAVLASLRGQEMEELVPALSAAINAHFEAYWRGQEVVKLFHCLKRLTFSAVFGWLLGVDACEVAAEGLFELFETVLGGVFAAPVNLPGCRYWKAKRARLEIGKILAGLVEKRWKEMEERVGRRKGVVWRLMKGAAEGDGLEEVVDNVVLLVFAAHDTTSLSIAMMCRLLAHHPECYARILEEHVEIQRNKKAGEKLVWEDTKKMKYTWQVAQESMRLFPPIFGSFREAIVDIEYQGFTIPKGWKVGKLMLHRLGYRCRCITS*
>Khe22838.1
MAALLVEWLVEQRAAVATVVFCILPILILVVRRVVRKKPKFPPSPFKLPIIGNIHQLGKLPHRSLRDLSRKHGPLMLLHLGRTPALVVSSAKAAQEVYKTNELDFANRPSMSSANNLFYGTPDMGFAPYGEYWRQLRKICMTHLLNTKRVQSFGFVREEEVYLMIENISRACNPPVLINLSDMITSLIHDITCRIALGSKYEEPRGTEQSKLRFSDLAQEFMKLLAGVHVGDLFPSLSWIDILNGKVSTEKKFAQEMNGFLEHVIEDHLDPKRQETEHRDLVDVLLQLTKDTTLNFPITKETIKVIILDMFVGASDTTSISLEWAMTELAKNPHVMKKAQEEVRRVAGGKLKVEESDLHELEFLKCTVKESLRLHPAAPVLPPRESINEVEILGYTVPA…
>Khe22848.1
MTLLPLLQWLDQRSTLLALLLIVILVVLRQRRTAAVNSKRPPSPSKLPIIGNLHQLGNLPHRSLRYLSQKHGPLMFLQLGHIPTIVVSSPEIAQQIMKTHDLDFANRPALSSARKLLYDCKDVSFAPYGEYWRQVRKICILELLSGKRVKSFGIVRGEEMGHMIEKISRSCSGSTAVNISKMFLSLTNGIVCRVAFGRKYHEERESGHTGLVELTKELTVLLGAFHVGDFFPSFKWIDVFTGLDCKVRKTSRGLDEFLDLVIEDHMDPTRDEMEYKDFVDVMLLVQKEHVHDLQLTKDDLKGVLLDMFAGGTDTTSTALEWAMAELVKNPKAMKKAQTEVREIAGGKLMVEESDIKQMEYLRSVIKETLRLHPPLPLLIPRESIKTTEIQGYVIPAKTR…
>Khe22853.1
MALLVLLLLHRANIQISLCFALFLLFLYLIQKFRTTQKPKLKLPPSPPKLPLIGHLHMLGDLPYRSLKELSDKHGPLMFLQLGQIPTLVVSSAEAAREVLKTHDLAFADRFIPIAAEKLSYGCSDVTFSPYGEYWRRVRKICILELLSAKRVQSYRTVREEEMGHMIDNISRSRNRSNVIDLSLVLQSLANNILCRVAFGKSYSDGSEMTGKSKFIELIEESVALMGGITLGDFFPSIVWVSMLTGLRSRLKKNFQDLDCFLEQIIKDHLDPVRPKLDHEDIVDVLLQVGKGSALEVSLTRDHIKALLMDMYVAGSDTSSVTLEWAMTELVRHPRVMKKAQREVRELVEMKGKIEETDVGKLEYLKLVLKEVLRLHPPGPFLLPRVCREECKINGYDIP…
>Khe22857.1
MEGGLLAILVQGLWQMIRLWDVVIAILGLFIFSSLVQILTSNGPMIWPVMGILPTIFFNVKDIYEWASKILNHCGGTFPYKGMWMGGAYGVMTVKPINIEYMLKTRFKNFPKGKYYRERFADLLGDGIFNADGETWKEQRKAATSEMHSNKFVVFSSKTIEDLVHKKLLVLIEKLADSQESVDLQHVLLSFTFDNICMAAFGVDPGCLGIDLPEVPFAKAFEQATQYTLFRFVVPPFVWKPMKFLSVGSERRLAEAVKTVHEFAETTVRDRRVEFQKIGALNHRDDLLSTLMQADSGYSDNFLKDFCISFILAGRDTSSVALAWFFWLLNEHPHVENQILSEIVEIIRQRKQVDTKNIIFTGEELKKMEYLQAALSESLRLYPSVPFDFKEVVEDDVLP…
>Khe22862.1
MNEEMVGGLWPMALALLLALVFTFTFKHSVFLNPNLRNIHGSMGWPFLGETLSFLKPHHSNTIGSFIEDHCTRYGKVFKSHLFGSPSIVSCDQELNSFILQNEEKLFQCSYPKPIHGILGKLSMLVVVGDTHKRLRSLSLSLVNASKSKLEFLHDIDQQTVLTMASWKGKHEITFCEEARKFTFNVIVKQILSLKPEEPQTAKILEDFLTFMKGLVSFPVYIPGTPYAKAVKARTRISSTVRAIMEERRKQGQEYENRDFLDILLSSSNLSDEERLSLVLDLLLGGYETTSLLMAMAVYFIGHSPPTLVQLKEEHAAIRRRKKEGEHLSWEDYKQMEFTQNVINEALRCGNIVKFVHRKALKDVRFKDYLIPSGWKVLPVFSAVHLDPSLHDNAYEFHP…
>Khe22888.1
MAGLEEHATWISILLEEHATWISILFLALLVISSLQLMRSSKARKSKKTKLPPSPPKLPIIGNLHQLGGLPHRSLQELSLKHGPLMFLKLGQVPTLVVSSEKMAQEFTKTHDLDFASRPVLASAMKIFYGGKDVAFSPYGEYWRQAKKICVLELLSTKRVQSFSSVREEEVANMIGKISSSEGSVVNMRRMFDSLINDIVCRIALGKNYMGGCGKKSFAELARENGELLGRFHFGDLFPSMGWIDVLSGLDWRERKCFQGWDDLLECVIQDHIDQSIDEKEHKDFVDVLLQVQKDDNTLTTQDIKALIVDMIAAGIDTTSSTLEWAMVEIVKHKEIMKKIQSEIREVVGRKLKVEESDLYQMDYLRSTIKETLRLHPALPLLLPHESIRDVEIHDYVIP…
>Khe22890.1
MAGLEDHTAWISTFILALLAVSLLRLRRRTATEAKNTKLLPSPPKLPIIGNLHQLGKLQHRSLRDLSLKHGPLMLLKLGQIPTLVASSAKMAEEFMKTHDLNFASRPPMAFAEKMAYGYRDVVFSPYGEYWRHARKICVLELLSTTRVRSFWSVRKEEVENMNRTIASSKGSVVNMSRIFKSLTNDIICRIAFGRKYVGEDGKKSLADLSKETVALFSSFYVVDFFPSFGWIDVLTGLKWREKKYFQRWDDFLESVIQEHIDDRRDEKEHTDFVDVLLHVQKNSALDNPLTNEGIKALIMNIIAAGSTSTSTTLEWALALIVKHPQVMKKVQAEIREVVGRKLQVEENDLYQMDYLRSTIKETLRLYPPGPLLLPHESIRDVEIDGYVIPAKTRVFINA…
>Khe22893.1
MVGLEENAVWISILCLALLVASSLLLRNRIAGKTKKTKLPPSPPKLPIIGNLHQLGKFLHLSLRDLSLKHGPLMLLKLGQIPTLVVSSAEMAEEVMKNHDLDFASRPALVAAMKIFYGCRDVGFAPYGEYWRQARKICVTELLSANRVKSFRSVFEEEVAEMMRKFSSSKGSVVNMRRILDTLTNDMVCRIALGRKYIGGYGKKSFPELVQENALLVGRFHAGDFFPSMGWIDVLTGLDGKEKRSFQEWDDLLECVIQDHADPSRDEKERKDFVDILLQVQKHSTLAIPLTKQDIKALIMDMISGGIDTTATTLGWAMAEIIRHPKIMKKLQAEIREVVGKKLRVEESDLSKMDYLRSTIKETLRLHPVAPLLMPHESIRDVKIQVYDIPAKTRVYINA…
>Khe22921.1
MKKAQDEVRRVIGKKQKIEESDLHQLHFLKLVIKEVFRLHPPAPLPIARESITQWSIAGYEILPKTRVLVNAWAIGRDPQTWENPEEFWPERFVNSTIDFRGGHNFELIPFGAGRRGCPAVSFATMMLEHALANLLNSFDWDLPSGMSRKDLDMIEEPGLTVYKKFPLFLVARFHNHIKCHSYMN*
>Khe22922.1
MALSFSISKTYFLFSIVFVIVVLLLFKKLKRVKNTLPGPRKLPLIGNLHQLGKLPHRSLRELAGKHGPLMFLQLGQIQALVVSSANVAREIMKNHDLALSSRPSHAATKILFYGCTDVAFTPYGEYWRQVRKICMLELFSAKRVQSFRFIIEEEISKLIACIANSSPGLVNLSELVLSLTNNIICRVAFCKFYGGEKGEYQNSRLFEILKESQTLVGGFCVGNYFPSLQWIDIITGFHARVLKNFVDLDGFFEEVIQEHLESDRQPVQQEDLVDVLLRVQKDHSLEVPFGRDNIKAILKDLFIAGTDTTYATIIWAMTELMRNPRTMKKAQDEVRRVIGKKQKIEESDLHQLHFLKLVIKEVFRLHPPAPLPIARESITQWSIDGYEILPKTRVLVNAW…
>Khe22923.1
MTTKFCLLTLSLLLLLRLLLVLKEKFQPRLQSPPGPRKLPVIGNLHQLGNLPHRSLQELSKKHGPLMFLELGQIPTLVVSSAKMAKEFMKTHDLEFSGRPTPVAIKLLSYGYTDLTFSPYGEYWRQVRKICVLELFSVRRVQSFRFIMVEEVSRLISSIYSSSSSSKLVNITEFVVSLANNIICRAAFNKTYGGGDDKSKVYEILKETQNLIGGYCVADFFPCLEWINMITGLQSRLVKNFSSLDSFYEEVIEEHLDQNRPRPEQEDLVDVLLRVQMDQSLGVPLTRDHIKAILTDIFIAGTDTSSATVVWTMTELMRNPRTMRKAQDEVRKIVGKKEKIEENDLQQLNYLKSLIKETFRLHSPVPLLIGRESITKCKIDGYEILPKTRVLVNAWAIGR…
>Khe22924.1
MTTKFCLLTLSLLLLLRLLLVLKEKFQPRLKSPPGPRKLPVIGNLHQLGNLPHRSLQELSRKHGPLMFLELGQIPTLVVSSAKMAKEFMKTHDLEFSGRPTPVAIKLLSYGYTDLTFSPYGEYWRQVRKICVLELFSVRRVQSFRFIMVEEVSRLISSIYSSSSSSKLVNITEFVVSLANNIICRAAFNKTYGGDDKSKVYEILKETQNLIGGYCVADFFPCLEWINMITGLQSRLVKNFSSLDSFYEEVIEEHLDQNRPRPEQEDLVDVLLRVQMDQSLGVPLTRDHIKAILTDMFIAGTDTSSATVVWTMTELMRNPRTMRKAQDEVRKIVGKKEMIEESDLQQLNYLKSLIKETFRLHSPVPLLIGRESITKCKIDGYEILPKTRVLVNAWAIGRD…
>Khe22928.1
MVGRPSTFSLATFWGDGETYEQADQVAGADVDDSNLEVAVAGVGTQELTAARPDVGGFDEQATLDDGARVDTSGSIVVFGLDTEEVDAGTDVSGQASPSPVVRSLIRRIPLWVLIHRRKDYRLSEMLLEMEYLLPPPPEIQACLLRSLNQAPDEEILKFLNDRFIHSDSKPVEFFEPDSGENFSTFQGVLELQTVEAVGAIAYEMVEGSSRVDTNVSKSMAQSANSIPKLDGDNPVFLEKDIVHNSKSDPVDDTLGPSFGSCKLEADSTKMCSLSSPDFVGLQIREISDRSIREKTDIFIAGSDTSSATVVWTMTELMRNPRTMRKAQDEVRKIVGKKEKIEESDLQQLSYLKSLIKETFRLHSPVPLLVGRESITKCKIDGYEILPKTRVLVNAYAIG…
>Khe22929.1
METKFCLLTLSLLLLPLLLFLLVLKEKFQQRLKSPPGPRKLPVIGNLHQLGKLPHQSLQELSKKHGPLMFLQLGQIPTLVVSSAKMAKEFLKTHDLEFSGRPTSVATKLIFYGCTDLVFSPYGEYWRQARKICVLELFSVRRVQSFRFIMVEEVSQLISSIYSSSSSSKLVNITELLVSLANNIICRAAFSKTYGGGDDKSRIYEILKETQNLIGGYCVGDFFPCLEWINMITGLQSRLVKNFSCFDSFYEELIEEHLNQNRPRPEQEDLVDVLLRVQMDQSLGIPLTRDHIKAILTDIFIAGSDTSSATVVWAMTELMRNPRTMRKAQDEVRKIVGKKEKIEESDLQQLNYLKSLIKETFRLHSPVPLLVGRESITKCKIDGYEILPKTRVLVNAYAI…
>Khe22930.1
METKFCLLTLSLLLLPLLLFLLVLKEKFQPRLKSPPGPRKLPVIGNLHQLGNLPHRSLQELSKKHGPLMFLELGQIPTLVVSSAKMAKEFMKTHDLEFSGRPTSVAIKLLSYGYTDLIFSPYGDYWRQARKICVLELFSVRRVQSFRFIMVEEVSRLISSIYSSSSSSKLVNITELVVSLANNIICRAAFNKTYGGGDDKSRVYEILKETQNLTGGYCVADFFPCLEWINIITGLQSRLVKNFSSLDSFYEEVIEEHLNQNRPRPEQEDLVDVLLRVQMDESLGIPLTRDHIKAILTDIFIAGTDTSSATVVWTMTELMRNSRTMRKAQDEVRKIVGRKEKIEESDLQQLNYLKSLIKETFRLHSPVPLLVGRESINKCKIDGYEILPKTRVLVNAWAI…
>Khe22992.1
MAGFNFRDFFPFMGWLDIVTGTDWRQRKLFKRWDNFLDRVIKDHLDLVRDQNEQKDFVDVLLHVQKHSTLDLPLTMNNIKALILDMIGAATETTSTTLEWAMAELVRHPEVVKKAKEEIKQVVGIRLKVHEDDLREMNYLKSVIKETLRLHPPIPLMIPRESTRATKVQGYNIPTKSLVHINAWSIGRDPATWEREEEFLPERFLNSKIDFKGQDFMFIPFGAGRRGCPGISFASPTMELALANLIHQFKWEMPNEAK*
>Khe23638.1
MLQILSVSLLFFCISIFYLFRCRKRANVPPGPPKLPIIGHLHLLGDMPHQTLRQLSEKHGDLMFLQLGQVPTIVVSSARLAKAVMKTHDNAFASRPALVSAQYLSFGCTDVTFSPYGAYWRQARKICVTELLNNKRVQGSQYIRGEEVDLLLQAVCAKSGSEVDLSQLFFSLANNVLCRVAFGRRFSLDGGKSRLQEILTDAQELFAGFSVGDFFPAIQGFLNRVTGLHGKLIRTTNDLNTVSSEIIAEHLDPNWSTGEHRQEDFVDVLLRVQKDGDLEVPITDDNLKALVLDMFVAGTDTTSATLEWTMTELARHPAALQKAQQEVRRVVGTRGRVEENDLPHLHYLRSVIKEIFRLHPPVPLLVPRESIEKCTLDGYEIPAKTRVLVNAYAISRDPN…
>Khe23790.1
MAGLEEHVAWISTLSLALLFIFSSLLLRFYRARDENETKFPPGPSKLPIIGNMHQLGSLPHRSLAQLAKKHGPLMLLQIGRIPTIVVSSTEMAQAIMKTHDLDFASRPALVPAKSMLYGIKDMVFAPYGEYWRQVKKILVLEMLSNKRVQSFGLVRDEEVSDLARKINDSKGSVVNLTEMLVSLTNNIVCRTALGKKYFGEGEECYKRSFTQLLSDTVILMGGFNFRDYFPFIGWMDIVTGMDWRQRKNFSEWDGFFDRVIKDHLDSTREQNDYKDFVDVLLHVQKHSKLDIPLTMDNIKALLLDLIGRNRTNIYNTSMDNGRAYQAPRSHEESTV*
>Khe23791.1
MIVALEAFIRGNEITNPDQRRSSASMAGLEENAALISTLVFTFLFVAFLLLKRSSKSENETKTNLPPGPSKLPIIGNLHQLGTLPHRSLRELSKKHGPLMFLQLGSIPTIVVSSAEMAEEIMKTHDLDFAGRPALTPPKKLFYGSRDIAFSPYGEYWRQAKKICVLEMLSNKRVQSFRLVRDEVVSDMIRKIHDSKGSVINLTDMFVSLTNDIVCRAALGKKYFGEGGHYNSNFCELIHEFVKLLGGFNFRDFLPFMGWMDIVNGTDWCQRKVFRRWDAFLDQAIKDHLDPSRDQTEYKDFVDVLLHVQKHSTLDIPFTMDTIKALVLDMIGAGTETTSTTLEWTMAELIKHPEVINKAWEEIRQVVGSKLKVEEDDLQKMVYLKSIVKESLRLHPPAV…
>Khe23796.1
MIGAGTETTSTTLEWAMAELVQHPEVIKKAQEEIRKIIGNKSKVEEGDLHQNLYLKSIVKEVLRLHPPAPLLIPRESIKLTEIGGYTIPAKSMVHINAWAIGRDPASWEREEEFQPERFINCDTDFKGQDFMLIPFGAGRRGCPGISFAVPMLELVLANLLHQFNWELPNGAKAQDLDMTESFEMSLKKKSTLLLVATPRLA*
>Khe23797.1
MVGLEEHATWISIISLTILLIFTLLWRRGKATNEKKLNLPPGPFKLPIIGNMHQIRGLLHRSLAALSKKHGPLMLLQFGCNPTLVASSLEMAQQILRTHDLDFSSRPSWVLTKNILFDNKGLAFSPYGEYWRQVRKIYVLELLSNKRVQSFGLVRDEEVSNMIKSISNSEGSAVNMSELFTALANDIVCRAAMGKKYYGTRGEYNKSSFRKLVEEIGKLGGTLNFRDFFPYIGWMDTVTGLDGRQKKTFRGWDAFLGQVIEDHLDPNRDENENKDFVDVLLHLRKQSTHEVPLTMDNIKAYVSDMIIGGTDTSVATLEWTMAELIKHPEIMKTAQAEVRQVAGCRLKVEEGDVHQMGYLKSIIKETLRLHPPIPLMVPHQCINNTKIHGYDIPIKTMVY…
>Khe23799.1
MRRRRVSDAKKTNLPPSPSKLPIIGNMHQLGVLPHRSLGELSRKHGPLMLLHLGRIPTLVVSSACMAQEVMKTHDLDFASRPALCSAKKMVYGCRNVAFSPYGEYWRQMKKISTVELLSTKRVQSVGIVRDEEVSDMMKTIYNSKALAVNMKEVFISLANNIISRVALGKKYLGSESEYGETSLPELMREITELLGAFSFGDFFPGLEFMDVLTGIDGKQKNLFQRWDAFLGKVIEDHHKADSDGHEHKDFVDVLLHVQKHSELDIPLTTNDIKAVIMDMINGATDTTSSSLEWTMAELIKHPEVMKKAQEEVRQVLGGKSKVEEVNINQLEYLKSIIKEALRLHPPTPLLIPRECIKSTNIQGYDVLAKTVVYINAWAIGRDPASWERAEEFLPERFS…
>Khe23801.1
MITGGTETTSTTLEWAMAELVKHPEVMKTTQEEVRRVVGGESKVEEVNIHQMVYLKSVIKETLRLHPVAPLLVPRECIKSTKIQGYNIPAKTMVYINAWAIGRDPASWERAEEFQPERFLNSDVDFKGQDFMFLPFGAGRRGCPGISFATSLLELALANILHQFDWRLPDGSNTQDLDMTETFGLTNLKKSALFLVATPHFK*
>Khe23804.1
MAIMEEHATWFPTLFIALLFIFSLLLRRRSRVSVAKKPSLPPAPSKLPIVGNLHQLGVLLHRSLGELSRKHGPLMLLHLGRVPTLVTSSASMAKEVLKIHDLDFASRPALCAAKKMAYGCKDVAFAPYGEYWRQMKKICTVELLSIKRVQSFGMKKSRI*
>Khe23854.1
MLLKPPFPLYKCISIPSMLHCIGEAKVVPSQFSKTMAGLQDHAAWISQAFLALALVFSFLWKRVRAAKAKKLTKLPPSPPKLPIIGNLHQLGEHPHRSLRDLSRKHGSLMLLQLGWYPTLVVSSAEIAEEFLKTHDLNFASRPPLVSARKLLYGLKDVIFSPYGAHWRQTKKICVLELLSNKRVQSFQSLREEEVSNMIRMISSSKGSAVNLSEMFFSLTNDTICRIAFGRKARGETGKSSFSELIRELNMLIGTINFGDLFPSMEWADVLTGLDRRMKKHVRGWDSLLDEVIKEHQDPSRDENEHGDFVDVLLRVQKNSTFELPFTTQDIKALLLDMIAAATDTTSTTLDWAMAELVRHPELMKKAQEEVRGVVGEKSKVEESDVYKMEYLKSIIKEV…
>Khe23855.1
MAGLQDHAAWISQAFLALALVFSFLWKRVRAAKAKKLTKLPPSPPKLPIIGNLHQLGEHPHRSLRDLSRKHGSLMLLQLGWYPTLVVSSAEIAEEFLKTHDLNFASRPPLVSARKLLYGLKDVIFSPYGAHWRQTKKICVLELLSNKRVQSFQSLREEEVSNMIRMISSSKGSAVNLSEMFFSLTNDTICRIAFGRKARGETGKSSFSELIRELNMLIGTINFGDLFPSMEWADVLTGLDRRMKKHVRGWDSLLDEVIKEHQDPSRDENEHGDFVDVLLRVQKNSTFELPFTTQDIKALLLDMIAAATDTTSTTLDWAMAELVRHPELMKKAQEEVRGVVGEKSKVEESDVYKMEYLKSIIKEVLRLHPPAPLLVPRESFKDIEIQGCVIPAKTRVYIN…
>Khe23858.1
MIAGATETSSTTLEWAMSELVKHPELMKKAQEEVRGVVGEKDKVEESDVYKMEYIKSTIKEALRLHPPAPLLAPRESINDIEIQGYVIPAKTRVYINAWALGRDPALWERAEEFIPDRFINNPIDFRGHDFMFIPFGSGRRGCPGISFALPVMELALANLLHQFDWELPNGLNAKELDMTETVAFGSTVHRKYELILVAMPHVV*
>Khe23889.1
MESEFLASIVQGLWQIRPLDMFLAILGLFIFTFLVQKPANKGPMMWPVMGTVPSIIFNFRDVYEWSSKILNRCGGTFSFRGIWMDGTHGVATVNPSNIEYILKTRFKNFPKGEYYRKRFSDLLGDGIFNADNETWKEQRKAANSEIHSNRFVAYSFKTIEDLVHKKLLTLLEKLAVSQESVDLQDVLLRFTFDNICMAAFGLDPGCLSIGLPDVQFAKAFEQATECTLLRFLFPAFLWKFMKFYSVGTERKLIEAVKIVHEFAEKTVNDRRVECRKFNGLSHRSDLLSALMQADSGYSDKFLKDFCISFILAGRDTSSVALAWFFWLLNKHPHVENQILAEIIQILRQRKTNNGWEQDKEFDIKNIVFTDVELKKMEYMHAALSESLRLYPSVPFDLKQ…
>Khe23897.1
MARTLQQWLEEQRILLTAICLSLLPVLMLLMRRRSAGQKKPRLPPSPFKLPIIGNLHQLGKLPHSTLRDLSFKHGPLMLLHLGRVPCLVVSSAKMAKEIMKTHDHNFANRPVLKAAKQLLYDCKDIGFSAYDDYWRQVRKICTVELLTAKRVESFGFVREEEVALLIERISSSCVPSSLVNLKSMFHSLTHNIICRVAFGNRYSESSGDGNSSFAELGSELECLLGAFHVGDFFPFLSWIDVLTGLEARDKKVFQVLDGFLDQVIEDHLDPKREEIEQKDLVDVLLQVQKDRNLNRPLTRDNLKAVILDMFVAGTDTTSTTLEWVMTELARHPDAMKKAQEEVRRLAGDKSQVEVGKIPLMKYLKSTIRETLRLHPPVPLLVPRESIEDVEIQGYLIPA…
>Khe23900.1
MAGETYHFQPNHSSSASMDGLKEPPTWISALLLALLLIFPLFLRRRREEANKTKLPPAPPKLPIISHLHQQGELHHVLLRDLSQKHGPLMLLQLDRVPTIVVSSAHLAQEILRTHDADFVTPALISAKKMMHSEHWRHVRRSCMLELLSNKRVQSFRSVREEEVAGMLRTILNSNGYVVNMSDMFVSITSEIACRVVLGKNYFGRGGECRRNSLSPARGGAPAFMGAFHFGDFFPCMEWIDVLTGIEWRQKKNFQGWNGFLDLVIQEHFSPRKDGNEYQDFVDILLRLEEQSTLGIPITRDDIKAIILEMIAAGADTSSKALESTMQELVKNPEVMKKAQEEVRRIVGRKLKVEESDIHQMDYLKSIIKEAMRLHPPTPLLAPRLSIKDTKIQGYVIPA…
>Khe23915.1
MAHEIMKTHDLNFANRPSMRSAKHLFYDSKASLFTPYGEYWRELRKICMTQLLTTKRVQSFRFVREEEVTLLIENISRSCNPSGLLNLSDMFSSLTLDIICRIVLGNKYSEPRGEGHGKSKFPEMMKEILVLLGAFHVGDFFPSMAWIDVLTGTVAREKRFSKEMDGFLDQVIQDHLDPKREETDLKDLVDVLLQVQKDWSLGIPFTVDHIKAFSLDMIMGGNDTISRTMEWVMAELAKHPDAMKKAQEEIRRVAGGKLEVEEGDLHRMEFLKSTIKETLRLHPPAPLLLPRESINDVVIEGYLIPAKSMVFTNAWAIGRDPTLWDGADEFRPDRFMNSSIDFKGHDFQLIPFGAGRRGCPGILLALPVVELTVANLLRQFNWELPDGVKPEDIDRAEE…
>Khe23916.1
MLLAKCSGTEPKKRRLPPSPSKFPIIGNLHQLGKLPHRSLRDLSVKHGPLMVLQQGGIPTVVVSSAKMAEEVLKTHELDFSNRPSMTAGKNLFYDSKDMAFAPYGDYWRELRKICVSELLSTKRVQSFRPVREEEVTLLIENISRSCNPSGLIDLRTMFRSLTLDINCRTSLGNKYSELGGIGQSKSRFSELRVEFMQMFAAIHIGDFFPSMGWIDVLVGTVSREKKVAKRMDVFLEQVIEDHLHPKREESEHKDFVDVMLQVQKDSSLNFPFTRETMKAVILDMFMGGTDTVSITIEWAMAELARNPDAMKKAQAEVRQVVGGKLKVEESDLHQLEFLKATIKETLRLHPPGPLSVPRESINDAEIEDYFIPAKSRVLINIWAIERDPETWDKAEEFQ…
>Khe24309.1
MRLHTLVQLIPLKAVDSVEVAGYTAPKNAHVLINAWAISTDPASWENPTLFLPERFLGSDIDFRGRDFEFIPFGAGCRICPGLPLAHRMIHLMLASLLHTFDWNLLHEPTDMSDKFGVTL*
>Khe24785.1
MEFWFTGGLFSLLLLSLFYLLKISKKTNNNKIGKPPGPPALPIIGHLHLIKKPLHRTLTNLSHRYGPLLSLRFGSRPVLVVSSPTLVEDCFSKNDVIFANRPRFIAGKHMGYDFTTLTWAPYGPHWRNLRRVTTLEVFSATRLNMFSAVRSDETRSVLRKLFRDPGHVELRPMFMALTFNIMLRMIAGKRYYGPDVVNPEEAKRFHEVIKETFFLSGCSNLGDMIPFLGWFDVQGLERRMIRLQKDRDALMQDLIQEHRGMESENGDPKTLLGVLLSLQETDPEYYTDEIIKGTIVMMLTAGTDTSAVTLEWAMSLLLNNPGVLKKAIEELDAQVGCQKLVEESDLPNLPFLQAVIKESLRLYPAGPLLVPHESSDKCIIGGFEVPRGTMLMVNAWAIH…
>Khe24787.1
MESWFTGGLFSLLLLSIFYLLKISKKTNNNKIGKPPGPPALPIIGHLHLMKKPLHRTLTNLSHRHGPLLSLRFGSRPVLVVSSPALVEDCFSKNDVIFANRPRFIAGKHMGYDFTTLTWASYGPHWRNLRRVTNLEVFSATRLNMFSAVRSDETRSLLRKLFRDPGHVELRPMFVALTFNIMLRMIAGKRYYGPDVVNHEEAKRFREVIEETFFLSGCSNLGDMIPFLGWFDVQGLERRMIRLQKDRDALMQDLIQEHRGMVSENGDPKTLLGVLLSLQETDPEYYTDEIVKGVIVIILTAGTDTSAVTLEWAMSLLLNNPGVLKKAIEELDAQVRCQKLVEESDLPNLPFLHAVIKESLRLYPAAPLLAPHESSDKCIIGGFEVPRGTVLMVNAWAIH…
>Khe24940.1
MRRYARALHSFRILLSVGGVTMENDKTLTLETHKHIFELTKTNKRELIIYVDILITIVTIVESSITKTTGLAVNISKFTFHVIAKQIISLGPEDPRTTQFFTCFRTFMKGLVTLPINFPGTPYAKAIQARQRIFAITRKILHERQKERDENKKGDFLDDLMMHEEYSEEEIVCLVLDIMLGGHETTTMLIAVIVRFISENPKALQELKNEKMKDIGAGSKIFMPFGGGKRLCPGAEFSKVMSNGENMRGLGEQHLREENRVGQLGFTSLNTEFMEI*
>Khe24941.1
MPPSHLFLNIKRRPNSIHTIIMFLSLSAILLPFVVVFFFSYYTHLRRKQTEKLPPGTLGWLPFLGQTLSFISPHPAASRGDFLDYSIKRYGKIFRSHLFGEQTIVSCDGDFNSFVLQNEDRLFESNYPEPFRRILGEGTMLVATGDRHKRLRAVAVNFLNSIKDKNSTVLSDIEDNALFIMRSWRKTSTLAFCEQTRKFTFYVIAKQILSLGPEDPRTTQFFTCFRTFMKGLATLPINFPGTPYAKAIQARRRILDIARKILHERQKERDENKKGDFLDDLMIHEEYSEEEIVCLVLDVMLGGHETTTMLIAVIVRFISENPKALQELKEEHEWVRRKKGSNERLGWDDFFNMTFTHDLIKESLRCGNIAMFVHRRSIKPIHYNGFEIPMGWKVLPIFS…
>Khe25021.1
MYFYCLFFAAVTVATLFLSKILFNKNDNSAGRKEAPPEPQCSWPIIGHLHLLTRSATPAHRLFAMLAEQYGPVFTLRLGVGCAVVVSSWELAKECFTTHDRIFASRPMSVASKLMGYDHAMLPTSPYGPLWRDARKIVTIKLLSNRQLELLKDVRAFEIDTFTREIFGRWVNNGRNPVRVEMKQLVEDLLFNMIMHIVVGKRHFGDSVPEADREVFLPFRALMKECLNLYAVASSYDALPWLEWVDVAGNVRAMKRVGKEMDLILQSWIDERRSRKIETDEHRMDFLDLLLNAAGEGDITTVCDADRFVKATTLSFDLVSPPDVDGIDLQERFAISLVKLNPLPVLSMILSLSLPECQPNHKLDVMKAAEKLGKTLNEEQIRALVENLLQKNDSHMVEK…
>Khe25024.1
MLAEQYGPAITLRLGMGCAVVVSSWELAKECFTTHDRIFASRPMSIASKLMGYDHALFATSPYGPLWRCARKIATLKLLTNRRLELVKHVMAFEVDTVTREMFGLWVDNGRNPVRVEMKQLLEDLSFNMIMQMVVGRRHFSRSVPEADREVGLQFRALTKEFFHLYAVSRLYDALPWLEWVDVTGNVRAMKRVAKEMDLILQSWIYERRRRKIETDEQGMNFLDLLLNAAGEGDITTICDADTFVKATALRTMLENLIESILRS*
>Khe25025.1
MLAEQYGPAITLRLGMGCAVVVSSWELAKECFTTHDRIFASRPMSVASKLMGYDYALFGTSPYGPLWRYARKIVTLKLLSNRRLELLKHVRAFEVDTFTREIFGLWVDNGRNPVRVEMKQLLEDLSFNMIMQIVIGRRHFGRSVPKADRDVGLRFRALVKESLHLYAVASLYDALPWLKWLDVTGNVRAMKRVGKEMDLILQSWIDERRCRKIETDEQRMDFLDLLLNAAGEGDITTICDADTFVKATALAIILGAVDSTSSAMVWALTLLQKNPQILKKMKDELDSYTGKHRMVDESDIHNLKYLHCVVKETLRLYPSVPLLLFHESMEDCSLGSFHIRRGTCLIVNAWKIHRDPNLWKNPEEFDPERFMKENIDYGTARLDRFLPFGSGRRSCPGIS…
>Khe25028.1
MLIMYFYCLLFATVTVLAILFLSKIPSSKNGKSEGRKESPPEPHRRWPIIGHLHLLAGSTTPVHRLLAMVAEQYGSVITLRLGMGCVVVVSSWELAKECFTTHDRIFASRPMSVASKLMGYGDAMFAASPYGPFWRDARKIVTLKLLSNRRLELLKHVRALEVDTFTRDLFGLWVDNGRNPVRVEMKQLLEDLLFNMIMQMVVGRRHFGRSVPEADREVGLQFRALMKESLNLYAVASLYDALPWLKWVDVTGNVRAMKRVGKEMDLILQSWIDERRRRKIETDEQRMNFLDLLLNAAGEEDITTICDADTFVKATALAMIIAAVATSSTAMVWALTLLLKNPQILKKTKDELDSFVGKHRMVDESDIHNLKYLHCVVKETLRLYPSAPLLLYRESTED…
>Khe25061.1
MYFYGLLFATVTVLATLFLSKLLSKKNGNSARRKEAPPEPNRSWPIIGHLHLLARSTTPAHRLLAMLAEQYGPAITLRLGMGCAVVVSSWELAKECFTTHDRIFASRPMSVASELMGYDYALFATSPYGPVWRYARKITTLKLLTSRRLELVKNVMAVEVDTFTREMFGLWVDNGRNPVRVELKQLLKDLSFNMIMQMVVGRRHFGRSVREADREVGLQFRALTKEFYQLYAVSGLYDALPWLEWVDVTGNIRAMKRVAKEMNLILQSWIDERRHRKIETEEQRMNFLDLLLNAAGEGDINTICDADTFVKATALTIILGAVDSIPSAMVWALTLLLKNPQILKKTKDELDSYIGKHRMVDESDIHNLEYLHCVVKETLRLYPPAPLLLYHESMEDCSV…
>Khe25433.1
MTYKNYLRSFLYKVDGYKCLQQRKLVNYEFSTEVLRNFNNDVFQKNSAKLIKRVLDSTIAKENFDMDDLLMKCNWDSILKLGFGVEFNSFTRLDEMGTRFSKAFNYSVTIIYRCYVDFFWKLKRILKVGLEATLRKNIKLIDDFASDLILYKREKIKAKKDSNKKEDLLSRFLMVSEQDQEKMIDQYPRDIILNFMITGKVTTTGALSWFFHLLCKNPLIQEKIAIEIREAVETHEEKSLVGEFTENLTEEALNKM*
>Khe25698.1
MFFPLFLVALLLSLSFFLSRKSPQTGKLPPGPRPWPIIGNLFQIGKTPHIQLAKMAQIHGSLISLRLGTQLVVVASSPEAASQILKTHDRVLSGRFVPHTAQINNYAELSLVWSPQCDENWKKLRTICRTELFSQKMLDAQSQLRQQKISEMVDFLVGKKGKAVRIGEVVFATVFNLLGNMVFSRDVLDLENGDGSSGLKRHIWRIMELSASLNLADFFPIIGALDVQGLRRESTVCAKRVYEIWDVFVRERREEGDGLNEDFLNVVISAGFSDFEIRSLLLDMFLAGTDTGTTMVEWTMAELIKNPEAMHKVQVELDNLTVDPTNRETALQESHLMNLTYFNACIQETLRLHPPAPLLLPHRATEPCEVMHYTIPKDCQVMVNAWAIARDPKIWQDPL…
>Khe25898.1
MIIGGIETTSTTLEWAMAELVKHPEVMKTTQEEVRRVVGGESKVEEVNIHQMVYLKSVIKETLRLHPVVPLLIPRECIKSTKIQGYNIPAKTMVYINAWAIGRDPASWERAEEFQPERFLNSDVDFKGQDFMFLPFGAGRRGCPGISFAISLLELALANILHQFDWRLPDGSNTQDLDMTENVGITTPKKSALFLVATPHFK*
>Khe25901.1
MAIMEEHATWFPTLSIALLLIFSLLLRRRSRVSDTKKPSLPPAPSKLPFVGNLHQLGVLPHRSLRELSRKHGPLMLLQLGRVPTLVASSASMAQEVLKTHDLDFASRPALCAAKKMVYGCKDVAFAPYGEYWRQMKKICTVELLSIKRVQSFGIVRDEEVSNMMKTIYNSNAVAVNTREVFFSLTNNIISRVALGKKYFESEGEYGKTTFAELMRGVTELTGAFSFGDFFPGLEFMDVLTGIDGKQKNLFQRWDAFLGTVIEDHLKPNRDGHEHKDFVDVLLHIQKHSELDIPLTDNDIKAVILDMITGGTETTSITLEWAMAELVKHPEVMKTTQEEVRRVVGGESKVEEVNIHQMVYLKSVIKETLRLHPVVPLLIPRECIKSTKIQGYNIPAKTMV…
>Khe25917.1
MSMATITFLIQLFSLFLITFSFFRLLPSLFRSMHRRRLSENLSRGYSPPSYPILGCLISFYKNRYRLLDWYTELLTHSPTQTISIRRLGATPTIITAKPENVEYILKTRFDNFPKGKPFTDILGDLLGKGIFNVDGELWRTQRKAASHEFTARSLRELVLTTLETEANDRLLPLLELVSLSKKSIDMQDVLGRFTFDTICKISFGTDPGCLVPSMPVSPLASALDVAAGISARRGAAPVSAIWKTKRALGIGSERQLRESVELVHGLVTEMVRNSAERSKSSTVASQDLLSRFVASGNGEEEARDMVISFMMAGKDTTSAALTWLFWLLTQHPEIQEEAVKEVMEREENLGYGDLKEMRFLQACLCESMRLYPPVAWDSKHAVKDDLLPDGTFVGRGNR…
>Khe25927.1
MDLLQQTLVLGGILSLAFAFQIWKVAVKNNKISSKEAPEPTGAWPVIGHLHLLGGPMPLARTLSSMADECGPAFTLRLGLRRALVVSSWELTKECFTTNDLAFLNRPNNAAAKHLGYNYTMAGMSPYGPYWREMRKIFTLELLSNRRLELLKHVRGFEVDTCINELYLLWKENKLEPVKVEMKKWFENLTFNVVVMMVAGKRFFGSGSENDEEARRFQKAIMEFFYLFGVFVVSDALPFLKWLDVQGYERAMKRVAGEIEFIAGGWIAEHRRKRASCEYKGDQDFMDVMLSSIKDSSTDADKVIMANTTPPPRASTGSPESSPASSRLLPMQVPQLLRWEL*
>Khe25928.1
MDLLQQTLVLGGILSLAFAFQIWKVAVKNNKISSKEAPEPTGAWPVIGHLHLLGGPMPLARTLSSMADECGPAFTLRLGLRRALVVSSWELTKECFTTNDLAFLNRPNNAAAKHLGYNYTMAGMSPYGPYWREMRKIFTLELLSNRRLELLKHVRGFEVDTCINELYLLWKENKLEPVKVEMKKWFENLTFNVVVMMVAGKRYFGSGSENDEEARRFQKAIMEFFYLFGVFVVSDALPFLKWLDVQGYESAMKRVAGEIEFIAGGWIAEHRRRRASCEYKGDQDFMDVMLSSIKDSSTDADKVIMANSTNMIIAAADTTPVTLTWALSLLLNNPHVLNKAKEELDFHVGKERRVDESDVKKLVYLQAILKETLRLYPVAPLSGPRVATADCHVGGFYVQ…
>Khe25954.1
MKLYSMTILSFLAMASAIAASYTHLPLLVLFLLLFLLSLNLWLVPGGFAWHDIKPNNIPGPTGLPFLGSILVMGSHSHRKLARLANSLQATRLMALSLGATPVVISSHPATAKEILGSAAFSDRPVKKSASELMFDRATGFAPSGEYWRHLRRIVATHAFSPRRIAGWEELRQRHVTEILEGVRREMGERGEVELRGKLQMGSLNSMSMSVFGRCFCGLEAEELVEMVREGYELLGKFDWRDYFPVGFLDFQGIGRRCRQLSAKVNGVVGQIIEERRLRREYDGNDLLSVLLSLPEEDRLSDTDMVAVLWEMIFRGTDTVAILLEWIMARMVLHPDVQEKAQREIDTCVGGAQHVRDTDIAGLPYLQAIVKEVLRMHPPGPLLSWARLATHDVHVGKFF…
>Khe27032.1
MNPAVLPVRTIPGSYGLPLLGPLKDRLDYFWFDGEESFFRKRMNKYGSTVFKTNIPPTFPFFSGVNPQIIALLDCKSFSTLFDISLVEKKDCLVGDFMPSVDFTGKIRVLAYLDPTEKGHSLVKSYAMDTLKRSSSVWASEFKKSLETMWVSIENEVSESGKSSFVIPLQKCIFQFLCKSLVGVDPAISPEISESGYVMLDKWLALQLLPTVSTGVVPQPLEEIFLHSWAFPYAFVKSGYEKLYEFVAKEGREAIKRAEKDYGLSESETCHNLLFVLGFNAFGGFSIFLPNLISTIGRDETGLQEKLREEARRVVEKNGGVLSFKAVGEMELVKSTIYEVLRLNPPVRLQFARARKNFELTTHDSAYAVQKGEMLCGYQPLAMKDPRIFDDPEKFVAER…
>Khe27095.1
MEILGSTATQISSSFTLFSTFVLLFLYLSSLIKERRCKLPPGPWKLPIIGNMHHMLCPHPFRALRDLALRHGPLMHLQIGRVTTIVASDARLAKEIMKTQDSVFGTRPVTTAAMVLTYGCRDVGFSPSNSHWKQARKICVRELLSPKRVQSFGSIREEEVLKMVRDIFSAAPGPVNLSHKLLSLANDITARVCFGKKCAQQESFLVALRDELELLGGVSVCDFLPWLGFVDVISGRKSKMEKASRQLDRVLDAIVEEHRKEKREEKEENLVDVLLRLQKDSDLEVPLTTDHVKGIIWDMFVGGTETSSTTIDWALAELMRNPRLMEKAQKEVREVLGGKSKVEECDINKLIYLKMVIKETLRLHPPAPLLLPREAMEECIIEGYEIPAKSTIIVNAWAI…
>Khe27097.1
MSRSGKDIFAAGTETSATTIDWALAELLRNPRLMEKAQKEVREVLGGKSKVEECDINKLTYLKMVIKETFRLHPPIALLVPREAMAGCIIEGYEIPAKSTIIVNAWAISRNKNHWERPESFEPERFCDSMVDFKGQHFELTPFGAGRRGCPGIWFGLSTIELALTKLLLYFDWKLPNGMKANDLDMTEGSGISIGRKLNLNLIPIPRIPLPA*
>Khe27098.1
MASAPFMEQILGSTATEISSSLTLFATCALLFLYFSSVIKQRRCNLPPGPWKLPIIGNMNHLLGPHPHRALRDLALKHGPLMHLQLGRVTTIVASDAIMAKVIMKTQDSVFGSRPVTTGPKVLTYGCRDVAFCPSNSHWRQSRKICVLELLTPKRVKSFDSIREEEVSEMIRDISSAARGPVNLTHKLFSLTSDITARACFGKKCAQQEGFLVTLKDAVELLGDVSVGDYLPWLGFVDVISGRKSKLEKASREFDRIFEAIVQEHRKEEKLEEEEEDFVDVLLRLQRDGNPEAPLTTDHVKGIIWDIFAAGTETSATTIDWALAELLRNPRLMEKAQKEVREVLEGKSKVEECDINKLTYLKMVIKETLRLHPPIALLVPREAMVGCIIEGYEIPAKST…
>Khe27103.1
MAFSSFTEQILESTATEISSSLTLFATCALLFLYFSSVIKQRRSSLPPGPWKLPIIGNMNHLLGPHPHRALRDLALKHGPLMHLQLGRVTTIVASDAIMAKVIMKTQDSVFGTRPVTTATMVLTYGCGDVAFSPSNSHWKQARKICVHELLSTKRVQSFGSIREEEALKMVRDIFSAAPGPVNLTHKLCSLANDITARVCFGKKCAQQKGFLVAMKAELELLGGVSVGDFLPWLGFVDVISGRKSKLEKSSRELDRIFEAIVQEHRKKEKLEEEEGLIDVLLRLQRDCNPEALLTTNHVKGIIWMFVGGTETSSTTIEWALTELMCNPRLMEKAQKEVREVLGGKSKVEECDINKLTYLKMVIKETLRLHPPVPLLLPREATEECIIEGYEIPAKSTII…
>Khe27115.1
MATAPFMEQILGSTATEISSSLTLFVTCTLLFLYFSSVIKQKRSNLPPGPWKLPIIGNMNHLLGPHPHRALRDLALKHGPLMHLQLGRVTTIVASDAIMAKVIMKTQDSVFGTRPVTTAAMVLTYGCGDVGFSPSNSHWKQARKICVRELLSPKRVQSFGSIREEEALKMVRDVFSAAPGPVNLTHKLFSLTNDITARVCLGKKCAQQNGFLVAMKDELELLGGVSVGDFFPWLGFVDVISGRKSKLEKASRELDCIFEAIVQEHRKKDKVEEEEEDLIDVLLRLERDGNPEAPLTTNHVKGIIWDMFVAGTETSATTIDWAFAELMRDPRLMEKAQKEVREVLGGKSKVEECDINKLTYLKMVIKETLRLHPPSPLLLPREAMEECIIEEYEIPAKST…
>Khe27116.1
MALAQFMEQILGSTAAEISSSAILFATCALLFLYFSSLIKETRIKLPPGPRKLPIIGNMHHFLCSHPHRALRDLALRHGPLMHLQLGRVTTFVASDARLAREIMKTHDSVFGTRPVTTGPKILTYGCRDVAFSPSNSEWRQNRKICVLELLTPKRVQSFGSIREEEVSEMIRDIFSAAPGPVNLTHKLFSLSNDITSRVCIGKKCAEQEGFLVALRDELELLGGASVGDFLPWLGFVDVISGRKSKLEKASREFDRIFEGIVEEHRKEEKREEEEKDLIDVLLRLQRDSNPETPLTTNHIKGIIWDMFVAGTETSATIMEWALAELIRNPRLMEKAQKEVREVLGGKSKVEECDINKLTYLKMVIKETMRLHPPIPLLLPREAMEGCILEGYEIPTKST…
>Khe27117.1
MALPPFMEELQESTAAQISSSLTLFATFALLFLYLSSLIKERRCKLPPGPRKLPIIGNMHHMLCPHPFRALRDLALRHGPLMHLQIGRVTTIVASDARLAKEIMKTQDSVFGTRPVTTAAMVLTYGCGDVAFSPSNSHWKQARKICVRELLSPKRVQSFGSIREEEALKMVWDIFSAAPGPVNLTHKLFSLTNDITARVCFGKKCAQQKGFLVAMKDELELLGGVSVGDFLPWLGFVDVISGRKSKLEKASRELDCIFEAIVQEHRKKDKVEEEEDLIDVLLRLQRDGNPEAPLTTNHVKGIVWDMFVAGTETSATTMDWAMAELMRNPRLMEKAQKEVREVLQGKSNTEEYDISKLNYLKLVIKETLRLHPPVPFLVPREAMEGCILEGYEIPAKSTI…
>Khe27367.1
MAQIHQFMEELLRSSSSHSTLVYTFMALVVVLFLIVKREKSRRNRSKLPPGPWKLPIIGSSHHLVGSLLHHTLRDLAIKYGPLMYLQLGQVPTIVVSDEKYAKEILKTHDSVFGTRSFSLASHILTYGSKNMAFSPTGPYWREVRKICVMELLSVKKVMSFASIRQEEISELVRFISSAAPAPVNLSHKLLELSNDITGRASFGKKCKEQEGFLEIMKEQMELLGGFSVSDFMPALAVLDTKRKSKLVNANRKLDRILDEIVDEHKRVKGDNHRSDGTDYNEDLVDVLLRIQRDGDKNSPLSDESVKAVIWDMFVAGTESSSTIMEWTMSELVQNPRVMEKVQKEVREVLQGKSEVDDHDLNKLSYLKLVLKESLRLHPPATLLAPREAIETCIVDGYE…
>Khe27368.1
MFVGGTESSSTVMEWAMSELVHNPRAMEKAQKEVREVLQGKSEVDDHDLNKLSYLKLVIKESLRLHPPATLLAPREAIETCIVDGYEIPAKTRVLVNVWAIARDPKHWKNPETFDPERFSDGLVDFKGTDFQILPFGAGRRICPGLTFGMATVELALAKLLFYFDWKLPNGLKPEDLDMSEAFGLSTTRKSSLNLIAIPRFPIPVRE*
>Khe27369.1
MAQIHRFMEELLRSSSSHSTLVYTFMALMVVLFLIVKREKSRRNRSKLPPGPWKLPIIGSSHHLVGSLLHHTLRDLAIKYGPLMYLQLGQVPTIVVSDEKYAKEILKTHDSVFGTRSFSLASHILTYGSKNMAFSPTGPYWREVRKICVMELLSVKKVMSFASIRQEEISELVRFISSAAPAPVNLSHKLLELSNDITGRASFGKKCKEQEGFLEIMKEQMELLGGFSVSDFMPTLAVLDTKRKSKLVNANRKLDRILNEIVEEHKRVNGDNHRSDGTNYNEDLVDVLLRIQRDGDKDSPLSDESVKAVIWDMFVAGTESSSTIMEWTMSELVHNPRVMEKVQQEVREVLQGKSEVDDHDLNKLSYLKLVLKESLRLHPPATLLAPREAIETCIVDGYE…
>Khe27373.1
MAQIHQFMEGLLRSSSSHSTLVYTFMALMVVLFLTVKREKSRRNRSKLPPGPWKLPIIGSSHHLVGSLLHHTLRDLALKYGPLMYLQLGQVPTIVVSDEKYAKEILKTHDSVFGTRSFSLASHILTYGSKNMAFSPTGPYWREVRKICVMELLSVKKVMSFASIRQEEISELVRFISSAAPAPVNLSHKLLELSNDITGRASFGKKCKEQEGFLEIMKEQMELLGGFSVSDFMPALAVLDTKRKSKLVNANRKLDRILDEIVEEHKRVNGGNHRSDGTNYNEDLVDVLLRIQRDGDKDSPLSDESVKAVIWDMFVAGTESSSTIMEWTMSELVHNPRVMEKVQQEVREVLQGKSEVDDHDLNKLSYLKLVLKESLRLHPPATLLAPREAIETCIVDGYE…
>Khe27374.1
MGYVRGWNGILIYSYGMGNVRAGTQPKSNGEITKEVREVLQGKSEVDDHDLNKLSYLKLVIKETLRLHPPATLLAPSEAIETFIVDGYEIPAKTRVLVNVWAKARDPKQWKNAETFDPERFSDGLVDFKGTDFQIIPFGAGRRICPGLTFGMATVELALAKLLFNFDWKLPNGLQPEDLDMSEAFGLSTTRKSSLNLIAIPRFPIPVREKYVNCIL*
>Khe27414.1
MFIGGFETTSLLLTWCCVLLGTRTEWQEKARKEVEDELHGKPPTAESLSRLKTVTMIFNETMRIFAPAPVIARKVHEPTMLGKFHIPTGTILELPLLAIHNDPEQWGDDAGQFNPNRFANGVSKATKHPMAFMPFSMGPRTCIGMNLAMIEAKISLSMILQGFSFVVSPTYKHAPSVGITLIPTHGAHIMIKKI*
>Khe27446.1
MAVLIVVLGLVFGFCFFSFLLKWNEVRYRKKGLPPGTMGWPIFGETTEFLKQGPSFMKNQRARYGSLFKSHILGCPTVVCMDPELNRYILMNEGKGLIPGYPQSMLDILGKWNISAVHGSLHKIMRGAMLSIINPTVIRDNILPKVDEFMRSHLSNWNDNIIDIQEKTKEMALLSSLKQLLSMETGSRAEAFKPEFYKLVLGTLSLPIDLPGTNYRRAFQARKNILIMLKEVLEERRISESTNKDLLDFLLRNDDEKSENQNNSRLQLTDDQILDLIIAILYSGYETVSTTSMMAVKYLHDHPRVLQELRDEHFSIRKDKAPGDPINWSDFKSMNFTRCVIYEILRIATVVNGVLRKTTHDMEMKGYIIPKGWMIYVYTREINYDPFIYPDPLTFNPWR…
>Khe27462.1
MSISLESTWWILALPPSTYFQWQFLLFALLFFAIFTLWLFPGGLAWSLSNFSSPIPGPSGLPLLGHILTFSGDSTHRTLAALSRKLHASNLMSFSLGFTRVIISSNPETAKEILSNSAFADRPVKESAYELLFHRAMGFAPYGVYWRNLRRISATHLFSPKRIALFGASRSEIGRKMVREIGVLMENRGVVEVKRLLHLGSLNNVMITVFGKCYDFDDSMGDGVELMGLVREGYDLLGIFNWGDHLPFLRWLDLQKVRRRCRNLVARVNVFVGKIIEEHKKNRVDTVGYDETGGDFVDVLLNLQKEHQLSESDMIAVLWEMIFRGTDTVAILLEWILARMVMHPDIQSKAQSEIDSVVGKERPVLDSDIPNLPYVQAIVKEVLRMHPPGPLLSWARLAI…
>Khe28069.1
MTLPALFSESGLNAPLILTCLTGLLLYYLLFHRRVRHEPPLPPGPRGWPVVGNLPELGTMPHQSLARLSRIYGPLFHLRFGSAHVVVAASADVARLLLKTHDSNFSSRPPNSGAEHVAYNYQDLVFAPYGPRWRLLRKICANHIFSNKALEDFRHVRHSEVATLASSLASAPGAVNLGQLLNICTANALGRVMLGRRVFGSDGGDAGEFKDMVVELMVLAGVFNIGDFIPALAWFDVQGVVKKMKNLHNRFDDFLNKILEDHRKVAGKEGHRDLLSVLIDLKEDADGEGGKLTDTEIKALLLDLFTAGTDTSSSTVEWALAELIRHPHLLSRAQQEIDSVVGKDRLVSESDLLHLPFLHAIVKETFRIHPSTPLSLPRVAAESCEVAGFLIPKGATLLM…
>Khe28196.1
MRMVMISGKPEPSFWGRPSQTLCDRPDRKRSAVQCLKQRAKMGELGSNFLLIFSVSVLSLLIKIGYSIWWKPMKIEKCLKEQGIKGAPYKLLFGDKKENLRLMKEAWSKPMSFSHQIVPRVNPYVFETVKNYGEMSLNWVGTTPRVNITDPELIKEILLNKLGHFQKIPITNPLIKLLGFGFSAFEGERWAKHRRIITPAFHPDKLKGMLPAFATSCMELIKRWEASVGPQGPCELDVWTELQNLTGDALSRALFGSNYGEGRRIFDIQKQQATLVMDEARGIYIPGFRFLPTKKNVRRKTLDNEIKSLLAGLIHRREEAMKTGECSNNDLLSLLLQYNKDSNYIQEPGKNSDYIGMTMEEMIDECKLFYFAGQETTSVLLTWTMIVLSMHRDWQEKAR…
>Khe29219.1
MILVWRPCAIEKFFAKQGVRGPAYSFYHGNLEEIRDLENKAREKPMDCCSHDITSRVIPHYHKWFSQFGETFLYWFGTQPRVCIGEPELVKEVLSTKFGFYTKSKPRPSLTALLGQGLIFATGLDWVKHRRAVSPAFNTDKLKGMTKRMAACTLSMLDGWQEQAVQAKNNCKEIDVCEEFRRLTADIIAHTAFGSSFIEGKELFEVQSELQAIAFASSSDILIPGSRYLPTRDNLKIWKLERRARNTLKSTIECRLRMKKIGGLDYGYGNDLLGLMMAISKGEASKQMTGLSLNMEEIMDEIKTFFFAGHETTSNTMTWILFLLSLNQDWQEKLREEVLSECGMEIPDADMLGRLKLVTMVILEALRLYCPVILMMRKATTDMKLGNLMIPKGTSVTIP…
>Khe29347.1
MYNQWFMALVAIAVGLLLTLQLRRTKGERAIKWPAGPPKLPVIGNLHQLHNGGEPLHIILTKMAKEYGSIITVWFGGWTPSIVVSDLELVWEVLVTKSPDYASRKLRYSSRFISADHRTILTSNYGSYWAGLRNGLQSSALSPLQVTNQADLQQTDVEALIEALKLEALLKGRVVSPLVHIRRMTVRLISRLIFGVKSVEDKFVEDIDDAVDEAIKLGGSASIADAFSIARFIPGLSPSSLQNRVKPMVEEPIRPFLSNPKPNSYLHFLLSQGLPEHVVIYLIFEVFMLAVDSASNTVTWALAFLVQNQEIQQKLYQEIRSMSTGSGSKGSVNIEEVSNMQYLHAVMKESLRMKPIAPLAIPHGTNKDCMLKGAKIPKGTKVIVNLYAVLNDPKVWEEP…
>Khe30066.1
MYNQWFMALVAIAVGLLLTLQLSRSKRERAIKWPTGPPKLPVIGNLHQLHNGGELLHITLTKMAKEYGSLITVWFGSWTPSIVVSDLELVWEVLVTKSSDYASRKLLYSLRFISADHRTIATSNYGPYWAGLRNGLQSSALSPLQVTNQADLQQTDVEALIEALKLEASLKGRVVRPLVHIRRMTVRLIARLIFGVKSVEDKFVEDIDDAVDEAIKLGGSSPIVDAFSISRFIPGLSSSSLKNRIKSMIEVPIRPFLSHPKPDSFLHLLLSQGLAEDVVIYSIFEVFMLAVDSASNTVAWALAFLVQNQEIQQKLYQEIRSMSTGSGGKGSVNIEEVSNMKYLHAVMKESMRMKPIAPLAIAHGTNKDCMLKGAKIPKGTGVIVNLYAVLNDPKVWEEP…
>Khe30249.1
MMDSKYIVAAIVVVGAILLRLRRKAKGEEMKWPPGPAKLPIIGNFHQIAKGGNLIYLTFAKLAQEHGNLMTIWLGGWKPTIVVSGQEQVWEVLVTKSSEFGSHTVAPTGKYLSAGWKTVATAEYGPYWHTLRKGIHNYVMNPSTISAQVHTQESDVAALVDAFALEASPSDGVVRPFVHLKKSTMRLMGRLLFGSDFETNEQFMEGLDRIVDDIDRINRDSGLTNTVPFSRYIPGIRQPFSELVQVKCKIEALFQPVLSLSEQNTYLHFLRTQDLADDVVVANLNELFLLSVDSISTTTTWALAFLIHHQGIQEKLYDEIKSSFSKDKKGRVGVQDLSNMHYIHAVVKETMRLKPIAPLAFPHRAVKDTTLMGTKIAKGTAVVVNLHQVLNDPSVWEKP…
>Khe30300.1
MASEQDQEKMTDQYSRDKILNFMITGKDTNAGTLSWFFYLLCKNPLIQEKIATEIREAMETYKEKPLTGDFAENLTEAALEQNAVSPSSSNRNSQIIPCNSCGN*
>Khe30609.1
MDLLLLEKTLLALFLAVVLAISISKFRGKRLALPPGPFALPVFGNWLQVGDDLNHRNLSDLARKFGDILLLRMGQRNLVVVSSPDLAKEVLHTQGVEFGSRTRNVVFDIFTGKGQDMVFTVYGEHWRKMRRIMTVPFFTNKVVQQYRYGWEMEVQRVVEDVKKNPKAATTGVVLRQRLQLMMYNNMYRIMFDRRFESEDDPLFVKLKALNGERSRLAQSFEYNYGDFIPILRPFLRGYLKICSEVKERRLQLFKDYFLEERKNLASTKGSENASGLKCAIDHILDAQNKGEINEDNVLYIVENINVAAIETTLWSIEWGIAELVNHPEVQEKLRNEIDTVLGHGVPVTEPDTHKLPYLQAVVKETLRLRMAIPLLVPHMNLHDAKLGGYDIPAESKILV…
>Khe31209.1
MSSCKMMGYLIPEDSQILVNVWAIGRDPNSWDDPLTFKPERFMELNHIDYKGQHYEFIPFGAGRRICPAMPLASRMLPLALGSLLLHFDWEVPGVAAEKMDMNERMGITLRKRAPIKAIPIPFNSNSQVFKSSSE*
>Khe31256.1
MVSLSPLYYFFAVSLFFAARVLLFRKKKRGTSSKIPNLPPGPPGWPVVGNLLQIVTSGKPFMHVVEDLRQVYGPIFTLKMGTRTLIVISSAELAYEALIQKGQVFANRPRETPTRSIFSSKKFTINSAVYGPVWRSLRRNMVSGMLNNTRLKGFSGLRKSALDRFIDRLRDEAGANDGLVWVLKNARFAVFCILLAMCFGEEMEEEMVVRIEKVMKKILIAIEPRIDDYLPILSPLLSKKTKRVLEVRAEQVATLTPLIEKRRSALKKSPRKSETSGYLDTLFDLEIDERKESPNNDELVTLCSEFLNGGTDTTATGLEWAIAQLIRAPRIQTRLYNEIRETAGDRIVDEKDVEKMVYLNAVVKELLRKHPPTYFLLTHAVTETTTLAGYDIPTGVNVD…
>Khe31313.1
MENEASRCLQLYFSTFFLSFFFSVLIIYFFRKQSWCNCTVCYCFLTSRWVDKFDNLCDWYTDLLRNSPSQTVHIHVLKSIITANPKNIEHILKTRFENYPKGKPFSTILGDFLGRGIFNVDGDLWKFQKKIVSHELGSVSACSFGFEIVSNEITQRLLPVLSNSDGGVDLQDVFRRFSFDNICKLSFGVDPGCLELSLPISEFATAFDIASQLSAKRAIVAAPIVWKLKRFFNMGSEKQLRKSIKLVDVLAEEMIKQRRKQGFSSKPDLLSRFMGSVSDDRLLRDIVISFLLAGRDTVASALTSFFWLLSNHKHVESSIHDEIIRVMGDGDQRIATYKQLKKMNYLHSAISESMRLYPPVQFDSKFALNDDVLPDGTFVKKGTRVTYHPYAMGRMEKIW…
>Khe31575.1
MELGLLQIFTTLAMFGLLVFLYLNRQASSIAMRKIPGSLGWPIIGESSSFISEFSSPAGIYSFMHKRQQRYGKVFKTSILGRLSVFMTGKEASKILLSGKDGVVSLNLFYAGKQVMGPTSLLQTTGEAHKRLRRLIGEPLSIDGLKKYFNFIDALAVETLDQWAGRTVFVLEEASTFTLKVIGNMIMSLEPAGEEQEKFRANFKLISSAFATLPLKIPGTAFHRGIKARDGMYSMFDSIISSRRSNRSFQNDFLQSLLQKHSKNVEEDDKLTDSQLKDNILTLLIAGHDTTTAALTWLIKFLEENPIALKNLRVTITSRLPHLFANLFDLY*
>Khe31596.1
MAPITFIAELGSKPTHISFLALFFTLISIILLLKSLKTSKNQTPKPNLPPGPWKLPIIGNMNQLVGSLPHRALTSLALKYGPLMHLQLGQVSTIIVSDANNAKEIMKTHDLVFASRPAIVSLKENVYDFTDIAFCPYGAYWRQVRKICVLELLSVKRVQSFRSIREEEVASMIRSFFSTAAGIPVNLTQTVFSLINNVTFRVAIGDKCSDQEGFMKAMVETLKLASGISVSDFFPSLKFINMISGTKMKSQKTRRELDRLFDQIIEEHKSRGKSENPDLVDVLLEIQKGGNLEVPLTVDNVKAVILDMFIAGTETSSTIIDWTMAELVRNPRVMKIAQEEVRDILCGKEKIEESDIQNLIYLKLVIKETLRLHPPLPLLIPRESIGRCEIEGYEISAGT…
>Khe31743.1
MENSGNLTQPSDLAAAGKFFLKHLPEIHTLELLAALTVFIILHSLRRAKQHGLPVWPVVGMLPSLLLGLRTNTYDWMSAVLYRKGGTFTFAGPWFTNLNCVVTSDPRNLEHLLKTNFSNFPKGDYFRNTLRDLLGDGIFNADDELWRRQRKTASIEFHSSEFRSLTVSSLKELVHDRLIPVLESTVEKNMAIDLQDVLLRLTFDNVCMIAFGVDPGCLRLNSPVIPFAKAFEEATEATVFRFVTPTAIWKLMRFLEVGSEKILRRSLRQVEEFADDVIRSRKKELGSGIGEERKDLLTVFMRSKDDEGRPFSDKFLRDICINFILAGRDTSSVALSWFFWLLDRNPAVESRILSEICGILEEREYSGWKDGNIPVVFKPEEVKKMEYLQAALSEALRLY…
>Khe32077.1
MASEKDQEKRTDQYSRDKILNFMIARKDTTTGTLSWFFYLLCKNPLIQEKIATEIREAMETHEEKPFVRDFVENLTEAALDKMQYLHEALTETLRLYLAIPMQWVSFFWTGREEIHFG*
>Khe32159.1
MDTHYELLVFFIFSLPLFFFFFRGRSKLPLPPGPKPLPIVGNMLMMDQLTHRGLAKLANQFGGLVYLRLGVLHTVAVSTPEMARQVLQVQDNVFSNRPATVAVRYLTYDRADMAFANYGPFWRQMRKLSVMKLFSRKRAESWRSVREEVDAMLLTITSNFGNKVDIGAHVFTLTRNITYRAAFGSKSHEGQDEFVSILQEFSKLMGAFNIVDFIPWLRWIDPQGFNKRLAKARGSLDGFIDKIIDDHMAKAESKRDEDDTDMVDDLIAFVGEFRAQTGSPRDSLDDFKLSRDNIKALIMDVMFGGTETVASAIEWAMAEIIRSPQDMTRLQEELRKVVGLERKVDESDLENLSFLKCCIKETLRLHPPIPLLLHETAADSEISGYLIPAGSRVSVNAWA…
>Khe32681.1
MDSTIESWWLLVLPAKCRISSYENTISLMFLLLLTWLVTVLLSWAHSGGPAWGKYWRDNGERNVGVKIIPGPKGFPIFGSLNLMGGLAHRKLAAMAEQCKAQRLMAFSLGETRNIITCHPEVAKDVLNSSVFADRPIKESAYSLMFHRAIGFAPYGVYWRTLRKIAATKLFCPKQINGSEAQRFEIAAQMVAAVGTVAGAGIGGFRVRDILKRASLNNMMRSIFGRNYDLVTDNPETVELSGLVQEGYDLLGSLNWSDHLPWVAGLDLQRVRFRCSKLVPRVMRFVQKIIDEHRSKTGGRNGDFVDVLLSLQGREKLPDSDMVSVLWEMIFRGTDTVAVLIEWVLARLVLHPEIQAKVHEELDKVVGTGRAVTESDIPALVYLQAVMKEVLRLHPPGPL…
>Khe32911.1
MEGFLALSSVLILTFLLSCTLKVVYSVWWKPMKLKIYLEKQGIRGPPYKLLYGNLREITRANQEAISRPMDLSHKIVSRVRPFIYNTVKNYGKMALAWFGTDPRLIIMDPELIKEVFSNKFGHFEKLPPNPLTRVLATGILIHEGEKWAMHRRIMNPAFHVEKLKRMVPSFSTCCLEMIMKWDTSIGPQGSCELDVWVEFQNLTGDIISRTAFGSNYKEGKRIFEILNEQAKLVLLASGTVYIPGLRFLPTKNNLRRTELDREVGAMLRAMIERRVKAMENGEARNDELLGLLLESISNDFQQQSKNSKNIGMTIEDVIEECKLFYFAGHETTSDLLTWTMVTLSMNPSWQVRARNEVLQVCGNNTPDFDCLNHLKIVTMILYEVLRLYPAGIELVRQT…
>Khe32913.1
MEGFLPLSSVLILTFLLSCTLKVVYSVWWKPMKLKIYLEKQGIRGPPYKLLYGNLREITRANQEAISRPMDLSHKIVSRVRPFIYNTVKNYGKMALAWFGTDPRLIIMDPELIKEVFSNKFGHFEKLPPNPLTRVLATGILIYEGEKWAMHRRIMNPAFHVEKLKRMVPSFSTCCLEMIMKWDTSIGPQGSCELDVWVEFQNLTGDIISRTAFGSNYKEGKRIFEILNEQARLFLLASGTVYIPGLRFLPTKNNLRRTELDREVGAMLRAMIERRVKAMENGEARNDELLGLLLESISNDFQQQSKNSKNIGMTIEDVIEECKLFYVAGHETTSDLLTWTMVTLSMNPSWQVRARNEVLQVCGNNTPDFDCLNHLKIVTMILYEVLRLYPAGTELVRQT…
>Khe33020.1
MKQSQKALVIAELEANHAEMFLSLFLLVLFLISLLFLFSRRILQTEKLPPGPRPWPIVGNLLQLGRKPYVELASMAQTHGPLISLKLGSQILVVATSPHAASQILKTHDRVLSARHVPHSAPIKSYSEFSLIWSADCDENWKTLRAICRTELFSTKMIDAQAHLRQAQVTKMVGFLLGKEGEVVRIGEVLFATIFNLMGNLVFSRDIYDLADGDTVSGLRNLIRELSDIGTTPNLADFFPILRGFDVQGLKRKASDIISRIFDIWEVFVKERREKGDDLKEDFLNVLISAGYNDNQIKPVLLDIIFAGTETSSVIIEWAMAELIKNPETMHKVRVELERVIGDQRNPVKESQLTELTYLHACIKETLRLHAPAPLLLPRRATEACEVMGYIIPKDCQLM…
>Khe33022.1
MADVGTWATPNLQDYFPMTSALDVHGLKREITACLKRVYEIWDAVVRERRQEADGSKEDFLNVLISAGFGDFQIKSVLLDMFVAGTHTTTATIEWAIAELIKNPEAMNKARIELDSVLGDQRIPEDAIKESQLINLTPPLCCRDMRGDG*
>Khe33025.1
MFLPLFLPVLILLSLLFLLKRRTLQREKLPPGPYQWPIIGNLLQIGKKPHVELANMAQTHGQLISLRLGFQLVIIATSPKAASQIFKTQDRVLSARYVPQVAHIKNYRNFSLIWSLQCDENWRKLRTIFRVELLSPKLLDAQTQLRQQKASEMMDFLSGKKGKAARIGELVFATIFNILGNLVFSTDMLDLENGDGSSALKNHIWRMMELGAAPNLADFFPLISALDIQGLKRESTACVKRIYDIFDVFVRERREEGNGLKEDFLNVLISAGFSDFQIKSILLDMFVAATDTSTVTVEWAMAELIKNPKTMSKARVEIDSVLGDQRKPENAIKESQLMDLTYLHACIKETLRLHPPAPLLLPHRAAETCEVMDYTIPKDCQVMVNVWAIGRDPKTWPDP…
>Khe33028.1
MFEPLILSVLILLLLLFLLSRRTLEREKLPPGPYQWPIVGNLLQMGKMPHVELARMAQTHGQLISLRLGIQLVVVATSPKAASEIFKTHDRALSARYVPQVTQVENYRNFSLIWSPQCDENWRKLRTIFRAELLSPKLLDAQTQLRQQKVSEMMRFLSGKKGKAGLKRESTACVKRIYDILDVFVRERREEGNGLKEDFLNVLTSAGFSDFQIKSLMLDMFVAGTDTTTVTIEWAMAELIKNPETMNKARVELDSVLGDQRKQENAIKESQLMDLTYLHACIKETLRLHPPVPLLLPHRAAETCEVMDFTIPKDCQVMVHAWAIGRDPENWPDPLTFSPDRFVGSNVDYKGNDFKFIPFSAGRRICPGMSLSIRTVGLILASLIHSFDWCLPNGLQPTQ…
>Khe33135.1
MFESKEDGSCFYPLIETGDSGSSVVMEESRVSGSDFTQEFNGQGGNFHPQQISNLSKQDMGAVPGQSTLMLAKKACTLSMPTREEHVFDNNKTIADFSLSKKTLENGLHKISLVVTNDKDLLMKSTLDSIVEVGFGVELNSLDGSSEEGNKFTEAFDEASVLTVWRYMDVFWKIKKFLNIGSEARLKNNLKVMDDFVYNLIQTKRAQQRVNNEVDYNKRDILSRFLVESEKDPDNMTDEYLRNIILNFVIAGKDTTASTLAWFFYVLCKYPLVQERIVHEVRETTYDGNGEKLTMSDFSARLTSGSLDRMHYLHATLTETLRLFPGVPLDVKMVFADDTFPDGFKVRKGDLVNYQPYAMGRMKFIWGEDAEIFRPERWLHDGIFRPESPFVFTAFQVVS…
>Khe33138.1
MEFTALLLTCAALFFAYTVFFLLAKLQNNKRKYHPVAGTVFNQLLNFNRLHDYQTDLARKYKTYRLLSPLRSEIYTSDPINVEHFLRINFSNYGKGSYNYTRLGDLFGDGIFAVDGDKWKHQRKLASFEFSTRTLRDFNTVVFKKHAVKLARIVSEAASTNKTMDIQDLLMKSTLDSIVEVGFGVELNSLDGSSEEGNRFSKAFDEASVLTLWRYADVFWKIEKFLNIGSEARLKNNLKAMDGFVYNLIRTKRAQQRVNNNGVDHKKKEDILSRFLVESEKDPDNITDKYLRDIILNFVIAGKDTTAGTLSWFFYLLCKHPLVQERIVQEVRETTFGNGEKSNTSSFAERLTSGSLDRMHYLHAALTETLRLYPAVPVDLKMTFADDTFPDGFKVKKGD…
>Khe33564.1
MDSEQFLVVFLVILAGFGALYKLFRSLNGWFYETRLGEKKYSLPPGDLGWPFIGNMWMFLRAFKSSDPDSFISSFVTRFGRTGIYKAFMFGSPTILVTSPEACKQVLMDDEHFVPGWPTSTNELLGKKSFLLISKEEHKRLRRLTSGPVNGHESLSVYLKFIEDTVVSGLEKWAELDQIEFLTEMRKLTFKVIMHIFLGTAGDSTMKGLEKEYTVLNHGMRAMAINVPGFVYYKALKARKKLVAILQSALNDRRKQKLRDPLRANKDMMDALIDVEDDNGRRLDDEEIIDILIMYLNAGHESSGHMTMWTTLLLQKHPEFFQKAKAEQEEIKRNRPAGQKGLTLKEVLQMKYLSKVIDESLRVVNISFVVFRQALTDVKINGYIIPKGWKVEVWPRSVH…
>Khe33566.1
MFGNPTILVTSPETCKQVLMDEEHFVPGWPTATCELIGKKSFLLISKEEHKRLRRLTSGPVNGHESLSVYLKFIEDTVVSTLEKWAELDQIEFLTELRKLTFKVIMHIFLGSESNSTMKDLEKEYTVLNHGMRAMAIDIPGFAYNKALKARKKLVATLQSAVNERRKQKLKDPLRVSKDMMDALLEAKDDNGQRLDDEEIIDILLMYLNAGHESSGHITMWTTVFLQKHPEFFQKAKAEQEEIKRNRPANQKGLTLKEVLGMTYLSKVIDETLRVVNISYMVFREAVSDVKINGYIVPKGWKVQIWPRNVHMDPQVHMDAKEFNPSRWDEYTPKAGSFIPFGGGARLCPGNDLAKLEISIFLHYFLLNYRLEQLNPKCPVRYLPHPRPKDNCLARIRKL…
>Khe33586.1
MDPVPFIAELGSKQIHISSPTLFFTFISIILLLKSLKGRTPKNQKPKPNLPPGPWKLPIIGNMNQLAGSPPHHALRDLALRYGPLMHVQLGQVSTIIVSDANNAKEIMKTHDLVFASRPQQAILKDILYQFTDIAFSQYGVYWRQIRKICILELLNVKKVQSFRSVREEEVSSMVRDLFSAAEIPVNLTQMVFSFTNNVACRVAVGDKFSDQAGFMKAMVKTLELVGGFSISDLFPSLEFVNAIIGTKMKSKKTHRELNRLFDQIIEEHKRREKGENPDLVDVLLEVQMNGQLEVQLTEDNIKAVILVCILSVVILSSQVRQTYYQAQYNPSDYIG*
>Khe33589.1
MGNNEDGTPSKSEKTSSPVQKGIIQQEGNRRLSRGNMGLGLSEGATIGTGILPHQDKKVAEINHPEEEHLDAGVVELTQAQMDTRWLCSEIIQFNQFGTLNSQAAKFTSVNQLNTDSGSKTNSDWQVVKGQSTKGNQIWRPIKPTNRAFASVFRPLQDLGELPKSSTGKKDARSAAVSITVATPAEHLVTIATTVVEEAEVTALIGAETTAEGDEDTEDFQLEFSQVQIEPLQELRDVIRSSFVPGEIPVMMVEDTTNLADLVSETDRLPGSTGSLDVDIGILLDGPGTAAFVEIAGSTVEDIISVCKNKTSEDLPRGRGVMELFHLLVFVSVLWISILAFRLFAKSCFSPKIKLPPGPTGLPLLGSLLRLGNKPNESLAGLAKTHGPLTTLRLGFVTT…
>Khe33591.1
MTVYFGKLHKFFDKMIDQRLHCRESNSSTTKDLLEVLLDHGQENRFEFSRHVIRCLLVDLFAAGTDTSSITVEWAMAELLRNPNAMKKVQSELAVIVGKENLVKESDIHRLPYLQAVVKEVMRLHPPFPLLLPHKAKTSIVIDGFTIPKETQVLINAWAINRDPASWENPSLFLPERFLGSDIDFKGRNFEFIPFGAGRRICPGLPLAQRMIHLMLASLLHAFDWKLLDEQPLDMNDKFGLTLQKAVPLCAVPFPRAEM*
>Khe33592.1
MELFHLLVFVSVLWISILAFRLFAKSWFSPKIKLPPGPTGLPLLGSLLRLGNKPNESLAELAKTHGPLMTLRFGFVTTVVVSTAKMAKEVLHKNDQNFTGRTVVDALTALDHNKSSMVWLDGGDLWRNLRKISKTEIFTQQRLDTLEGFRLEKVKQMIEHVRNTCGSGVTVDIGSCTFVTSMNLLTNTFFSADLVDPKLGSAQEFKDLVCGIMEEAGKPNLADYFPLLRSIDPQGARRRMTVYFGKLHKFFDKMIDQRLHSRESNSSTTKDLLEVLLDHGQENRFEFSRHVIKCLLVDLFAAGTDTSSITVEWAMAELLHNPNAMKKVQSELAETIGKENLVKESDIHRLPYLQAVVKEVMRLHPPLPLLLPHKAKTSIVIDGFTIPKETQVLINAWAI…
>Khe33594.1
MELFHLAVCVSVLWISILALRLFAPSVSQRSKLPPGPTGLPLFGSLFKLGNKPNESLAELAKTHGPLMTLQLGFVTTVVVSSAKMAKEVLEKNDQTFAGRTVVDAVRALGHNKSSIVWLDPGARWRNLRKISNTQIFTPQRLDALEAFRHERVKQMVEHVRESCGSGVAVDIGQCAFVTTLNLLTNTFFSVDLIDPKSGSAQEFKKLVWRIMAEAGKPNLADYFPVLRSIDPQGVRRRMTVYFGQLYKIFDNIIDQRCDSKESKPLTSNDFLGVLLDQGQENFSRHDINSLLADLFAAGSETSSITVEWAMAELLSNPNAMKKAQSELVETIGKENPVKESDIHRLPYLQAVVKETLRLHPPVPLLIPHRAETSIEIAGFTVPKHAQVLINCWAISRDP…
>Khe33596.1
MELFHLLVFVSVIWISILALRLFAKSWFSPKIKLPPGPSGLPLVGSLFKLGNKPHEALSELAKTHGPLMTLQLGFVTTVVVSSAKMAKEVLLKNDQTFAGRTVIDATRALDHNKSSMAWLDVGTHWRILRKICNTEIFTPQRLDALKGFRREKVKQMIEHVRESCGSGIPVDIGKCAFVTALNLLTSMFFSVDLVDPKSGSAQEFKDLVLGMMVELGKPNLADYFPALGSIDPQGVRRRMKVYFRQLHLIFDKMIDQRLLSRESNAPRTSDFLEALLDQEQENGSEFSRQVIKTLLTDLLVAGTETSSISVEWAMAELLLNPIAMNKAQSELAETIGKERSVEESDIHRLPYLQAVVKEAMRLHPPAPLLIPRKAVTDAEIGGFTIPKHAQVLINAWAL…
>Khe33600.1
MRFGVYRFLLNSLLYHFVPHIKSFLPSVISDLSFKKEKRAYLLKARRIMELFHLLVFVSVLWIFISALCLFAPWVSPRTKLPPGPTGLPLFEILFKLGNKPNESLAELAKTYGPLMTLQLGYVTTVVVSSSKMAKGVLLKNDQTFSGQTVIDAVTALDHNKSSIAWLDAGPHWRNLRKICNKQIFTLQRLEALEGFRREKVKQMIEHVRESCGSGIPIEIGRCAFVTTLNLLTNMFFSVDLC*
>Khe33927.1
MCYCNYSLSCVDCLASCQAKQEGGNKEETQPSSFTLQASHHREPSPVREDTSSFPERPSLKHGPLMFLQLGRIPTAVASSAKMAHEIMKTHDLNFANRPAMTAAKNLFYDSAIAFAGYGEYWRELRKVCVIELLSAKRVQAFGFLRKEEVNHLVKSISCSCNNPSGLINLSSMFRSLTINIICRAVLGDKHSRFKG*
>Khe34690.1
MAPASSMEELESKPYDACYSLVVFFIFISLVWLIKSLGLKTRTGQIPKANLPPGPWKLPIIGNLIHLLGSLPHHAFRDLALRYGPVMHLQLGQVSTIVVSDAKTAKEILRTHDLVFASRPQLVTQKELSYQFTDIALAPYGAYWRQVRKICVLELLSMKRVQSFGSIREDEVSAVVRTLSTAAGTPVNLTRMVLSLINNIVFRVAIGDKCRDQQQFMEAMTESLELAGGFSVSELFPSWEFVHVISGTKSKSRKTQKKLDRILSVIFEECKRREKSKISNFVDVLFELQRDADLDVPLTMDNIKAIIQDMFVAGTETSATVIDWVMVELIRNPRVMKKAQQEVRDILGGMEKVKDNDIQNMNYLKSIIKETLRLHPPLPFLLPRESIGTCKIEGYDIPI…
>Khe34693.1
MAPASSMEELESKPYDACYSLVFFFIFISLVWLIKSLGLKTRTGQIPKANLPPGPWKLPIIGNLIHLLGSLPHHAFRDLALRYGPVMHLQLGQVSTIVVSDAKTAKEIMRTHDLVFASRPQLVSLKELSYQFTDIALAPYGAYWRQVRKICVLELLSMKRVQSFGSIREEEVSAVVRTLSAAAGTPVNLTRMVLSLINNIVFRVAIGDKCRDQQQFMEAMMESLELAGGFSVSEFFPSLEFVNVISGTKSKSRKTQKKLDRILNVIFEECKRREKSKISNFVDVLFELQRDADLDVPLTVDNIKAIIQDMFVAGTETSATVIDWVMVELIRNPRVMKKAQQEVRDILRGMEKVKDSDIQNMNYLKSIIKETLRLHPPLPFLLPRESTRTCKIEGYDIPI…
>Khe34694.1
MAPASSMEELESKPYDACCLVFFFIFISLVWLIKSLGLKTRKGQIPKANLPPGPWKLPIIGNLIQLLDSLPHHAFRDLALRHGPLMHLQLGQVSTIIVSDAKIAKDIMKTHDLAFASRPQLVSLKELSYHFTDIAWAPYGAYWRQVRKICVLELLSMKRVQSFGSIREEEVSAVVRTLSAAAGTPVNLTRMVFSLINNIVFRVAIGDKCSDQQQFMEAMMEGLELAGGFSISEFFPSLEFVNVISGTKSKSRKTYKKLDRILDVIFEECKRREKSEISNFVDVLLELQRDGDLDVPLTMDNIKAIIQDMFVAGTETSATVIDWVMVELIRNPRVMKKAQQEVRDILRGMEKVKDNDIQNMNYLKSIIKETLRLHPPLPFLLPRESTRTCKIEGYDIPIG…
>Khe34696.1
MAPASSMEELESKPYDACCLVFFFIFISLVWLIKSLGLKTRKGQIPKANLPPGPWKLPIIGNLIQLLDSLPHHAFRDLALRHGPLMHLQLGQVSTIIVSDAKIAKDIMKTHDLAFASRPQLVSLKELSYHFTDIAWAPYGAYWRQVRKICVLELLSMKRVQSFGSIREEEVSAVVRTLSAAAGTPVNLTRMVFSLINNIVFRVAIGDKCSDQQQFMEAMMEGLELAGGFSISEFFPSLEFVNVISGTKSKSRKTYKKLDRILDVIFEECKRREKSEISNFVDVLLELQRDGDLDVPLTMDNIKAIIQDIFVAGTETSATVIDWVMVELIRNPRVMKKAQQEVRDILRGMEKVKDNDIQNMNYLKSIIKETLRLHAPLPFLLPRESTGTCKIEGYEIPIG…
>Khe34698.1
MAPGSSMEELESKPYDASYSLVFFFIFIPLVWLIKSLGLKTRTGQIPKANLPPGPWKLPIIGNLFQLLGSLPHHAFRDLALRYGPVMHLQLGQVSTIVVSDAKTAKEILRTHDLVFASRPQLVSLKELSYQFTDIAMAPYGAYWRQVRKICVLELLSMKRVQSFGSIREEEVSAVVRTLSAAAGTPVNLTRMVFSLINNIVFRVAIGDKCSDQQQFMEAMMESLELAGGFNVSEFFPSLEFVNVISGTKSKTRKTQKKLDRILDVIFEECKRREKSEISNFVDVLLELQRDADLDVPLTMDNIKAIIQDMFVAGTDTSATIIDWVMVELIRNPRVMKKAQQEVRDILQGMEKVKDNDIQNMNYLKSIIKETLRLHAPLPFLLPRESTGTCKIEGYEIPI…
>Khe34701.1
MEELESKPYDACYSLVFFFIFISLAWLIKSLGLKTRTGQIPKANLPPGPWKLPIIGNLIQLLGSLPHHAFRDLALRHGPLMHLQLGQVSTIIVSDAKIAKDIMKTHDLAFASRPQLVSLKELSYHFTDIAVAPYGAYWRQVRKICVLELLSMKRVQSFGSIREEEVSAVVRTLSAAAGTPVNLTRMVFSLINNIVFRVAIGDKCSDQQQFMEAMMEGLELAGGFSISEFFPSLEFVNVISGTKSKSRKTYKKLDRILDVIFEERKRTEKSEISNFVDVLLELQRNGDLDVPLTMDNIKAIIQDMFVAGTETSATVIDWVMVELIRNPRVMKKAQQEVRDILRGMEKVKDNDIQNMNYLKSIIKETLRLHPPLPFLLPRESTGTCKIEGYEIPIGTRVIV…
>Khe35012.1
MEKEASWPLQLSFSASSSCFFLFLFLFSIFYIFVKQSWCNCTVCSCFLTSRWTDRFENLCDWYTDLLRISPTQTVHIHVLKNTITANPQNIEHILKTRFDNYPKGKPFSTILGDLLGRGIFNVDGDLWKFQRKLVSPVLGSVSALSFAFEIVSNEITQRLLPFLDNSSVEIDLQDVFRRFSFDNICKISFGLDPGCLQLSLPISEFATAFDLASQMSAKRAIGAAPIVWKLKRFFNMGSEKKLRESIKMVDILAEEMIKQRRTQGFSSQLDLLSRFMVSVNDDKLLRDIVISFLLAGRDTVASALTSFFWLLANHPHVEDSIHDEIVRVLKDGDEQQKPVASYEQLKKMHYLHSALSESMRLYPPVQFDSKFALNDDVLPDGTFIKKGTRVTYHPYAMG…
>Khe35053.1
MVSLSPLYYFFSALALFFSARLLLFGRKKGGSGSSSNTPNLPPGPPGWPVVGNLLQVALSGKPFIHIANDLRQVYGPIFTLKMGTRTLIIISSAELAHEALVKKGQLFANRPKENQTRSIFSCNQFTVNSSVSGPVWRSLRRNMVSGMLSNTRLREFNGVRKSAMDRLIDRLRDEAGSNDGLVWVLKNVRFAVFHILLSMCFGVEMDEEMVTRIGEVMKNVLIVVEPRIDDFLPILSPLFSKQKRRVLEVRAEQIATLIPLIQQRRSALKNSTDKSESLAYVDTLFDLEIEGRKQSPSDDELVTLCSEFLNGGTDTTATGLEWAIAQLIRTPRIQSRLYKEILETVGNRKVDDKDIAKLEYLNAFVKELLRKHPPTYFSLTHAVTEPTTLAGYDIPTGV…
>Khe35096.1
MTVPIIRPQGEEINAAARVFKFYARPQVFGHNRIIERQLSNFKGGSSAKQFRSRAKSGLGFEERGFGFICHRDYRLIIDSNKFLIVGMVNGCLTDCRRRHNVLCLLAAVLACGWALIHEKRRRSGDSPKLPPGPKGLPIVGNVFQLGPAPHVSFARMARQHGPLMTIWLGTMRTIVISSEKAAREMFKNNDVALAGRFIYEAFRGYPHNDGSMITSQYGPHWRMLRRLSTTEFFVSSRLDAMQSVRTKVVEEMIRTIGRLGEQGTKPVDVGRLLFFMMFNLFGNLMFSKDLLDPKSKVGADFFYHSGKITEGIRKKVDFHVNNVLTVVEAFINERLESGPRDTKKKDFLDVLLEFEGDGEEEPAKFSTRIINIIVLEMFSAGTDTTTSSIEWGLAELIR…
>Khe35122.1
MRRSVRQVSEKVREANITESNAGIEAALVAARVADSTFELHVPDGTPSVDISDDAGEPFEIARGSSHATHPNNDLTNSAKESCPLSDHDWDPIASLIATGLSSYSLNSGQIPIMLISPLPTITSKLPMRKIPGDYGLPIVGPIKDRLDYFYNQGTTEFFKSRVDKYQSTVYRTNMAPGPFISKDTRVIVLLDGASFPILYDNEKIDKTDLLYGTYMPSLKLTGGYQVLAYQDPTEPSHGKIKQFFFNLVASRHHFIIPEFHGTFGELFHNMEKETADKSKADFNTLSDQSGFKFLVRALLGKNPVDKLGSSSTTSVMTKWLFFLLSPLMALGLPEYLEDLLLHTFPLPSFLVKSDYNRLYKFFYETATEALDDAEKMGISRDEACHNLVFAIVFNAWGG…
>Khe35123.1
MLISPSPAITSKLPMRKIPGDYGLPIVGPIKDRLDYFYNQGTTEFFKSRIEKYHSTVYRTNMAPGPFISKDTRVIVLLDGASFPILYDNEKIDKTDLLYGTYMPSLKLSGGYQVLAYQDPTEPSHGEIKQFFFNLIASRHQFIIPEFHGTFGELFHNLEKETADKSKADFNTLSDQSGFKFLVRALLGKNPVDKLGSSSTTSVMTKWLFFLLSPLMALGLPKYLEDLLLHTFPLPSFLVKSDYNRLYKFFYETATEALEDAEKMGISRDEACHNLVFAIVFNAWGGMKILFPSIMKWVGLAGEKLHRELAKEIREAVKSGGGVTLSSMENMALMKSVVYEVLRIEPPVPDQFGRAKEDLVIRSHDHEFEVKKGEVLFGHQPFATRDPRIFDKAEEFVGD…
>Khe35125.1
MSEIPGGYGLPIIGPIKDRLDYFYNQGKTEFFKSRIEKYQSTVYRVNMAPGPFISKDTRVIVLLDGVSFPILYDNEKIDKKDLLYGTYMPSLKLTGGYRVLAYQDPAEPSHGKLKQFLFNLLASRHQFIVPEFHGAFGELSYNIEKEMADKGKADFNTLSDQAGFKFLVRALLGKNPVDKLGSSSTTSVMTKWLFFLLSPLMALGLPKYLEDLLLHTFPLPSFVEKSDYNRLYKFFYETATQALDDAEKLGIPRDEACHNLVFIVVFNAWGGMKIMFPSIMKWVGLAGEKLHRELAKEIREAVKSGGGVTLTSMENMPLMKSVVYEVLRIDPPVPDQYGRAKEDLVIRSHDQEFEVKKGEVLFGHQPFATRDPRIFDKAEEFVGDRFVGDGEKLVKHVL…
>Khe35126.1
MTILLVTSDHGNSVTFMAVRSVLRKIKSSYSLNSGQIPIMLISPSPAITSKLPMRKIPGDYGLPIVGPIKDRLDYFYNQGTTEFFKSRVEKYQSTVYRTNMAPGPFISKDTRVIVLLDGASFPILYDNEKIDKTDLLYGTYMPSLKLTGGYQVLAYQDPTEPSHGKIKQFFFNLIASRHQFIIPEFHGTFGELFHNMEKEMADKSKADFNTLSDQSGFKFLVRALLGKNPVDKLGSSSTTSVMTKWLFFLLSPLMALGLPKYLEDLLLHTFPLPSFLVKSDYNRLYKFFYETATEALEDAEKMGISRDEACHNLVFAIVFNAWGGMKILFPSIMKWVGLAGEKLHRELAKEIREAVKSGGGVTLSSMENMALMKSVVYEVLRIEPPVPDQFGRAKEDLV…
>Khe35205.1
MSLLLLLPLLPPLLFFVTRFLYIYLWKPWKLQLYFQSQNISGPPYNLLIGNSRQIRHLISKAQSESMPFVHQIIRRVVPHYYYWSSEYGKTFLFWFGPTPRLAISDPELIKEVLVNPSGCFERIGFNPLSQQLFGQGLPGLKGETWARRRKIVSPAFHMEKVKGMVPAIVASVESMLEKWEKMVGDSHGFEMEVHKELHDLTADVISRTAFGSSYEEGNHIFKLQEEQMALVSMAIRSVYIPGFRFLPTKKNMKRWRLEKEIRDSLRRLIQINGQISESSCNLLGLMIAASKNAGGQRMGDEEIIDECKSFYFAGKETTANLLTWTILLLALHEEWQIKARDEVFHVCEQHGSPILGNLSHLKIVGMIINETLRLYPSAVMLSRQTCKDVNLGTLRLPA…
>Khe35207.1
MSLLLLLPLLPPLLFFFARSLYIYLWKPWKLQLYFHSQNISGPPYNLLIGNSRQIRHLISKAQSESMPFVHQIIRRVVPHYYYWSTKYGKTFLFWFGPTPRLAVSDPELIKEVLVNPSGCFERIGFNPLSRQLLGQGLPGLKGETWARRRKIVSPAFHMEKVKGMVPAIVASVESMLEKWEKMVGDSHGFEMEVHKELHDLTADVISRTAFGSSYEEGNHIFKLQEEQMALVSLAIRSVYIPGFRFLPTKKNMKRWRLEKEIRDSLRRLIQINGQMSESSCNLLGLMIAASKNAEERMGDEEIIDECKSFYFAGKETTANLLTWTILLLALHEEWQIKARDEVFRVCEQHGSPIFENLSHLKIVGMIINETLRLYPSAVMLLRQTCKDVNLGTLRVPAK…
>Khe35209.1
MEKVKGMVPAIVSSVESMLEKWEKMVGDSHGFEMEVHKELHDLTADVISRTAFGSSYEEGNHIFKLQEEQMALVSLAIRSVYIPGFRFLPTKKNMKRWRLEKEIRDSLRRLIQINGQMSESSCNLLGLMIAASKNAGGERMGDEEIIDECKSFYFAGKETTANLLTWTILLLALHEEWQIKARDEVFRVCEQHGSPIFENLSHLKILQKQVH*
>Khe35210.1
MEKVKGMVPAIVASVESLLEKWEKMVGDSHGFEMEVHKELHDLTADVISRTAFGSSYEEGNHIFKLQEEQMALVSLAIRSVYIPGFRFLPTKKNMKRWRLEKEIRDSLRRLIQINGQMSESSCNLLGLMIAASKNAGGERMGDEEIIDECKSFYFAGKETTANLLTWTILLLALHEEWQIKARDEVFRVCEQHGSPIFENLSHLKIVSSFCLPFHLIFTRI*
>Khe35269.1
MAETELLLLFLCTILVSFFIWKMKKKSSGMLKLPPGNTGWPFLGETIAYLKPQSSTSIGEFMEDHISRFGKIYRSNLFGEPTIVSADAGLNRFILQNEGRLFECSYPSSIGGILGKWSMLVLVGDMHRDMRTIALNFMSSPRLRTYLLKEVENHTLLVLSSWKENWPFSAQEEAKKFTFNFMAKHIMSMDPGKPETEKLKKEYITFMKGVVSAPINLPGTAYRKALQSRSSILQVLERKMEERMKETNSTSKRVEQAQKLHQEEEEEEEEEEEEDLLGWVLKKNDLSTEQILDLILGLLFAGHETSSIAITLAIYFLESSPEAFLQLREENLKISRIKREAGVSGLNWEDYKRMEFTQCVINETLRLGNVVRFVHRKALRDVRFKGYDIPAGWKVLPVF…
>Khe36069.1
MESSQWAVGMIVVMGAMLLRFLLSLPGKAVKWPPGPPKLPIIGNLHQLAKGGERMHVTLAEMAERHGRMMTVWLGSWSPTIVVSDYELAWEVLVSKAIDYASRTLPYRFKFISADWQTLATSDLGPHWQFLRKGLQSFALNPLRISAQTHLQESEVWEMVDEVGSSASLNGGLTRPLVQLRRTTMRLISRLCFGAEFYNDKFMEHLDCLIEDTIKLTAHAHASDVFTFLRHIPGFNYNFQRFIDLQRRIEGLFLPFISRLDNPNTYLHFLKSQGLQEQVIIYNIFELFLLSVDSTSTTTAWAIGFLIRNPQLQKKLYDEIKSVGVGEKGRLGVEEVTKMQYIHAIVKETRRMKPIAPLGLPHKATKDCTLMGTKLKEGTSVMVNLYPVMYDPKVWEDPH…
>Khe36348.1
MAILAVFLLSFLLASTFLLVLLKHFSHEEYGRKPNLPPSPFKLPIIGNLHQLGEMPHLSLQRLTQKLGPIIYLRLGEIPTIVVSSAKLAKEVMRTHDLALCSRPQIYSAQHLFYNCTDIVFSPYGSYWKQLRRICILELLSAKRVQSFGFIREEEVATVVASILHSSYLGPVNLTRQLAPYANNIVCRVALGKNYSQGGEYDRHGFQKMLEEYQVLLGGFSFGDFFPSMEWTNVLTGMKSRLRNTFHRFDRFFDEVIAEHLDPNRAQVEHKDLVDVLLDIQKNSSLEMPLTLDNIKAVILDMFAAGTDTTFITLDWGMTELIMNPKAMKKAQTEVRSVLGERSKVEERDIHQLPYLTAVIKEIFRLHPPAPVLVPRESIEEVRIDGYDIPAKTRIFVNA…
>Khe36385.1
MDNSTLLLQLTAALFAVLLLHRLWTKKVTATTGKGPPEPSDRRLVSGHLHLLAANQPLCRTLATLAETYGPVFLLRLGWRRTLVVSSYELAKECFTVGDRAFAGRPNTLTGEIIGYNHTMVGLATHGPLWREIRKIATLEFLSNRRLEGHRHVWNSQVDTCVKDLYGLWLENRKQPVVVEMKGKLADLSFNVLVRMVAGKGWSGGGEVEERLRRGLREWYYLSGVFLVSDAFPFLRWLDLWRHGRDMKKVAGDLDSIAGSWVTEHSRKKDSGDSTIDECLVSLMLQSLPDDPSSNPHTKAALVKANALAMMVAGTDTIAGTLAWALSLLLNNPHVLKKALDELDHHVGRDRHVDESDLRNLKYLEAIEKEAMRLYPVAPLLLPHEAIEECHLGGFWIQA…
>Khe36650.1
MASAWIIEFLSWPELWVAAASFLFFHQLLKSKNKPLVDWPLVGMLPELLINSHRLHDWISKLLKNCDGTFVFTGPWLSNMEMVLTCDPANTEYILKTNFLNFPKGTEFEEIFDVLGDGIFNVDGDSWRLQRKMGSIHFNSKGFGKFIARTSGELVGKELIPVLENFEKQGRIIDLHDILLRFTFDITCISIFGINPGSLSVNLPTNPFAKAFDETEEALVYRYIVPENWWKFQRWLRIGTERKMAEGWKTMDRFAAEYISIKRRELAKPKIQEEDVSDLLTSYMKSESVEDDSSILKSDKFLRDTAINFMIAGRDTLGVALSWFFWLVSKHPEVETKILEELNQNLSKEKQGSVEKNELRKHRSFDSDELSDLIYLHASICETLRLYPSVPLNQKGVLN…
>Khe36664.1
MTTEAIFSAWRWWWQSSNKIDEVARTLLTFAFAVFVIWRAMGKWRKRIPPLPPGPRGWPVVGNLLQLDPDLHRCFTSMSQSYGPIVLLHLGTKPAIVVNSPAMAKEILKDNDAVFANRDVPAAARMIAYGGSDIVWMPNGFEWRMLRKVCVRQMLSYSSLDALYSLRKREVSIGEQMFLTVLNIITSMLWGGTIEGDQRSKLGKEFRQIVSEITELLGKPNISDFIPALARFDLQGVERQMGTLFLRFDAIFNSIIDQRLKLDKDEPDSKEKKDFLQFLLQLKDQSDAKTPLTMTHLKALLMVIRNFNENSVAFLIWVFPFQE*
>Khe36692.1
MGTFLYYGAALLGLFLIQKLLFFAWWNPRKIEKNLNAQGIKGPPYRFLFGNLKDLAKIYRDPSSWLVPSKRKTTHPTLQQALPHYQKWRDEYGKIYLYWFGPRPRVVINDPELAKEIMGNLRLFPKSLPHPAIFQMVGHSLIASEGDRWAGRRKFMNPFFNIESLKDLAPTVVRCTKDMLENWNNLIGKSSEKEIEVFAQFQSLTKEFIARALCGDGDCDEARRIFDHQAEQIQLVADGLRVFYITGTRFLPTPFNIKSWIVNRRINKMFMDLLEKRYRTGGRDGLLGTLMSANEKDKSLTDQDIIDECKTMFVGGYETTALFLSWTCVLLGTHTEWQEKARKEVEDVLQGKPPTPDCLSRLKTVSMILNESMRIFAPAPVIARKVDEPTKLGNYEIPA…
>Khe36825.1
MFWIIFLLAIGGAWALNYLRRREDSPNKRKSLPPGPYGLPFIGNLHKLGSLPHRGLHGLAKQYGPIMLLRLGSVSTVVVSSPQAAEQFLKVHDAKFASRAAAIAGEYLSYGSTGITLSKYGSYLRNVRKLCTIHLLSQAKIDSFKSMRKQELDLLVKSLRDSSRVHATVDLSAKVSSLVADMLCRLVFGRKYTAEDLYANGFKEAIQETLELAAAFNIADYIPYVGMLDMQGLVRRMKAISKVLDAFFEKIIDEHIKSKDSAREKKEDSNHQNDFVDVMLSILEDKDSEYPINRTNMKAFMMDMLAGGMDTSSTAIDWILSELLRNPPVMMKVREELERVVGKERFVEESDLVHLEYLEMVVKESMRLHPAVPLPLPREAIEEVEIDGYHIPKKTRIVI…
>Khe36828.1
MFWTLFLLILGGIWSLIYVWRKESSPKWKKKKLPPGPPGLPLIGNLHMLGEFPHHELYKLAKQYGPIMYLRLGSVSTVVISSPRAAEQFLKVHDVSFASRASIAAGEYLSYGSKGLTLSKYGSYWRNIRKLCTLNLLGQTKIESFKSMRKEELGLLIQSIRDSSRVSATVNLSSKVSSLSADMTCRMVFGRKYTDADLDETGFKGVIHEVMKLAMAFNIADYIPYVGVLDLQGLTSRMKAVSNVLDAFFEKIIEEHIIAKDSTREKQDDFVDVMLSLMEADDMDSATDRTNIKAVMLVRN*
>Khe36899.1
MDLNDAKFFHIGLVVLATLVVAKLLSALLISRSKKRLPPVVQAWPVLGGLARFMKGPIVMLREEYPKLGSVFTLSFLNKNITFFIGPEVSAHFFKASESDLSQQEVYQFNVPTFGPGVVFDVDYSVRQEQFRFFTESLRVNKLKGYVDQMVMEAEDYFSKWGEEGLVDIKYELEHLIILTASRCLLGREVRNQLFDDVSALFHELDNGMLPISVVFPYLPIPAHRRRDRARKKLAEIFARIISGRKQAGKSENDMLQSFIESKYKDGRPTTESEVTGLLIAALFAGQHTSSITSTWTGAYLLQNQKYLDAVTEEQKDLMRRHGSKIDHDILSEMDVLYRCIKEALRLHPPLILLLRSSHSDFTVTTREGKEYDIPKGHIVATSPAFANRLPHIFQNPDT…
>Khe37172.1
MDNSSLSSILFLIIPFSLFFFFLARKFISGQPRQKLPLPPGSLGWPYIGETFKLYSKNPNLFFALKQKRYGHIFKTQILGCPCVMISSPEAAKFVLASQAHLFKPTYPASKERMLGRQALFFHQGDYHCKVRKIVLKAFLPESLKNLVSDVEKIAIDSLRSWDGRSINTYQEMKMYAFSVALLSIFGKEGALSREELKDSYYILEKGYNSMPINLPGTLFNKAMKARKQLGLTLGKIISSRRQRTEESNDLLGLFMAEKEALTDVQIADNIIGVIFAARDTTASVLTWIIKYLGENPAVLQAVTEEQEAIMKHKEECDGQRSVTWADTKNMLLTCRVIQETMRVASILSFTFREAIQDVEYEGYLIPKGWKVLPLFRNIHHSPDLFPDPHKFDPSRFEV…
>Khe37310.1
MAALDLWLLRELCACALLFFLTRFFLRQVFLRPKRTLPPGPKGWPVLGCLPLLGKMPHVTLFEMAKQYGPVMYLRLGTSSMVVASTPEAARAFLKTLDLNFSNRPPNGGATHLAYNAQDMVFADYGQRWKLERKICNLHMLGGKALDDWSNVRTTELGYMLKAMAELSSKGEPVTVPEMLTYAMANMIGQIILSKRVFHSAGAKSNEFKDMVVELMTSAGLFNIGDFIPSIAWMDLQGIELGMKRLHKKFDELLTKMINEHVSTKHQRLGNPDFLDVVMSEGAEGGLTPVHIKALLLNLFTAGTDTSSSIIEWAMAEMLNNPSILRRAQLEMDQVIGRNRRLQESDIPKLPYLQAICKETFRKHPSTPLNLPRVSTQPCEVGGYYIPKNTRLMVNIWGI…
>Khe37386.1
MAGLLIQCWEEHRALAATILFSLLPILIIILSRRHRRVDGKKLHRLPLPPSPSKLPIIGNLHQLGKLPYSSLRDLSLKHGPLMLLHLGQTPTLVISSVEAAKEVLKINELNFMNRPALSAVKNLFYDSKDMGFAPYSHNWRMLRKICMTHLLSSIRVQTFRSVREEEVALTIQNISRSCNPSGLIDLSEVLPSLTHNILCRVAMGSKYSEEQGKRKFTDLAKEFMKLLSAFHVGDLFPSLKWVDVLSGTDAREKKFSKEMDGFLDQVIKDHMDPERKETEHKDFVDVLLKLQNDPTLNFPFTEETIKAIILDMYVAGQDTTAMTPEWAMTELARNPTVMKKAQDEVRRVVSGKTRVEESDLQQLEFLKATVKETLRLHPAAPLLPPRESINDIEIQGYF…
>Khe37388.1
MAGLLVQCWEEHRALAATILFSLLPILIIILSRRHRRVDGKKLHRLPLPPSPSKLPIIGNLHQLGKLPYSSLRDLSLKHGPLMLLHLGQTPTLVISSVEAAKEVLKINELNFMNRPALSAVKNLFYDSKDMGFAPYSHNWRMLRKICMTHLLSSIRVQTFRSVREEEVALTIQNISRSCNPSGLIDLSEVLPSLTHNILCRVAMGSKYSEEQGKRKFTDLAKEFMKLLSAFHVGDLFPSLKWVDVLSGTDAREKKFSKEMDGFLDQVIKDHMDPERKETEHKDFVDVLLKLQNDPTLNFPFTEETIKAIILDMYVAGQDTTAMTPEWAMTELARNPTVMKKAQDEVRRVVSGKSRVEESDLHQLEFLKATVKETLRLHPAAPLLPPRESINDIEIQGYF…
>Khe37390.1
MNRPALSAVKNLFYDSKDMGFAPYSHNWRMLRKICMTHLLSSIRVQTFRSVREEEVALTIQNISRSCNPSGLIDLSEVLPSLTHNILCRVAMGSKYSEEQGKRKFTDLAKEFMKLLSAFHVGDLFPSLKWVDVLSGTDAREKKFSKEMDGFLDQVIKDHMDPERKETEHKDFVDVLLKLQNDPTLNFPFTEETIKAIILDMYVAGQDTTAMTPEWAMTELARNPTVMKKAQDEVRRVVSGKTRVEESDLQQLEFLKATVKETLRLHPAAPLLPPRESINDIEIQGYFIPAKSAILTNFWAIARDPQLWDNPDEFQPERFINNSLDYKGQDFQYIPFGSGRRGCPGPSFAIPLIELALANLLFKFNWELPNGMKPEDIDMTEELAIAVRKATPLVLVATP…
>Khe37391.1
MYVAGQDTTAMTPEWAMTELARNPTVMKKAQDEVRRVVSGKTRVEESDLQQLEFLKATVKETLRLHPAAPLLPPRESINDIEIQGYFIPAKSTILTNFWAIARDPQLWDNPDEFQPERFINSSLDYKGQDFQYIPFGSGRRGCPGPSFAIPLIELALANLLFKFNWELPNGMKPEDIDMTEELAIAVRKATPLVLVATPHFS*
>Khe37394.1
MGHGRAREEPDCDEESSRRGKKSGEWQDEGGRERSTPTGISKGYRQRDSETPSCSSIVVSTRTISDIEIQGYFIPAKSTILTNFWAIARDPKLWDKPDEFQPERFIDSSLDYKGQDFQYIPFGSGRRGCPGPSFAIPLIELALANLLFKFNWELPNRMKPEDINMTEELALAVRKATPLVLVATPRFS*
>Khe37487.1
MAGLQDHAAWISQAFLALALVFSFLWKRVRAAKAKKLIKLPPSPPMLPIIGNLHQLGEHPHRSLRDLSLKHGSLMLLQLGWYPTLVVSSAEIAEEFLKTHDLNFASRPPLVSARKVMYGSKGVIFSPYGEHWRQVKKICVLELLSSKSVQSFQSLREEEVSNMIRTISGSKGSAVNLSEMFSSLTNDTICRIAFGRKARGETGKSSFSELIQEFVMLMGTINFGDLFPSMEWADVLTGLDRRMKKHVRGWDSLLDEVIKEHQDPSRDENEHGDFVDALLRVQKNSTFDLPFTTLDIKAILLDMIAAATETTSTTLDWAMAELVKHPKLMKKAQEEVRGVVGEKSKVEESDVYKMEYIKSIIKEVLRLHPPAPLLVPRESLKDTEIQGCVIPAKTRVYIN…
>Khe37491.1
MLLKPPFPLYKCISIPSMLHCIGEAKVVPSQFSKTMAGLQDHAAWISQAFLALALVFSFLWKRVRAAKAKKLIKLPPSPPKLPIIGNLHQLGEHPHRSLRDLSRKHGSLMLLQLGWYPTLVVSSAEIAEEFLQTHDLNFASRPPLVSARKLLYGLKDVIFSPYGVHWRQTKKICVLELLSNKRVQSFQSLREEEVSNMIRMISSSKGSAVNLSEMFFSLTNDTICRIAFGRKARGETGKSSFSELIRELSMLIGTINFGDLFPSMEWADVLTGLDRRMKKHVRGWDSLLDEVIKEHQDPSRDENEHGDFVDVLLRVQKNSTFELPFTTQDIKALLLIHPNSRNGFPVFPDRVIQTPYTETFHTGMFHW*
>Khe37628.1
MDSGQTMLISGYFSPTSLFLAFLFFLIILEQLIYLRKKSSLPGPFLIFPFLGNALSMVRNPSSFWQSQAITARSSGKGLAANFLFGRFIIYIQDSDLSQKIFANVRPDAFHLIGHPFGKKLFGEHNLIYMFDQHHKDLRRRLAPNFTPKALSTYLHLQQTVILQHLEKWKNLAEKSDNPIALRILCRDMNLETSQTVFVGPYLNGRERDEFKKDYNLFNVGLMKLPIDLPGFSFRRAKLAVQRLVKTLSGCAAKSKEKMMHGEEPECLIDFWMTETVKEIEEASDSGKPTPPHSGDDEIGGHIFDFLFASQDASTSSLLWAIALLDSHPDVSRQSPRRARQNPSSGI*
>Khe37793.1
MDPGMVILALIWLALVSMAIITQKNTRNTHRKAPRLPPGPRRWPIVGNLLQLGSLPHKDFAAFCAKYGPLVYLRLGKVDAITTDDPEIIREILLRQDEIFASRPRTLAGTHLAYGCGDVALAPLGPHWKRMRRICMEHLLSTKRLESFGAHRAHEAQHLVRAVWTQAEAGETINLREILGAFSMNNVTRMLLGKQYFGTGSAGPDEAARFMEITHELFWLLGVIYLGDYLPIWRWVDPYGCEKKMRDVEKRMDEFHMKIIDEHRKKRERKKKNCEYDEDDDGMDFVDILLSLPGEDGKEHMDDVEIKALIQDMIAAATDTSSVANEWAMAEVIRNPSVLRKVQAELDSVVGHDRLVNESDLAHLPYLRCIVRETFRMHPAGPFLIPHESLRPTRLAGYH…
>AT1G01190.2
MFSLNMRTEIESLWVFALASKFNIYMQQHFASLLVAIAITWFTITIVFWSTPGGPAWGKYFFTRRFISLDYNRKYKNLIPGPRGFPLVGSMSLRSSHVAH
QRIASVAEMSNAKRLMAFSLGDTKVVVTCHPAVAKEILNSSVFADRPVDETAYGLMFNRAMGFAPNGTYWRTLRRLGSNHLFNPKQIKQSEDQRRVIATQ
MVNAFARNPKSACAVRDLLKTASLCNMMGLVFGREYELESNNNLESECLKGLVEEGYDLLGTLNWTDHLPWLAGLDFQQIRFRCSQLVPKVNLLLSRIIH
EQRAATGNFLDMLLSLQGSEKLSESDMVAVLWEMIFRGTDTVAVLVEWVLARIVMHPKVQLTVHDELDRVVGRSRTVDESDLPSLTYLTAMIKEVLRLHP
PGPLLSWARLSITDTSVDGYHVPAGTTAMVNMWAIARDPHVWEDPLEFKPERFVAKEGEAEFSVFGSDLRLAPFGSGKRVCPGKNLGLTTVSFWVATLLH
EFEWLPSVEANPPDLSEVLRLSCEMACPLIVNVSSRRKIM*
>AT1G01280.1
MILVLASLFAVLILNVLLWRWLKASACKAQRLPPGPPRLPILGNLLQLGPLPHRDLASLCDKYGPLVYLRLGNVDAITTNDPDTIREILLRQDDVFSSRP
KTLAAVHLAYGCGDVALAPMGPHWKRMRRICMEHLLTTKRLESFTTQRAEEARYLIRDVFKRSETGKPINLKEVLGAFSMNNVTRMLLGKQFFGPGSLVS
PKEAQEFLHITHKLFWLLGVIYLGDYLPFWRWVDPSGCEKEMRDVEKRVDEFHTKIIDEHRRAKLEDEDKNGDMDFVDVLLSLPGENGKAHMEDVEIKAL
IQDMIAAATDTSAVTNEWAMAEAIKQPRVMRKIQEELDNVVGSNRMVDESDLVHLNYLRCVVRETFRMHPAGPFLIPHESVRATTINGYYIPAKTRVFIN
THGLGRNTKIWDDVEDFRPERHWPVEGSGRVEISHGPDFKILPFSAGKRKCPGAPLGVTMVLMALARLFHCFEWSSPGNIDTVEVYGMTMPKAKPLRAIA
KPRLAAHLYT*
>AT1G01600.1
MEISNAMLLVAIVTGYWLWFKRISRWLKGPRVWPLLGSLPGLIEQRDRMHEWITENLRACGGTYQTCIFAVPFLAKKQGLVTVTCDPKNLEHMLKTRFDN
YPKGPTWQSVFHDLLGQGIFNSDGDTWLFQRKTAALEFTTRTLRQAMGRWVNRGIKLRFCPILATAQDNAEPVDLQDLILRLTFDNICGLAFGKDTRTCA
PGLPENGFASAFDRATEASLQRFIIPKFMWKLKKWLGLGLEVSLSRSLGEIDEYLAAVINTRKQELMSQQESGTHQRHDDLLSRFMMKKTESYSDTFLQH
VALNFILAGRDTSSVALSWFFWLITMHPTVEDKIVREICSVLIETRGTDDVASWTEEPLGFDEIDRLVYLKAAISETLRLYPSVPEDSKHVENDDVLPDG
TFVPAGSSVTYSIYAAGRMKSTWGEDCLEFNPERWISPIDGKFINHDQYRFVAFNAGPRICLGKDLAYLQMKTIAAAVLLRHRLTVVPGHKVEQKMSLTL
FMKNGLLVNLYKRDLQGIIKSLVVKKSDGVSNGQCNGVIGEGVAVYLNTGVAVV*
>AT1G05160.1
MAETTSWIPVWFPLMVLGCFGLNWLVRKVNVWLYESSLGENRHYLPPGDLGWPFIGNMLSFLRAFKTSDPDSFTRTLIKRYGPKGIYKAHMFGNPSIIVT
TSDTCRRVLTDDDAFKPGWPTSTMELIGRKSFVGISFEEHKRLRRLTAAPVNGHEALSTYIPYIEENVITVLDKWTKMGEFEFLTHLRKLTFRIIMYIFL
SSESENVMDALEREYTALNYGVRAMAVNIPGFAYHRALKARKTLVAAFQSIVTERRNQRKQNILSNKKDMLDNLLNVKDEDGKTLDDEEIIDVLLMYLNA
GHESSGHTIMWATVFLQEHPEVLQRAKAEQEMILKSRPEGQKGLSLKETRKMEFLSQVVDETLRVITFSLTAFREAKTDVEMNGYLIPKGWKVLTWFRDV
HIDPEVFPDPRKFDPARWDNGFVPKAGAFLPFGAGSHLCPGNDLAKLEISIFLHHFLLKYQVKRSNPECPVMYLPHTRPTDNCLARISYQ*
>AT1G11600.1
MDLTDVIIFLFALYFINLWWRRYFSAGSSQCSLNIPPGPKGWPLVGNLLQVIFQRRHFVFLMRDLRKKYGPIFTMQMGQRTMIIITDEKLIHEALVQRGP
TFASRPPDSPIRLMFSVGKCAINSAEYGSLWRTLRRNFVTELVTAPRVKQCSWIRSWAMQNHMKRIKTENVEKGFVEVMSQCRLTICSILICLCFGAKIS
EEKIKNIENVLKDVMLITSPTLPDFLPVFTPLFRRQVREARELRKTQLECLVPLIRNRRKFVDAKENPNEEMVSPIGAAYVDSLFRLNLIERGGELGDEE
IVTLCSEIVSAGTDTSATTLEWALFHLVTDQNIQEKLYEEVVGVVGKNGVVEEDDVAKMPYLEAIVKETLRRHPPGHFLLSHAAVKDTELGGYDIPAGAY
VEIYTAWVTENPDIWSDPGKFRPERFLTGGDGVDADWTGTRGVTMLPFGAGRRICPAWSLGILHINLMLARMIHSFKWIPVPDSPPDPTETYAFTVVMKN
SLKAQIRSRT*
>AT1G11610.2
MEMTLMVSLCLTTLLTLLLLKKFLKRTAKKVNLPPSPWRIPVIGNLHQLSLHPHRSLHSLSLRYGPLMLLHFGRVPILVVSSSEAAHEILKTHDLKFANR
PKSKAVHGLMNGGRDVVFGPYGEYWRQMKSVCILNLLTNKMVASFEKVREEEVNAMMEKLEKASCSSSAENLSELFVTLTSDVTSRVSLGKKYWEDETAG
GLKKRVRQIMELLREFPIGDYVPALAWIDRINGFNSKIVEVSRAYSDLMEKVVQEHLEAGEHKADFVNILLSIEKEKNNGFKVQRNDIKFMILDMFIGGI
STSSTLLEWIMTELIRNPECMKKLQNEIRSTIRPHGSYIKEKEVENMRYLKAVIKEVFRVHPPLPLILPRLLTEDVKVKGYDIAAGTEVLINAWSIHRDP
AIWGPDAEEFKPERHLDSTLDYHGQDLKYIPFGSGRRICPGINLAMGLVEVTLANLVGRFDWSVDPGPNGDQPDLAEDFGLDIPKKVFINNLPRIRFECI
DFKI*
>AT1G11680.1
MELDSENKLLKTGLVIVATLVIAKLIFSFFTSDSKKKRLPPTLKAWPPLVGSLIKFLKGPIIMLREEYPKLGSVFTVNLVHKKITFLIGPEVSAHFFKAS
ESDLSQQEVYQFNVPTFGPGVVFDVDYSVRQEQFRFFTEALRVNKLKGYVDMMVTEAEDYFSKWGESGEVDIKVELERLIILTASRCLLGREVRDQLFDD
VSALFHDLDNGMLPISVLFPYLPIPAHRRRDRAREKLSEIFAKIIGSRKRSGKTENDMLQCFIESKYKDGRQTTESEVTGLLIAALFAGQHTSSITSTWT
GAYLMRYKEYFSAALDEQKNLIAKHGDKIDHDILSEMDVLYRCIKEALRLHPPLIMLMRASHSDFSVTARDGKTYDIPKGHIVATSPAFANRLPHIFKDP
DTYDPERFSPGREEDKAAGAFSYIAFGGGRHGCLGEPFAYLQIKAIWSHLLRNFELELVSPFPEIDWNAMVVGVKGNVMVRYKRRQLS*
>AT1G12740.2
MWALLIWVSLLLISITHWVYSWRNPKCRGKLPPGSMGFPLLGESIQFFKPNKTSDIPPFIKERVKNDVDMCRYGPIFKTNLVGRPVIVSTDADLSYFVFN
QEGRCFQSWYPDTFTHIFGKKNVGSLHGFMYKYLKNMVLTLFGHDGLKKMLPQVEMTANKRLELWSNQDSVELKDATASMIFDLTAKKLISHDPDKSSEN
LRANFVAFIQGLISFPFDIPGTAYHKCLQGRAKAMKMLRNMLQERRENPRKNPSDFFDYVIEEIQKEGTILTEEIALDLMFVLLFASFETTSLALTLAIK
FLSDDPEVLKRLTEEHETILRNREDADSGLTWEEYKSMTYTFQFINETARLANIVPAIFRKALRDIKFKDYTIPAGWAVMVCPPAVHLNPEMYKDPLVFN
PSRWEGSKVTNASKHFMAFGGGMRFCVGTDFTKLQMAAFLHSLVTKYRWEEIKGGNITRTPGLQFPNGYHVKLHKKRD*
>AT1G13080.1
MTILLCFFLVSLLTIVSSIFLKQNKTSKFNLPPSPSSLPIIGNLHHLAGLPHRCFHKLSIKYGPLVFLRLGSVPVVVISSSEAAEAVLKTNDLECCSRPK
TVGSGKLSYGFKDITFAPYGEYWREVRKLAVIELFSSKKVQSFRYIREEEVDFVVKKVSESALKQSPVDLSKTFFSLTASIICRVALGQNFNESGFVIDQ
DRIEELVTESAEALGTFTFSDFFPGGLGRFVDWLFQRHKKINKVFKELDAFYQHVIDDHLKPEGRKNQDIVTLILDMIDKQEDSDSFKLNMDNLKAIVMD
VFLAGIDTSAVTMIWAMTELIRNPRVMKKAQESIRTTLGLKKERITEEDLGKVEYLNHILKETFRLHPALPFVVPRETMSHIKIQGYDIPPKTQIQLNVW
TIGRDPKRWNDPEEFNPERFANSSVDFRGQHFDLLPFGSGRRICPGMPMAIASVELALMNLLYYFDWSMPDGTKGEDIDMEEAGNISIVKKIPLQLVPVQ
RY*
>AT1G13090.2
MSVFLCFLCLLPLILIFLKNLKPSKWKLPPGPKKLPIIGNLHQRRELHPRNSRNLSEKYGPIVFLRYGFVPVVVISSKEAAEEVLKTHDLECCSRPETVG
TRAISYNFKDIGFAPYGEDWRTMRKLSVVELFSSKKLQSFRYIREEENDLCVKKLSDLASRRSLVNLEKTLFTLVGSIVCRIGFGINLRECEFVDEDSID
DLVHKSEDVIRNSIFSDFFPGLMGRLIEWIFSERKRLNRLYSEVDTFFQNILDDHLKPGRESSDIIDVMIDMMKKQEKEGDSFKFTTDHLKGMISDIFLA
GVGTSSTTLIWAMTELIRNPRVMKKVQDEIRTTLGDKKERITEEDLNQLHYFKLMVKEIFRLHPAAPLLLPRETLSHVKIQGYDIPAKTQIMINAYAIAR
DPKLWTNPDEFNPDRFLDSSIDYRGLNFELLPFGSGRRICPGMTMGIAIVELGLLNLLYFFDWGLPEKEEAKEIITGNEVALDLVQVFLH*
>AT1G13100.1
MAIILCFLILLPLILIFLKKLKHSKWKLPPGPPKLPFIGNLHQLQELPPRNLNHKYGPVILLRFGFVPLVVISSKEAAEEVLKIHDLECCSRPETAGTRK
ISYNFKDIGFAPYGEEWKAMRKLSVVELFTAKKHQYFRSIREEENDLLVKKLTELALTRSPVNLKKTLFTLVGSIVCRIGFGFNLHECEFIDENSISDLV
DKSEILEMTSMFSDFFPGGIGRFIDWISGQNKRFDNVFSDLDTFFQNILDYHLKPGRKVADSSDIIDVVINMIKKQEKDGDSFKLTTDHLKGMISDIFLA
GVSTSASTLIWAITELVRNRKVMKKVQEEIRTTLGDKKERITEQDLTNLHYFKLVVKEIFRLHPAVPFLLPRETLSHVKIQGYDIPAKTQIMINVYAIAR
DPKLWTNPDEFNPDRFLDSSIDYKGLNFELLPFGSGRRICPGMTMGITLVEFALLNLLYFFDWGLPEKEEADKIITGNGVAVGLVQVLLH*
>AT1G13110.1
MSILLCFLCLLPVFLVSLSILSKRLKPSKWKLPPGPKTLPIIGNLHNLTGLPHTCFRNLSQKFGPVMLLHFGFVPVVVISSKEGAEEALKTQDLECCSRP
ETVATRMISYNFKDIGFAPYGEEWKALRKLVVMELLNTKKFQSFRYIREEENDLLIKKLTESALKKSPVNLKKTLFTLVASIVCRLAFGVNIHKCEFVDE
DNVADLVNKFEMLVAGVAFTDFFPGVGWLVDRISGQNKTLNNVFSELDTFFQNVLDDHIKPGRQVSENPDVVDVMLDLMKKQEKDGESFKLTTDHLKGII
SDIFLAGVNTSAVTLNWAMAELIRNPRVMKKVQDEIRTTLGDKKQRITEQDLSQVHYFKLVVKEIFRLHPAAPLLLPRETMSHVKIQGYDIPVKTQMMIN
IYSIARDPKLWTNPDEFNPDRFLDSSIDYRGLNFELLPFGSGRRICPGMTLGITTVELGLLNLLYFFDWVVPVGKNVKDINLEETGSIIISKKTTLELVP
LVHH*
>AT1G13140.1
MSEISSSMPLTERVYNHLCLSDVSLALLGLFVFCCVREKVTKKLGPTIWPVFGITPEFFFHRNDVYGWATRCLKKCRGTFLYNGIWLGGSYGAVTCVPAN
VEYMLKTNFKNFPKGAFFKERFNDLLEDGIFNADAESWKEQRRIIITEMHSTRFVEHSFQTTQDLVRKKLLKVMESFARSQEAFDLQDVLLRLTFDNICI
AGLGDDPGTLDSDLPLVPFAQAFEEATESTMFRFMIPPFIWKPLKFFDIGYEKGLRKAVDVVHEFVDKMVVDRICKLKEEGTLGNRSDVLSRIIEIESHK
TTDEKDPSTIKFFRQFCTSFILAGRDTSSVALTWFFWVIQKHPEVENKIIREISEILRQRGDSPTSKNESLFTVKELNDMVYLQAALSETMRLYPPIPME
MKQAIEDDVFPDGTFIRKGSRVYFATYAMGRMESIWGKDCESFKPERWIQSGNFVNDDQFKYVVFNAGPRLCLGKTFAYLQMKTIAASVLSRYSIKVAKD
HVVVPRVTTTLYMRHGLKVTISSKSLEEKIHVQD*
>AT1G13150.1
MSLTERLYNHLSLFDLLLSLLGLFVFCCLREKLTNKRGPMLWPVFGITLEFFFHINDVYGWVTRSLKKCRGTFLYRGVWLDGSYGAVTCVPANVEYMLKT
NFKNFPKGTFFKSRFNDLLEEGIFNADDDSWKEQRRIIITEMHSTGFVEHSFQTTQHLVRKKLLKVMESFAKSQEAFDLQDVFLRLTFDIICLAGLGADP
ETLAVDLPQVPFAKAFEEATESTLFRFMIPPFIWKPMRFLDTGYEKGLRIAVGVVHGFVDKMIVDRICELKEEETLDNRSDVLSRIIQIESHKRENEIDP
STIRFFRQFCTSFILAGRDTSSVALSWFCWVIQKHPEVENKIICEIREILRQRGDSPTSKNESLFTVKELNNMVYLQAALSETLRLFPPIPMEMKQAIED
DVLPDGTFVRKGSRVYFSIYAMGRMESIWGKDCEIFRPERWIQAGKFVSDDQFKYVVFNAGPRLCIGKTFAYLQMKMIAASVLLRYSIKVVQDHVIAPRV
TTNLYMKYGLKVTITPRSLEEKKLESCSM*
>AT1G13710.1
MSPEAYVLFFNSFNLVTFEAFASVSLIIATVAFLLSPGGLAWAWTGSSKSRVSIPGPSGSLSVFSGSNPHRVLAALAKRFKASPLMAFSVGFSRFVISSE
PETAKEILSSSAFADRPVKESAYELLFHRAMGFAPYGEYWRNLRRISSTHLFSPRRIASFEGVRVGIGMKMVKKIKSLVTSDACGEVEVKKIVHFGSLNN
VMTTVFGESYDFDEVNGKGCFLERLVSEGYELLGIFNWSDHFWFLRWFDFQGVRKRCRALVSEVNTFVGGIIEKHKMKKGNNLNGEENDFVDVLLGLQKD
EKLSDSDMIAVLWEMIFRGTDTVAILVEWVLARMVLHQDIQDKLYREIASATSNNIRSLSDSDIPKLPYLQAIVKETLRLHPPGPLLSWARLAIHDVHVG
PNLVPAGTIAMVNMWSITHNAKIWTDPEAFMPERFISEDVSIMGSDLRLAPFGSGRRVCPGKAMGLATVHLWIGQLIQNFEWVKGSCDVELAEVLKLSME
MKNPLKCKAVPRNVGFA*
>AT1G16400.1
MMMKISFNTCFQILLGFIVFIASITLLGRIFSRPSKTKDRCRQLPPGRPGWPILGNLPELIMTRPRSKYFHLAMKELKTDIACFNFAGTHTITINSDEIA
REAFRERDADLADRPQLSIVESIGDNYKTMGTSSYGEHFMKMKKVITTEIMSVKTLNMLEAARTIEADNLIAYIHSMYQRSETVDVRELSRVYGYAVTMR
MLFGRRHVTKENMFSDDGRLGKAEKHHLEVIFNTLNCLPGFSPVDYVDRWLGGWNIDGEEERAKVNVNLVRSYNNPIIDERVEIWREKGGKAAVEDWLDT
FITLKDQNGNYLVTPDEIKAQCVEFCIAAIDNPANNMEWTLGEMLKNPEILRKALKELDEVVGKDRLVQESDIRNLNYLKACCRETFRIHPSAHYVPPHV
ARQDTTLGGYFIPKGSHIHVCRPGLGRNPKIWKDPLAYEPERHLQGDGITKEVTLVETEMRFVSFSTGRRGCVGVKVGTIMMAMMLARFLQGFNWKLHRD
FGPLSLEEDDASLLMAKPLLLSVEPRLASNLYPKFRP*
>AT1G16410.1
MMSFTTSLPYPFHILLVFILSMASITLLGRILSRPTKTKDRSCQLPPGPPGWPILGNLPELFMTRPRSKYFRLAMKELKTDIACFNFAGIRAITINSDEI
AREAFRERDADLADRPQLFIMETIGDNYKSMGISPYGEQFMKMKRVITTEIMSVKTLKMLEAARTIEADNLIAYVHSMYQRSETVDVRELSRVYGYAVTM
RMLFGRRHVTKENVFSDDGRLGNAEKHHLEVIFNTLNCLPSFSPADYVERWLRGWNVDGQEKRVTENCNIVRSYNNPIIDERVQLWREEGGKAAVEDWLD
TFITLKDQNGKYLVTPDEIKAQCVEFCIAAIDNPANNMEWTLGEMLKNPEILRKALKELDEVVGRDRLVQESDIPNLNYLKACCRETFRIHPSAHYVPSH
LARQDTTLGGYFIPKGSHIHVCRPGLGRNPKIWKDPLVYKPERHLQGDGITKEVTLVETEMRFVSFSTGRRGCIGVKVGTIMMVMLLARFLQGFNWKLHQ
DFGPLSLEEDDASLLMAKPLHLSVEPRLAPNLYPKFRP*
>AT1G17060.1
MLEIITVRKVFLIGFLILILNWVWRAVNWVWLRPKRLEKYLKKQGFSGNSYRILMGDMRESNQMDQVAHSLPLPLDADFLPRMMPFLHHTVLKHGKKCFT
WYGPYPNVIVMDPETLREIMSKHELFPKPKIGSHNHVFLSGLLNHEGPKWSKHRSILNPAFRIDNLKSILPAFNSSCKEMLEEWERLASAKGTMELDSWT
HCHDLTRNMLARASFGDSYKDGIKIFEIQQEQIDLGLLAIRAVYIPGSKFLPTKFNRRLRETERDMRAMFKAMIETKEEEIKRGRGTDKNSDCCSRCWLR
IQKPSKNKDQIQG*
>AT1G19630.1
MEHLCLCLVLCAAMLTLGKFLKIMFQDRKKSTAGVPPGSDGFPVIGETLQFMLSVNSGKGFYEFVRSRRIRYGSCFRTSLFGETHVFLSTTESARLVLNN
DSGMFTKRYIKSIGELVGDRSLLCAPQHHHKILRSRLINLFSKRSTALMVRHFDELVVDALGGWEHRGTVVLLTDLLQITFKAMCKMLVSLEKEEELGSM
QRDVGFVCEAMLAFPLNLPWTRFHKGIMARGRVMEMLEKIIRERRNEINSHNNHHEDFLQQLLAVDNDTPQLTDAEIKDNILTMIIAGQDTTASALTWMV
KYLGENQKVLDILIEEQSQITKKASNKPFLELEDLSEMPYASKMVKESLRMASVVPWFPRLVLQDCEMEGYKIKKGWNINIDARSIHLDPTVYSEPHKFN
PLRFEEEAKANSFLAFGMGGRTCLGLALAKAMMLVFLHRFITTYRWEVVDEDPSIEKWTLFARLKSGYPIRVSRRL*
>AT1G24540.1
MNVLISAVVWVYTHLRLSDVALALVGLFLLSYLREKLVSKGGPVMWPVLGIIPMLALNKHDLFTWCTRCVVRSGGTFHYRGIWFGGAYGIMTADPANVEH
ILKTNFKNYPKGAFYRERFRDLLEDGIFNADDELWKEERRVAKTEMHSSRFLEHTFTTMRDLVDQKLVPLMENLSTSKRVFDLQDLLLRFTFDNICISAF
GVYPGSLETGLPEIPFAKAFEDATEYTLARFLIPPFVWKPMRFLGIGYERKLNNAVRIVHAFANKTVRERRNKMRKLGNLNDYADLLSRLMQREYEKEED
TTRGNYFSDKYFREFCTSFIIAGRDTTSVALVWFFWLVQKHPEVEKRILREIREIKRKLTTQETEDQFEAEDFREMVYLQAALTESLRLYPSVPMEMKQA
LEDDVLPDGTRVKKGARIHYSVYSMGRIESIWGKDWEEFKPERWIKEGRIVSEDQFKYVVFNGGPRLCVGKKFAYTQMKMVAAAILMRYSVKVVQGQEIV
PKLTTTLYMKNGMNVMLQPRDW*
>AT1G28430.1
MTVMVSFDLLNCFIFTLIFLISTLFLFVLFYKKPNDGFDVPPSPPSLPIIGHLHLLLFASIHKCFQKISSKYGPFLHLRIFHVPIVLVSSASTAYDIFKT
NDINVSYRGDVAIDECIVFGSFGYFRAPCEDYWKFMRKLIMARALGPQALERTRGVRAAELERFHRKLLDKAMKKQSLKIGEEARILVNNTLGKMSLGSS
FSIENNDGTKVSEYSIKLADLSQMFCVAQIFHKPLEKLGISLLKKQIMDVSHKFEELLENIVVKYEEKMDNHQSTEFMDALLAAYQDENAEYKITRNHIK
ALLAELFFGAGESSSSTTRWAMGEIFNNPRIFEKLRTEIDSVVGTTRLIQESDLPKLPYLQAVVKESLRLHPVGAVLPREFTQDCNIGGFYIHEGTSLVV
NAYAVMRDPDIWEDPNEFKPERFLDASRLGQEEEKKEKTLKFLPFGAGRRGCPGLYLGYTLVETTIGVMVQCFDWEIEGDKVNMQEGSGLRFFLDLAHPL
KCTPIPRIINHEPSNTQIPNS*
>AT1G31800.1
MAMAFPLSYTPTITVKPVTYSRRSNFVVFSSSSNGRDPLEENSVPNGVKSLEKLQEEKRRAELSARIASGAFTVRKSSFPSTVKNGLSKIGIPSNVLDFM
FDWTGSDQDYPKVPEAKGSIQAVRNEAFFIPLYELFLTYGGIFRLTFGPKSFLIVSDPSIAKHILKDNAKAYSKGILAEILDFVMGKGLIPADGEIWRRR
RRAIVPALHQKYVAAMISLFGEASDRLCQKLDAAALKGEEVEMESLFSRLTLDIIGKAVFNYDFDSLTNDTGVIEAVYTVLREAEDRSVSPIPVWDIPIW
KDISPRQRKVATSLKLINDTLDDLIATCKRMVEEEELQFHEEYMNERDPSILHFLLASGDDVSSKQLRDDLMTMLIAGHETSAAVLTWTFYLLTTEPSVV
AKLQEEVDSVIGDRFPTIQDMKKLKYTTRVMNESLRLYPQPPVLIRRSIDNDILGEYPIKRGEDIFISVWNLHRSPLHWDDAEKFNPERWPLDGPNPNET
NQNFSYLPFGGGPRKCIGDMFASFENVVAIAMLIRRFNFQIAPGAPPVKMTTGATIHTTEGLKLTVTKRTKPLDIPSVPILPMDTSRDEVSSALS*
>AT1G33720.1
MDIISGQPLFLIFCFILSCLLFFTTARSRRSPCQLSKSPPGPPRLPIIGNIHLVGKNPHHSFTDLSKTYGPVMSLKLGCLNSVVIASRDAVREVLKTHDQ
ILSGRYISEATKSNNHHEFSVGWIHPSSSRFRMLRKLSATQLFSPQCIQATKALRMKKVQELVNFLSESCEREEAVDISHVSFVTALNIISNILFSVNLG
SYDSKNSSAFQEMVIGYQESIGNPDLANFFPFMRFLDLQGNSKKMRESSGRLLQVFREFYDARIVEKSSRSVEKDVSSKDFLDVLIDLQQGDETEINIDE
IEHLLLDMFVAGTDTNSSTVEWAMAELLGNPKTMTKVQDEINHVIGQNGDFQESDISKLPYLKAVVKETFRLHPAAPFLLQRKAETNVEILGFTVLKDSQ
VLVNVWAIGRDPLVWENPTHFEPERFLGKEIDVKGTDYELTPFGAGRRICPGLPLAMKTVHLMLASLLYTFEWKLPNGVGSEDLDMEETFGLTVHKTNPL
LAVPLKKRAIN*
>AT1G33730.1
MTFTQLFSPQRIEATKALRMKKVQELVNFLSESSERGEAVDISRASFVTALNIISNILFSVNLGSYDSKNSSAFQEMVIGYMESIGNPDVSNFFPFMRLL
DLQGNSKKMKEYSGKLLQVFREFYDARILENSSRIDEKDVSSRDFLDALIDLQQGDESEINIDEIEHLLLDMFLAGTDTNSSTVEWAMTELLGNPKTMTK
VQDEINRVIRQNGDVQESHISKLPYLQAVIKETFRLHPAAPFLLPRKAERDVDILGFHVPKDSHVLVNVWAIGRDPNVWENPTQFEPERFLGKDIDVKGT
NYELTPFGAGRRICPGLPLALKTVHLMLASLLYTFEWKLPNGVGSEDLDMGETFGLTVHKTNPLLACL*
>AT1G34540.1
MALLIFIFLLCFPISIFFIFFTKKSSSEFGFKSYPIVGSFPGLVNNRHRFLDWTVETLSRCPTQTAIFRRPGKQQLIMTANPSNVEYMLKTKFESFPKGQ
QFTSVLEDFLGHGIFNSDGDMWWKQRKTASYEFSTKSLRDFVMSNVTVEINTRLVPVLVEAATTGKLIDLQDILERFAFDNICKLAFNVDCACLGHDGAV
GVNFMRAFETAATIISQRFRSVASCAWRIKKKLNIGSERVLRESIATVHKFADEIVRNRIDQGRSSDHKEDLLSRFISKEEMNSPEILRDIVISFILAGR
DTTSSALSWFFWLLSMHPEVEDKILQELNSIRARTGKRIGEVYGFEHLKMMNYLHAAITESLRLYPPVPVDIKSCAEDNVLPDGTFVGKGWAITYNIFAM
GRMESIWGKDCDRFDPERWIDETNGCFRGEDPSKFPAFHAGPRMCVGKDMAYIQMKSIVAAVLERFVVEVPGKERPEILLSMTLRIKGGLFARVQERS*
>AT1G47620.1
MASIGLYEAFIGFLCFLISFYFLVKKPFSYLLIKKTLQSYPWNWPVLGMLPGVLLRLQRIYDCSVEVLENSNMTFQFKGPWFVGMDVLATVDPANIHHIM
SSNFSNYIKGPIFHEIFEAFGDGIINTDAELWRDWRNASQLIFNHQRYQNFSASTTKTKVNDGLVPLFNHFANEEIVVDLEDVFQRFMYDITFIFITGTD
PRSLSIEMPEVEFSKALDDVGDAIVHRHITPRFVWKLQKWIGIGTEKKMLKAHATFDRVCEKIIAAKREELGSQGITYNSNGEREDLLTSFIKLDATKYE
VLKPSHDKFLRDFTIGFMAAGRDSTASTLTWFFWNLSKNPNVLTKILQEINTNLPRTGSDQDMSSYLNKLVYLHGALSESMRLYPPIPFQRKSPIKEDVL
PSGHKVKSNINIMIFIYAMGRMKTIWGEDAMEFKPERWISETGGVRHEPSYKFLSFNAGPRTCLGKNLAMNLMKTVIVEILQNYEIKIVSGQKIEPKPGL
ILHMKHGLKVTMTKKCSSLE*
>AT1G50520.1
MAAITVDFQLCFIFILLGIFSLFCLSAFFFKKPKDPQLQGCGLPPSPPSLPVIGHLHLLLSVPCLKSFQKLSSKYGPLLHLRAFNIPIVIVSSGSMANEV
LRTQDLNFATRQREVSIMEKSLLFGSFGFVSAPYGDYWRFMKKLLVTNLFGSHSLEQTRLIREKELKTFRTMLFDKAAKKGTVDVGKEMMKLTNNSICRM
IMGRRCSEENSEAEKVEDLVIKSFSLVKKVLIANTVGRLLKKFGISLFEKEIMEVSQRYDELLEKIIKEHEEDPNKKEDRDMMDVLLEVCADDKAEVKIT
RNQIKALIVELFLGGTDTSAQTIQWIMAELINHPEILKILREEIESVVGTTRFIQETDLSNLPYLQAVMKEGQRLHPHSPMLVRNATKGCKIGGYYIPQN
TTMLINTYAMMIDPDSWENPDKFQPERFMVSPSKGKDDEREQLALNFIPFGSGRRACPGEKLGYLFTGVAIGTMVQCFDWIIDGDKVNVEEAGEMTLTMA
HPLKCTPVTRVNPLASFESEDPKWLMEEFDMYC*
>AT1G50560.1
MAAISVDFQLCFIFILLAIFSLFCFSAFFFKKPKDPQLQGCGLPPSPPSLPIIGHLHFLLSVPCYKSFQKLSSKYGPFLHLRAFNIPIVLVSSGSMANEV
LRIQDLNFASRDSGQTPIMEKSLLFGSFGFVSVPYGDYWRFMKKLLVKKLLGSHSLEQTRLLRGKELQTFRAMLFDKAAKNETVDVGKEMMKLTNNSICR
MTMGRSCSEENGEAEQVRGLVTKSLSLTKKFLIASIVGQFSKLVGISLFGKEIMEVSQRYDELLEKIIKEHEENPNNGEDRDMMDVLLEVCADDNAEFKI
SRNQIKALFVEIFLAGTDTSAQTIQWILAELINHPEILEKLRKEIESVVGVRRLIQETDLPNLPYLQAVMKEGLRLHPHTPILVRNATEGCKIGGYYIGQ
NTTMMVNAYAVLRDPDSWEYPEEFQPERFMTSPLKGKEDEKAQLALNFIPFGSGRRGCLGKNLGYIFMGVAIGTMVQGFDWRINGDKVNMEETGEMTLTM
AHPLKCIPVARINPASFDP*
>AT1G55940.2
MNNLISLDIMKEMWGVALSFVIALVVVKISLWLYRWANPNCSGKLPPGSMGFPVIGETVEFFKPYSFNEIHPFVKKRMFKHGGSLFRTNILGSKTIVSTD
PEVNFEILKQENRCFIMSYPEALVRIFGKDNLFFKQGKDFHRYMRHIALQLLGPECLKQRFIQQIDIATSEHLKSVSFQGVVDVKDTSGRLILEQMILMI
ISNIKPETKSKLIESFRDFSFDLVRSPFDPSFWNALYNGLMARSNVMKMLKRMFKERREEATSDDSKYGDFMETMIYEVEKEGDTINEERSVELILSLLI
ASYETTSTMTALTVKFIAENPKVLMELKREHETILQNRADKESGVTWKEYRSMMNFTHMVINESLRLGSLSPAMFRKAVNDVEIKGYTIPAGWIVLVVPS
LLHYDPQIYEQPCEFNPWRWEGKELLSGSKTFMAFGGGARLCAGAEFARLQMAIFLHHLVTTYDFSLIDKSYIIRAPLLRFSKPIRITISENPLSSSHQN
ANLF*
>AT1G57750.1
MAMLGFYVTFIFFLVCLFTYFFLQKKPQGQPILKNWPFLRMLPGMLHQIPRIYDWTVEVLEATNLTFYFKGPWLSGTDMLFTADPRNIHHILSSNFGNYP
KGPEFKKIFDVLGEGILTVDFELWEEMRKSNHALFHNQDFIELSVSSNKSKLKEGLVPFLDNAAQKNIIIELQDVFQRFMFDTSSILMTGYDPMSLSIEM
LEVEFGEAADIGEEAIYYRHFKPVILWRLQNWIGIGLERKMRTALATVNRMFAKIISSRRKEEISRAKTEPYSKDALTYYMNVDTSKYKLLKPNKDKFIR
DVIFSLVLAGRDTTSSVLTWFFWLLSKHPQVMAKLRHEINTKFDNEDLEKLVYLHAALSESMRLYPPLPFNHKSPAKPDVLPSGHKVDANSKIVICIYAL
GRMRSVWGEDALDFKPERWISDNGGLRHEPSYKFMAFNSGPRTCLGKNLALLQMKMVALEIIRNYDFKVIEGHKVEPIPSILLRMKHGLKVTVTKKI*
>AT1G58370.2
MKRFTVCCFSNKIHKNGDRNPDKKSRESMEVSRKDNEEPEKQNNNNVASIIGSDRTNVIVNHDFSSGMHSWHPNCCEAFVVTAESNVSHGVLDPSKCGSY
VVVKNRKETWQGLEQDITNRVKPCSLYKVSATVAVSGPVHGLVEVMATLKLESQQSQTNYQFIAKTCVFKEKWVRLEGMFSLPSLPEKVVFYLEGPSPGI
DLLIQSVTIHRESEPELERVTAEDETIVVNPNFEDGLNNWSGRSCKIVLHDSMADGKIVPESGKVFASATERTQNWNGIQQEITGKVQRKRVYEATAVVR
IYGNNVTTATVQATLWVQNPNQRDQYIGISTVQATDKEWIHLKGKFLLNGSASRVVIYIEGPPPGTDILLNSLTVKHAEKIPPSPPPSIENPAFGVNILT
NSHLSDDTTNGWFSLGNCTLSVAEGSPRILPPMARDSLGAHERLSGRYILVTNRTQTWMGPAQMITDKLKLFLTYQISVWVKVGSGINSPQNVNVALGID
SQWVNGGQVEINDDRWHEIGGSFRIEKNPSKALVYVQGPSSGIDLMVAGLQIFPVDRLARIKHLKRQCDKIRKRDVILKFAGVDSSKFSGASVRVRQIRN
SFPVGTCISRSNIDNEDFVDFFLKNFNWAVFANELKWYWTEPEQGKLNYQDADDMLNLCSSNNIETRGHCIFWEVQATVQQWIQNMNQTDLNNAVQNRLT
DLLNRYKGKFKHYDVNNEMLHGSFYQDKLGKDIRVNMFKTAHQLDPSATLFVNDYHIEDGCDPKSCPEKYTEQILDLQEKGAPVGGIGIQGHIDSPVGPI
VCSALDKLGILGLPIWFTELDVSSVNEHIRADDLEVMMWEAFGHPAVEGIMLWGFWELFMSRDNSHLVNAEGDVNEAGKRFLAVKKDWLSHANGHIDQNG
AFPFRGYSGNYAVEVITTSSSKVLKTFGVDKEDSSQVITVDLQGL*
>AT1G63710.1
MDGSTAAIILTLIVTYIIWFVSLRRSYKGPRVWPLVGSLPALITNAHRMHDFIADNLRMCGGTYQTCIFPIPFLAKKQGHVTVTCDPKNLEHILKTRFDN
YPKGPSWQSVFHDLLGDGIFNSDGDTWRFQRKTAALEFTTRTLRQAMARWVDRAIKNRLVPILESARSRAEPIDLQDVLLRLTFDNICGLTFGKDPRTLS
PEFPENGFAVAFDGATEATLQRFIMPEFIWKIRKWLRLGLEDDMSRSISHVDNYLSEIINTRKLELLGQQQDESRHDDLLSRFMKKKESYSDKYLKYVAL
NFILAGRDTSSVAMSWFFWLVSLNPRVEEKIINEICTILIKTRDTNVSKWTDEPLTFDEIDQLVYLKAALSETLRLYPSVPEDSKFVVANDVLPDGTFVP
SGSNVTYSIYSVGRMKFIWGEDCLEFKPERWLEESRDEKCNQYKFVAFNAGPRICLGKDLAYLQMKSITASILLRHRLTVAPGHRVEQKMSLTLFMKFGL
KMDVHKRDLTLPVEKVVNEMRKK*
>AT1G64900.1
MEIWLLILASLSGSLLLHLLLRRRNSSSPPLPPDPNFLPFLGTLQWLREGLGGLESYLRSVHHRLGPIVTLRITSRPAIFVADRSLTHEALVLNGAVYAD
RPPPAVISKIVDEHNISSGSYGATWRLLRRNITSEILHPSRVRSYSHARHWVLEILFERFRNHGGEEPIVLIHHLHYAMFALLVLMCFGDKLDEKQIKEV
EFIQRLQLLSLTKFNIFNIWPKFTKLILRKRWQEFLQIRRQQRDVLLPLIRARRKIVEERKRSEQEDKKDYVQSYVDTLLDLELPEENRKLNEEDIMNLC
SEFLTAGTDTTATALQWIMANLVKYPEIQERLHEEIKSVVGEEAKEVEEEDVEKMPYLKAVVLEGLRRHPPGHFLLPHSVTEDTVLGGYKVPKNGTINFM
VAEIGRDPVEWEEPMAFKPERFMGEEEAVDLTGSRGIKMMPFGAGRRICPGIGLAMLHLEYYVANMVREFQWKEVQGHEVDLTEKLEFTVVMKHPLKALA
VPRRCH*
>AT1G64930.1
MEIWLLILGSLSLSLLLNLLFFRLRDSSSLPLPPAPNFFPFLGTLQWLRQGLGGFNNYVRSVHHRLGPIITLRITSRPAIFVADGSLAHQALVLNGAVFA
DRPPAAPISKILSNNQHTITSCLYGVTWRLLRRNITEILHPSRMKSYSHVRHWVLEILFDRLRKSGGEEPIVVFDHLHYAMFAVLVLMCFGDKLDEKQIK
QVEYVQRQMLLGFARYSILNLCPKFTKLILRKRWEEFFQMRREQQDVLLRLIYARRKIVEERKKRSSEEEEENKEYVQSYVDTLLDVELPDEKRKLNEDE
IVSLCSEFLIAGSDTTATVLQWIMANLVKNQEIQERLYEEITNVVGEEAKVVEEKDTQKMPYLKAVVMEALRRHPPGNTVLPHSVTEDTVLGGYKVPKKG
TINFLVAEIGRDPKVWEEPMAFKPERFMGEEEAVDITGSRGIKMMPFGAGRRICPGIGLAMLHLEYYVANMVREFQWKEVEGHEVDLTEKVEFTVIMKHP
LKAIAVPRRSH*
>AT1G64940.1
MEIWLLILGSLFLSLLVNHLLFRRRDSFSSLPLPPDPNFFPFIGTLKWLRKGLGGLDNYLRSVHHHLGPIITLRITSRPAIFVTDRSLAHQALVLNGAVF
ADRPPAESISKIISSNQHNISSCLYGATWRLLRRNLTSEILHPSRLRSYSHARRWVLEILFGRFGKNRGEEPIVVVDHLHYAMFALLVLMCFGDKLDEKQ
IKQVEYVQRRQLLGFSRFNILTLWPKFTKLIYRKRWEEFFQMQSEQQDVLLPLIRARRKIVDERKKRSSEEEKDNKEYVQSYVDTLLDVELPDEKRKLNE
DEIVSLCSEFLNAGTDTTATALQWIMANLVKNPEIQRRLYEEIKSIVGEEAKEVEEQDAQKMPYLKAVVMEGLRRHPPGHFVLPHSVTEDTVLGGYKVPK
KGTINFMVAEIGRDPKVWEEPMAFKPERFMEEAVDITGSRGIKMMPFGAGRRICPGIGLAMLHLEYYVANMVREFEWQEVQGHEVDLTEKLEFTVVMKHP
LKALAVPRRSH*
>AT1G64950.1
MEIWLLILGSLFLSLLLNLLFFRLRDSSSLPLPPDPNYFPFIGTIQWLRQGLGGLNNYLRSVHHRLGPIITLRITSRPSIFVADRSLAHQALVLNGAVFA
DRPPAAPISKIISSNQHNISSCLYGATWRLLRRNLTSEILHPSRVRSYSHARRWVLEILFDRFGKNRGEEPIVVVDHLHYAMFALLVLMCFGDKLDEKQI
KQVEYVQRRQLLGFSRFNILNLWPKFTKLILRKRWEEFFQMRREQHDVLLPLIRARRKIVEERKNRSSEEEEDNKEYVQSYVDTLLELELPDEKRKLNED
EIVSLCSEFLNGGTDTTATALQWIMANLVKNPDIQKRLYEEIKSVVGEEANEVEEEDAQKMPYLEAVVMEGLRRHPPGHFVLPHSVTEDTVLGGYKVPKN
GTINFMVAEIGRDPKVWEEPMAFKPERFMEEAVDITGSRGIKMMPFGAGRRICPGIGLAMLHLEYYVANMVREFDWKEVQGHEVDLTEKLEFTVVMKHPL
KALAVPRRSH*
>AT1G65340.1
MAIVIGLLEIFTAFVFFIFFQCLLLHKKTPKPLLTNWPALGMLPGLLLQVPRIYDWITEVLEATDMTFCFKGPCLSGMDILLTVDPVNIHYILSSNFANY
PKGMEFKKIFEVVGDSIFNVDSGLWEDMRNSSHAIFSNQDFQMFWVSTSVRKLRQGLVPILENAADKNILVDLQDLFQRFLFDTSLILMTGYDPKCLSVE
MPKVEFGDAVDGVSDGVFYRHVKPVFLWRLQYLIGVGVEKRLKRGLAVFDQLLEKIITAKREEINSHGTHHPSRGEAIDVLTYYMTMDTTKYKYLEPSDD
RFIKDTILGFLIAARDTTSSALTWFFWLMSKNPEAINKIRQEVNKKMPRFDPADLEKLVYLHGAVCETLRLYPPVPFNHKSPAKPDVLPSGHRVDEKWKI
VISMYALGRMKSVWGDDAEDFRPERWISDSGRLKHEPSYKFLAFNAGPRACLGKKLTFLQMKTVAAEIIRNYDIKVVEGHKTEPVPSVLFRMQHGLKVNI
TRI*
>AT1G65670.1
MVEVYELLTVMVSLIVVKLFHWIYQSKNPKPNEKLPPGSMGFPIIGETFEFMKPHDAFQFPTFIKERIIRYGPIFRTSLFGAKVIISTDIELNMEIAKTN
HAPGLTKSIAQLFGENNLFFQSKESHKHVRNLTFQLLGSQGLKLSVMQDIDLLTRTHMEEGARRGCLDVKEISSKILIECLAKKVTGDMEPEAAKELALC
WRCFPSGWFRFPLNLPGTGVYKMMKARKRMLHLLKETILKKRASGEELGEFFKIIFEGAETMSVDNAIEYIYTLFLLANETTPRILAATIKLISDNPKVM
KELHREHEGIVRGKTEKETSITWEEYKSMTFTQMVINESLRITSTAPTVFRIFDHEFQVGSYKIPAGWIFMGYPNNHFNPKTYDDPLVFNPWRWEGKDLG
AIVSRTYIPFGAGSRQCVGAEFAKLQMAIFIHHLSRDRWSMKIGTTILRNFVLMFPNGCEVQFLKDTEVDNSSGSNPDCCNG*
>AT1G66030.1
MALIGLIEAFIAFVCFLIFYYFLIKKPYSYILIKISQSGLWNWPVLGMSPGALMRLPRIYDFSVDLLENSNLTFHFKGPWFAGIDILATADSVNINHIYY
RGPELREIFGPFGDGIINSDSELWRNLKKATQVIFNHQKYQKFSTSTTRSKLKLGLVPLFNDHENLK*
>AT1G67110.1
MMVTLVLKYVLVIVMTLILRVLYDSICCYFLTPRRIKKFMERQGITGPKPRLLTGNIIDISKMLSHSASNDCSSIHHNIVPRLLPHYVSWSKQYGKRFIM
WNGTEPRLCLTETEMIKELLTKHNPVTGKSWLQQQGTKGFIGRGLLMANGEAWHHQRHMAAPAFTRDRLKGYAKHMVECTKMMAERLRKEVGEEVEIGEE
MRRLTADIISRTEFGSSCDKGKELFSLLTVLQRLCAQATRHLCFPGSRFLPSKYNREIKSLKTEVERLLMEIIDSRKDSVEIGRSSSYGDDLLGLLLNQM
DSNKNNLNVQMIMDECKTFFFTGHETTSLLLTWTLMLLAHNPTWQDNVRDEVRQVCGQDGVPSVEQLSSLTSLNKVINESLRLYPPATLLPRMAFEDIKL
GDLIIPKGLSIWIPVLAIHHSNELWGEDANEFNPERFTTRSFASSRHFMPFAAGPRNCIGQTFAMMEAKIILAMLVSKFSFAISENYRHAPIVVLTIKPK
YGVQLVLKPLDL*
>AT1G69500.1
MSLCLVIACMVTSWIFLHRWGQRNKSGPKTWPLVGAAIEQLTNFDRMHDWLVEYLYNSRTVVVPMPFTTYTYIADPINVEYVLKTNFSNYPKGETYHSYM
EVLLGDGIFNSDGELWRKQRKTASFEFASKNLRDFSTVVFKEYSLKLFTILSQASFKEQQVDMQELLMRMTLDSICKVGFGVEIGTLAPELPENHFAKAF
DTANIIVTLRFIDPLWKMKKFLNIGSEALLGKSIKVVNDFTYSVIRRRKAELLEAQISPTNNNNNNNNKVKHDILSRFIEISDDPDSKETEKSLRDIVLN
FVIAGRDTTATTLTWAIYMIMMNENVAEKLYSELQELEKESAEATNTSLHQYDTEDFNSFNEKVTEFAGLLNYDSLGKLHYLHAVITETLRLYPAVPQDP
KGVLEDDMLPNGTKVKAGGMVTYVPYSMGRMEYNWGSDAALFKPERWLKDGVFQNASPFKFTAFQAGPRICLGKDSAYLQMKMAMAILCRFYKFHLVPNH
PVKYRMMTILSMAHGLKVTVSRRS*
>AT1G73340.1
MAESAGESYRLLSVSSSTTFLAFIIIFLLAGIARRKRRAPHRLPPGSRGWPLIGDTFAWLNAVAGSHPSSFVEKQIKKYGRIFSCSLFGKWAVVSADPDF
NRFIMQNEGKLFQSSYPKSFRDLVGKDGVITVHGDQQRRLHSIASSMMRHDQLKTHFLEVIPVVMLQTLSNFKDGEVVLLQDICRKVAIHLMVNQLLGVS
SESEVDEMSQLFSDFVDGCLSVPIDLPGFTYNKAMKARKEIIRKINKTIEKRLQNKAASDTAGNGVLGRLLEEESLPNESMADFIINLLFAGNETTSKTM
LFAVYFLTHCPKAMTQLLEEHDRLAGGMLTWQDYKTMDFTQCVIDETLRLGGIAIWLMREAKEDVSYQDYVIPKGCFVVPFLSAVHLDESYYKESLSFNP
WRWLDPETQQKRNWRTSPFYCPFGGGTRFCPGAELARLQIALFLHYFITTYKWTQLKEDRISFFPSARLVNGFKIQLNRRDSDPPNQ*
>AT1G74110.1
MTIDMYLSFASRSGSSPFPSLELCLSIFLFISLFVFWLTPGGFAWALYKARFHTRPESKTGPAIPGPSGLPIFGLLLAFVNNALTHRILANIADTCKAKA
LMAFSVGSTRFVITSEPETAKELLNSSAFADRPVKESAYELLFDRAMGFAPFGDYWRELRRISSTHLFSPKRIFSSGESRRKIGQNMVGEIKNAMECYGE
VHIKKILHFGSLNNVMSSVFGKTYNFNEGIVYSKESNELEHLVSEGYELLGIFNWSDHFPGMRWLDLQGVRRRCRSLVGRVNVFVGKIINDHKSKRSLRD
NPEESTYDDDFVDVLLGMHGNSKLSDSDMIAVLWEMIFRGTDTVAILLEWILARMVLHPDIQAKAQAEIDCIVGDSGRQVTDSDLPKLPYVRAIVKETLR
MHPPGPLLSWARLSIHDTQIGTHFIPAGTTAMVNMWAITHDEKVWPEAHEYKPERFLGAQESNNFPIMGSDLRLAPFGAGRRVCPGKSMGLATVELWLAQ
LLGSYKWVSCGEVDLSETLKLSLEMKNTLVCKAIPRG*
>AT1G74540.1
MIIYLISLLPIIVATLMLYQRWWRSNIPPGPKPKFLLGNLHQMKPLWTHSFSEWSETYGPIISVWIGSQLTVVVSSSDLARQVLRDKDHQLSNRHRIARM
TQTGTDLVWSDYSPHYVKLRKLCTLELFSLKSIENFRSLREMEARSMVVSILKDLMSNSGDDQERKPVIVRKYLAAVVLNTISRLMIGKEFGSEEGKEFK
AIVEKEHLLSGSGTILDHVWWLKWVSSWFFSDKEFLAHKDRRTKWFRGAIMVEEDIEIEDHRGFVRKLLVLKEQKELSEETVGGLVWNMLTAGADTTAVV
IEWAMAEMIKCPTVQEKAQQELDSVVGSERLMTESDIPILPYLQCVVKEALRLHPSTPLMLPHKASETVWVGGYKVPKGATVYVNVQAIGRDPANWINPY
EFRPERFLQEETDVKGRDFRVLPFGSGRRMCPAAQLSMNLMTLVMGNLLHCFSWSSPVPGERIDMSENPGLLCNMRTPLQALALPRAAARAIPLPLD*
>AT1G74550.1
MDLLLISLTTIIIAAYMQNLRRRGSNIPPGPPTRFLVGNLHQLKPLWTQSFSEWSQTYGPIISVWLGSQLAVVVSSSDLAKQVLRDKDYQLCNRHRTARM
TQNGSDLIWSDYGAHYVKMRKLCTLELFSLKSIECFRSMREMEVSSMVKSIFNDFMSDDQKPVVLRNYLDSVALNIVSRLVIGKTFEPKDGREFRSIVER
ETRLPGATKMLDYTVWLKRLSSWFTSDKAFMKHMARKRNWFKRAVMDEVYGGRDQKCFVQSLLELKEKDELTEETVMGLVWNMLTAGADTTAITIEWAMA
EMIRCPTVKEKVQDELDSVVGSGRLMSDADIPKLPFLQCVLKEALRLHPPTPLMLPHKASESVQVGGYKVPKGATVYVNVQAIARDPANWSNPDEFRPER
FLVEETDVKGQDFRVLPFGSGRRVCPAAQLSLNMMTLALGSLLHCFSWTSSTPREHIDMTEKPGLVCYMKAPLQALASSRLPQELYL*
>AT1G75130.1
MAVFFILVLVFFFLVFRFIYSNIWVPWRIQSHFKKQSVTGPSYRIFSGNSGEVSRLTAEAKSKPIPSGRNPHEFVHRVAPHYHEWSRVYGKTFLYWFGSK
PVVATSDPRLIREALTTGGSFDRIGHNPLSKLLYAQGLPGLRGDQWAFHRRIAKQAFTMEKLKRWVPQMVTSTMMLMEKWEDMRNGGEEIELEVHKEMHN
LSAEMLSRTAFGNSVEEGKGIFELQERMMRLFYLVRWSVYIPGFRFFPSKTNREIWRIEKQIRVSILKLIENNKTAVEKSGTLLQAFMSPYTNQNGQEEK
LGIEEVTDECKTFYFAAKETTANLMTFVLVLLAMNQEWQNIAREEVICVLGQTGLPTLDILQDLKTLSMIINETLRLYPPAMTLNRDTLKRAKLGDLDIP
AGTQLYLSVVAMHHDKETWGDDAEEFNPRRFEDPKKQSALLVPFGLGPRTCVGQNLAVNEAKTVLATILKYYSFRLSPSYAHAPVLFVTLQPQNGAHLLF
TRISS*
>AT1G78490.1
MSSIWNVAMLMVALVVVRISHWLYRWSNPKCPGKLPPGSMGFPIIGETLDFFKPCGVEGIPTFVKKRMIRYGPLFRTNIFGSKTVVSTDPDVIHQIFRQE
NTSFELGYPDIFVKVFGKDNLFLKEVFIHKYLQKITMQILGSEGLKQTMLGNMDKATRDHIRSIASQGSFNVRKEVENLVVAYMTPKLISNLKPETQSKL
IDNLNAFNLDWFKSFLRLSTWKAVTKALKSREEAIQVMKDVLMMRKETREKQEDFLNTLLEELEKDGSFFDQGSAINLIFLLAFALREGTSSCTALAVKF
ISKDPKVLAELKREHKAIVDNRKDKEAGVSWEEYRHNMTFTNMVSNEVLRLANTTPLLFRKAVQDVEIKGYTIPAGWIVAVAPSAVHFDPAIYENPFEFN
PWRWEGKEMIWGSKTFMAFGYGVRLCVGAEFSRLQMAIFLHHLVAYYDFSMVQDSEIIRSPFHQYTKDLLINISQSPTK*
>AT1G79370.1
MDYYLNNVIFSVVVTFSITLNIVFLIKSVVARFLGRRKKLPPCPRGFPIIGNLVGMLKNRPTSKWIVRVMNDMKTDIACFRFGRVHVIVITSDVIAREVV
REKDAVFADRPDSYSAEYISGGYNGVVFDEYGERQMKMKKVMSSELMSTKALNLLLKVRNLESDNLLAYVHNLYNKDESKTKHGAVVNVRDIVCTHTHNV
KMRLLFGRRHFKETTMDGSLGLMEKEHFDAIFAALDCFFSFYVADYYPFLRGWNLQGEEAELREAVDVIARYNKMIIDEKIELWRGQNKDYNRAETKNDV
PMIKDWLDILFTLKDENGKPLLTPQEITHLSVDLDVVGIDNAVNVIEWTLAEMLNQREILEKAVEEIDMVVGKERLVQESDVPNLNYVKACCRETLRLHP
TNPFLVPHMARHDTTLAGYFIPKGSHILVSRPGVGRNPKTWDEPLIYRPERHITGNEVVLTEPDLRLVSFGTGRRGCVGAKLGTSMIVTLLGRLLQGFDW
TIPPGTTDRVELVESKENLFMANPLMACVKPRLDPNMYPKLWTGPA*
>AT2G02580.1
MATIWFLSLLFLCCILLAAFKHKKRRTNQQQPPSPPGFPIIGNLHQLGELPHQSLWSLSKTYGPVMLLKLGSVPTVVVSSSETAKQVLKINDLHCCSRPS
LAGAKELSYNYLDIAFSPFDDYWKELRRICVQELFSAKRVHSIQPIKEEEVRKLIVSATESASQKSPVNLSEKFLDLTVSVICKAAFSLDFHTSVLNNDG
FDKLIHDAFLFLGSFSASNFFPNGGWIIDWLTGLQRRREKSVKDLDVFYQQMFDLHKQENKQGVEDFVDLLLKLEKEETVLGYGKLTRNHVKAILMNVLL
GAINTSAMTMTWAMAELIRNPRVMKKVQSEIRNQMINKSVITLDDIDHLPYLKMVIKETWRLHPPVPLLLPREVMSEFEINGYKIQPKTLLYVNVWAIGR
DPDSWKDADMFYPERFMDNNIDAKGQNFELLPFGSGRRICPGMYMGTTMVEFGLANMLYQFDWEVPDGMVVEDIDMEESPGLAVGKKNELLLVPVKYLGH
*
>AT2G05180.1
MAAILSVDFQNCFIFIVLCLFSLFCYSLFFKKPKHPRGCDLPPSPPSLPIIGHLHLLFSPLTHKSLQKLSSKYGHLLHLRIFNVPVILVSSASVAYEIFR
AHDVNVSSRGVAAIDESLLFGSSGIITAPYGDYWKFMKKLIATKLLRPQSLESSRGIRGEELTRFYNSLLDKARMTESVEISTEAMKLVNNTLCRMSMGR
SFSEENGEAEKIRGLVGESYALTKKMFLASLLRKPLKKLRISLFEKEIMGVSDRLDELLERILVEHEEKLHEEHQGTDMMDVLLAASGDENAEYNITRNH
IKSFFVEIFIGATDTSVQTTQWTMAEILNHPNVLERLRKDIDSVVGKTRLIHETDLPNLPYLQAVVKEGLRLHPPGPLLVRTFQERCKIKGFYIPEKTTL
VINAYAVMRDPDSWEDPDEFKPERFLRAPPMGGSLDKFIEFS*
>AT2G14100.1
MATIVVDFQKIHFHPQILLSIFTVICIFVFFFKKPKGSRGCDLPPSPPSLPIIGHLHLLLFDLPHKAFQKLSSKYGPLLCLRIFNVPIVLVSSASVAYEI
FKTHDVNISSHGHPPIDECLFFGSSSFVMAPYGDYWKFMKKLMVTKLFGPQALEQSRGARADELERFHANLLSKEMKSETVEIAKEAIKLTNNSICKMIM
GRGCLEENGEAERVRGLVTETFALFKKLFLTQVLRRLFEILRISPFKKETLDVSRKFDELLERIIVEHEEKTDYDHGMDLMDVLLAVYRDGKAEYKITRD
HLKSLFVELILGGTDTSAQTIEWTMAKIIKKPNILERLRKEIDSVVGKTRLIQEKDLPNLPYLQAVIKEGLRLHPPAPLLGRKVTDGCTIGGCYVPKNTT
LVVNAYAVMRDPDSWEDPDEFKPERFLASSRGKEEEREQELKYIPFGSGRRGCPGVNLGYIFVGTAIGMMVHCFDWRTNGDKVNMEETVAGITLNMAHPL
RCTPVSRMQLQKSQFVSS*
>AT2G21910.1
MAYVGLVEVFIALLVFFFFHFLIHKKSHQITPRNWPVLGMLPGVLVMLHRINDYVAEILEVSNLTFAFKGPWFSGMNMLITADPSNIQHVFSSNFSNYDK
GPEFKEMFDFLGNGIFTADSKLWEDMRKSALVVLSHQGFQSFSLRTITCKIKNGLVPVLDHFAEANTVFDLQDVFQRLAFDVTLTLVTGCDSSSLSIEMP
KNEYAKAMDDAEEVVVYRHVKPVVLWKLQNWIGLGEEKKMKEANAAFDRSCAKYISAKREEIISHHSNIGGEAHAEDLLSVYMNLDISKYELLNPNDDNF
LKDIIKSFMLAGRDAIATTLTWFFWLLSKNPEAVTKIRQEINTNLPGSGMSLDADKLNKMVYLHGALCESLRLYAPIPFERKTPIKQDVLPSGHMVDKNW
KILFSVYALGRMRSVWGQDASEFKPERWISERNGGLKHEPSFKFFVFNSGPRNCLGKNLSFLQMKTVAVEIIRNYDIKVVEGHKIEPASSIILHMKHGLK
VTVSKRGLVS*
>AT2G22330.2
MQKQLAYITKHILIVSPSPSSLQMDTLASNSSDLTTKSSLGMSSFTNMYLLTTLQALAALCFLMILNKIKSSSRNKKLHPLPPGPTGFPIVGMIPAMLKN
RPVFRWLHSLMKELNTEIACVRLGNTHVIPVTCPKIAREIFKQQDALFASRPLTYAQKILSNGYKTCVITPFGEQFKKMRKVIMTEIVCPARHRWLHDNR
AEETDHLTAWLYNMVKNSEPVDLRFVTRHYCGNAIKRLMFGTRTFSEKTEADGGPTLEDIEHMDAMFEGLGFTFAFCISDYLPMLTGLDLNGHEKIMRES
SAIMDKYHDPIIDERIKMWREGKRTQIEDFLDIFISIKDEAGQPLLTADEIKPTIKELVMAAPDNPSNAVEWAIAEMINKPEILHKAMEEIDRVVGKERF
VQESDIPKLNYVKAIIREAFRLHPVAAFNLPHVALSDTTVAGYHIPKGSQVLLSRYGLGRNPKVWSDPLSFKPERHLNECSEVTLTENDLRFISFSTGKR
GCAAPALGTAITTMMLARLLQGFKWKLAGSETRVELMESSHDMFLSKPLVLVGELRLSEDLYPMVK*
>AT2G23180.1
MALITLLEVSISLLFFSFLYGYFLISKKPHRSFLTNWPFLGMLPGLLVEIPRVYDFVTELLEASNLTYPFKGPCFGGLDMLITVDPANIHHIMSSNFANY
PKGTEFKKIFDVLGDGIFNADSELWKDLRKSAQSMMTHQDFQRFTLRTIMSKLEKGLVPLLDYVAEKKQVVDLQDVFQRFTFDTSFVLATGVDPGCLSTE
MPQIEFARALDEAEEAIFFRHVKPEIVWKMQRFIGFGDELKMKKAHSTFDRVCSKCIASKRDEITNGVINIDSSSKDLLMCYMNVDTICHTTKYKLLNPS
DDKFLRDMILSFMLAGRDTTSSALTWFFWLLSKNPKAITKIRQEINTQLSPRTNDFDSFNAQELNKLVYVHGALCEALRLYPPVPFQHKSPTKSDVLPSG
HRVDASSKIVFCLYSLGRMKSVWGEDASEFKPERWISESGRLIHVPSFKFLSFNAGPRTCLGKEVAMTQMKTVAVKIIQNYEIKVVEGHKIEPVPSIILH
MKHGLKVTVTKRSNLL*
>AT2G23190.1
MITPKLELLFFIIMFHVNSRFRYKLSYNFELPCSVQHIYKFFDLMETHFLILSLAFLFFISLKLLFGKRHSKFNLPPSPARPLPFIGHLHLLKQPLHRTF
LSFSQSLGDAPIFSLRLGNHLTVVVSSYSIAEECFTKNDIVLANRPKFILGKHIEYNFTTMTSAPYGDHWRNLRRIGTLEIFSSHKLNGFLSVRKDEIRH
LLLRLSKNSQHGFAKVEMRQLFYDLTINNILRMVAGKRFYGEGTEQDEVARRVTQLIDEIVYRAGVGNAADYIPILRWITDFEKGVKELASRVDEFLQSL
VDERRVHKQKGNTMMDHLLSLQETQPDYYTDVTLKGIIIVMILAGTETLAGTLEWAMLNLLNHPEVLEKARTEIDTEVGFDRLMDEADTKNLPYLQWIVL
ETLRLYPVAPTNIPHMTSDDCILAGYDVPRGSMLLVNVWSMHRDPSIWEAPEMFKPERFKNEKLNQKLLSFGFGRRACPGVGLAHRLMSLALGSMVQCFE
WQRIGEEYVDTREEPMAMMRPATPLLAMCKARPIVHKFLDAFA*
>AT2G23220.1
MHVSIQHIYKFLDLNMETYFLLLSLAFFLFISVKLLFGKRLSKFNLPPSPARPLPLIGHLHLLKLPLHRTFLSFSQSLGGAPIFCLRLGNRLTVVVSSYS
IAEECFTKNDIVFANRPELILGKHIEYNSTTMTSAPYGDHWRNLRRIATLEIFASHKLNGFLSVRKDEIRQLLLRLSKNSRHGFAKVEMRHLLFELTINN
VFRMVAGKRFYGEGTEQDEVAQQVRHLMDEIVTSAGAGNAADYLPIMRWFTNFEKRVKNLAIRIDKFLQSLVDEKRADKEKGTTMIDHLLSLQESQPDYY
TDVTLKGIIIVMIIAGSETIAWTLEWAMLNVLNHPEVLKKARTEIDTKIGFDRLMDEADTKNLPYLQWIVLETLRLHPAAPTNVPHSTSEDCMLAGYDVP
RGSMLLVNIWSMHRDPSIWEDPEMFKPERFKNEKLNQKLLSFGMGRRACPGYGLAHRVVSLTLGSMVQCFEWQRIGQEYVDNSEDKTVVLMRPTTPLLAM
CKARPIVHEILDAFA*
>AT2G24180.1
MSLFSFPISTELLPWLLLLLIPPLLIFFLLRSPKNLPPGPPRLPILGNIHQLGSLPHRSLRDLSLKYGPVITVYLGSVRTVVVHSPETAEEVLKLHDSEC
CTRPKLSITKSFFYDGLGLGFTKWGDYYRDVRKLCVLELFSVKRANSFRNIREEELSRLVNSFSDSASSGSSVDLTANLAKFVASFTCRMAFGLSFQGSG
MDNETFLELFTEANRVIGKFAAADIFPGFGWILDRISGLDSSRRKSFQDLDTFYQKAIVDHREKKKTEDREDLIDVLLKLQSQETKLGSSRITDTHIRAI
IMDLFVAGVDTSVITLDWTMAELSRHPRVMKKVQAEIREHVGDKGIVTYDDLEALVYMKMVIKETWRLHAPSPILIPREAMTNFKIKGYDIYPGTRIHVN
AWAIGRNPDVWKDPDEFIPERFVDSNVETKGTSFELLPFGSGRRGCPAMYVGLSTVEYTLANLLYHFDWKATEEVSVEEAPGLTSHRKHPLHLVPVNVIN
RKL*
>AT2G25160.1
MDLIMLFLLSALFIFPVLILIKSRLRPKNKKSTAPMVPGAWPLLGHLHLFDTVNPTHVTFGAMADVYGPVFMAKLGSIKVMIINSKEVAKEIYTVHDKLL
ERPELTASKLLGYNDSFLTFSPYGLYWREIRKIAVSELFSTSGVDMHMVSRAREADLAFRALYVRWEKRGKPKEGVLVDMKQEFIDLTANISLMMVSGKR
YFGENPNCEVKEARRCGKLIREFLDYFALFLLSDVAPVLGFLDWKTKRGMKRTAKGLDKVAEGWIEEHKNKRSDHGRSENDYLDILIKILGQDKIPGLSD
THTKIKALCLNLVLAGSETAIVVLVWAVSLLLNNPHVLRKAQEELDSKIGKERVVEELDIKDLVYLQAIVKETFRLYPPVPLVAYRAVVEDFDIAFCKCH
VPAGTQLMVSAWKIHRDPNVWSNPEQFEPERFLTSNRELDVGGQSYKFFPFGLGRRSCPAIPLGMRMVHYLLVRFLHSFDLARPSSQDVDMTESNGLVNH
KATPLEVNIIPRLHKSLYEVDHIGTDN*
>AT2G26170.1
MKTQHQWWEVLDPFLTQHEALIAFLTFAAVVIVIYLYRPSWSVCNVPGPTAMPLVGHLPLMAKYGPDVFSVLAKQYGPIFRFQMGRQPLIIIAEAELCRE
VGIKKFKDLPNRSIPSPISASPLHKKGLFFTRDKRWSKMRNTILSLYQPSHLTSLIPTMHSFITSATHNLDSKPRDIVFSNLFLKLTTDIIGQAAFGVDF
GLSGKKPIKDVEVTDFINQHVYSTTQLKMDLSGSLSIILGLLIPILQEPFRQVLKRIPGTMDWRVEKTNARLSGQLNEIVSKRAKEAETDSKDFLSLILK
ARESDPFAKNIFTSDYISAVTYEHLLAGSATTAFTLSSVLYLVSGHLDVEKRLLQEIDGFGNRDLIPTAHDLQHKFPYLDQVIKEAMRFYMVSPLVARET
AKEVEIGGYLLPKGTWVWLALGVLAKDPKNFPEPEKFKPERFDPNGEEEKHRHPYAFIPFGIGPRACVGQRFALQEIKLTLLHLYRNYIFRHSLEMEIPL
QLDYGIILSFKNGVKLRTIKRF*
>AT2G26710.1
MEEESSSWFIPKVLVLSVILSLVIVKGMSLLWWRPRKIEEHFSKQGIRGPPYHFFIGNVKELVGMMLKASSHPMPFSHNILPRVLSFYHHWRKIYGATFL
VWFGPTFRLTVADPDLIREIFSKSEFYEKNEAHPLVKQLEGDGLLSLKGEKWAHHRKIISPTFHMENLKLLVPVVLKSVTDMVDKWSDKLSENGEVEVDV
YEWFQILTEDVISRTAFGSSYEDGRAVFRLQAQQMLLCAEAFQKVFIPGYRFFPTRGNLKSWKLDKEIRKSLLKLIERRRQNAIDGEGEECKEPAAKDLL
GLMIQAKNVTVQDIVEECKSFFFAGKQTTSNLLTWTTILLSMHPEWQAKARDEVLRVCGSRDVPTKDHVVKLKTLSMILNESLRLYPPIVATIRRAKSDV
KLGGYKIPCGTELLIPIIAVHHDQAIWGNDVNEFNPARFADGVPRAAKHPVGFIPFGLGVRTCIGQNLAILQAKLTLAVMIQRFTFHLAPTYQHAPTVLM
LLYPQHGAPITFRRLTNHED*
>AT2G27000.1
MGEIMNVDFVNCLILILLCLLSILCYSFFFKKPKDGFNLPPSPPSLPIIGHLHHLLSLFMHRSLQKLSSKYGPLLYLHVFNVPILLVSSPSIAYEIFRAQ
DVNVSTRDFPTNEGSLFLGSFSFITAPYGEYWKFMKKLIVTKLLGPQALERSQRIRANEVERFYSNLLDKAMKKESVEIADEAMKLVNNIICKMIMGRTC
SEENGEAERIRGLVTKSDALLKKFLLAAILRKPLKKIGITLFKKVFMDISLKFDEVLEKILVENEERLEENQQGTDIMDKLLEVYGDKTSEYKITRDHIK
SLFVDLFFAGTDTATHTIEWTMAEIMNNSLILERLREEIDSVVGKTRLIQETDLPNLLYLQATVKEGLRLHPTIPLVLRTFQDGCTIGGFSIPKKTKLVV
NGYAIMRDPDNWEDPLEFKPERFLASSRSSQKDAIKEEVLKYLSFGSGRRGCPGVNLAYVSVETAIGVMVQCFDWKIDGHKINMNEVAGKGTLSMAHPLK
CTLVPRSVTPLTSK*
>AT2G27010.1
MNVDFQNCLILILLCLLSFLCYSFFFKKPKDGFNLPPSPPSLPIIGHLHHLLSLFMHRSLQKLSSKYGPLLYLHVFNVPILLVSSPSIAYEIFRTQDVNV
SSRDFPTNEGSLLFGSFGFGTAPSSGLKHSRGHKKSVQRSYYLNLLDKAVKKESVEIAEEAMKLVNNTVCQMIMGRSCSEENGEAERVRGLVTKTDALTK
KFILAGILRKPLQKIGISLFKKELMDASCKFNEVLEKILVEYKEKVEEHHQGTDMMDKLLEVYGDEKAEYKITRDHIKSLFVDLFFAGTDTWTHAIQWIM
AEIINNSYILERLREEIDSVVGKTRLIQETDLPNLPCLQATVKEGLRLHPPVPLVLRTFKEGCTIGGFYVPEKTTLVVNGYAMMRDPEYWEDPQEFKPER
FLASSRSSQNDEIRDELLKYLPFGNGRRACPGANLAYISVGTAIGVMVQCFDWEIKGDKINMDEAPGKITLTMAHPLNCTLVPRTLIPVTSTVQIPSS*
>AT2G27690.1
MLLIISFTIVSFFFIIIFSLFHLLFLQKLRYCNCEICHAYLTSSWKKDFINLSDWYTHLLRRSPTSTIKVHVLNSVITANPSNVEHILKTNFHNYPKGKQ
FSVILGDLLGRGIFNSDGDTWRFQRKLASLELGSVSVRVFAHEIVKTEIETRLLPILTSFSDNPGSVLDLQDVFRRFSFDTISKLSFGFDPDCLRLPFPI
SEFAVAFDTASLLSAKRALAPFPLLWKTKRLLRIGSEKKLQESINVINRLAGDLIKQRRLTGLMGKNDLISRFMAVVAEDDDEYLRDIVVSFLLAGRDTV
AAGLTGFFWLLTRHPEVENRIREELDRVMGTGFDSVTARCDEMREMDYLHASLYESMRLFPPVQFDSKFALNDDVLSDGTFVNSGTRVTYHAYAMGRMDR
IWGPDYEEFKPERWLDNEGKFRPENPVKYPVFQAGARVCIGKEMAIMEMKSIAVAIIRRFETRVASPETTETLRFAPGLTATVNGGLPVMIQERS*
>AT2G28850.1
MVSSVSLFASLTPYLVSALLLFLLLEQLFYRLKKRNLPGPLFVFPIIGNVVALIRDPTSFWDKQSAMADTSVGLSVNYLIGKFIIYIKDAELSNKVFSNI
RPDAFQLVGHPFGKKLFGDHSLIFMFGENHKSVRRQVAPNFTRKPLSAYSSLQQIVILRHLRQWEESFSSGSRPVSMRQLIRELNLETSQTVFVGPYLDK
EVKNTIRDDYNVFNPGTMALPIDLPGFTFGEARRAVSRLVNTMSLCVRKSKEKMAAGENPTCLVDFWTHSIVAESPPPPHSKDEEISCVLVDFLFASQDA
STSSLLWAVVLLESEPEVLRRVREDVARFWSPESKESITADQLAEMKYIRAVAREVLRYRPPASMVPHVAVSDFRLTESYTIPKGTIVFPSLFDASFQGF
TEPDRFDPDRFSETRQEDEVFKRNFLTFGIGSHQCVGQRYALNHLVLFIAMFSSMFDFKRVRSDGCDEIVHIPTMSPKDGCTVFLSSRLVTSP*
>AT2G28860.1
MVSSVSLFASLTPYLVSALLLFLLLEQLFYRVKKRNLPGPLFVFPIIGNVVALIRDPTSFWDKQSAMADTSVGLSVNYLIGKFIIYIKDAELSNKVLSNI
RPDAFQLTGHPFGKKLFGDHSLIFMFGEDHKSVRRQVAPNFTRKPLSAYSSLQQIVILRHLRQWEESFSSGSRPVSMRQLIRELNLETSQTVFVGPYLDK
EVKKTICDDYSLLTLGTMAIPIDLPGFTFGEARQAVSRLVNTMSVCVGKSKAKMAAGENPTCLVDFWTHSIIEENPPPPHSKDKEISCVLVDFMFASQDA
STSSLLWAVVMLESEPEVLRRVREDVARFWSSESNELITADQLAEMKYTRAVAREVLRYRPPASMIPHVAVSDFRLTESYTIPKGTIVFPSLFDASFQGF
TEPDRFDPDRFSETRQEDEVFKRNFLTFGNGSHQCVGQRYAMNHLVLFIAMFSSMFDFKRVRSDGCDDIVHIPTMSPKDGCTVFLSSRLVTSP*
>AT2G29090.1
MQISSSSSSNFFSSLYADEPALITLTIVVVVVVLLFKWWLHWKEQRLRLPPGSMGLPYIGETLRLYTENPNSFFATRQNKYGDIFKTHILGCPCVMISSP
EAARMVLVSKAHLFKPTYPPSKERMIGPEALFFHQGPYHSTLKRLVQSSFMPSALRPTVSHIELLVLQTLSSWTSQKSINTLEYMKRYAFDVAIMSAFGD
KEEPTTIDVIKLLYQRLERGYNSMPLDLPGTLFHKSMKARIELSEELRKVIEKRRENGREEGGLLGVLLGAKDQKRNGLSDSQIADNIIGVIFAATDTTA
SVLTWLLKYLHDHPNLLQEVSREQFSIRQKIKKENRRISWEDTRKMPLTTRVIQETLRAASVLSFTFREAVQDVEYDGYLIPKGWKVLPLFRRIHHSSEF
FPDPEKFDPSRFEVAPKPYTYMPFGNGVHSCPGSELAKLEMLILLHHLTTSFRWEVIGDEEGIQYGPFPVPKKGLPIRVTPI*
>AT2G30490.1
MDLLLLEKSLIAVFVAVILATVISKLRGKKLKLPPGPIPIPIFGNWLQVGDDLNHRNLVDYAKKFGDLFLLRMGQRNLVVVSSPDLTKEVLLTQGVEFGS
RTRNVVFDIFTGKGQDMVFTVYGEHWRKMRRIMTVPFFTNKVVQQNREGWEFEAASVVEDVKKNPDSATKGIVLRKRLQLMMYNNMFRIMFDRRFESEDD
PLFLRLKALNGERSRLAQSFEYNYGDFIPILRPFLRGYLKICQDVKDRRIALFKKYFVDERKQIASSKPTGSEGLKCAIDHILEAEQKGEINEDNVLYIV
ENINVAAIETTLWSIEWGIAELVNHPEIQSKLRNELDTVLGPGVQVTEPDLHKLPYLQAVVKETLRLRMAIPLLVPHMNLHDAKLAGYDIPAESKILVNA
WWLANNPNSWKKPEEFRPERFFEEESHVEANGNDFRYVPFGVGRRSCPGIILALPILGITIGRMVQNFELLPPPGQSKVDTSEKGGQFSLHILNHSIIVM
KPRNC*
>AT2G30750.1
MEMILMVSLCLTTLITLFLLKQFLKRTANKVNLPPSPWRLPLIGNLHQLSLHPHRSLHSLSLRYGPLMLLHFGRVPILVVSSGEAAQEVLKTHDLKFANR
PRSKAVHGLMNGGRDVVFGPYGEYWRQMKSVCILNLLTNKMVASFEKIREEELNEMIKKLEKASSSSSSENLSELFVTLPSDVTSRIALGRKHSEDETAR
DLKKRVRQIMELLGEFPIGDYVPALAWIDRINGFNARIKEVSQGFSDLMDKVVQEHLEAGNHKEDFVDILLSIESEKSIGFQAQRDDIKFMILDMFIGGT
STSSTLLEWIMTELIRNPNVMKKLQDEIRSTIRPHGSYIKEKDVENMKYLKAVIKEVFRVHPPLPLILPRLLSEDVKVKGYNIAAGTEVIINAWAIQRDP
AIWGPDAEEFKPERHLDSTLDYHGKDLNFIPFGSGRRICPGINLALGLVEVTVANLVGRFDWRAEAGPNGDQPDLTEAFGLDVCRKFPLIAFPSSVI*
>AT2G30770.1
MEMILSISLCLTTLITLLLLRRFLKRTATKVNLPPSPWRLPVIGNLHQLSLHPHRSLRSLSLRYGPLMLLHFGRVPILVVSSGEAAQEVLKTHDHKFANR
PRSKAVHGLMNGGRDVVFAPYGEYWRQMKSVCILNLLTNKMVESFEKVREDEVNAMIEKLEKASSSSSSENLSELFITLPSDVTSRVALGRKHSEDETAR
DLKKRVRQIMELLGEFPIGEYVPILAWIDGIRGFNNKIKEVSRGFSDLMDKVVQEHLEASNDKADFVDILLSIEKDKNSGFQVQRNDIKFMILDMFIGGT
STTSTLLEWTMTELIRSPKSMKKLQDEIRSTIRPHGSYIKEKEVENMKYLKAVIKEVLRLHPSLPMILPRLLSEDVKVKGYNIAAGTEVIINAWAIQRDT
AIWGPDAEEFKPERHLDSGLDYHGKNLNYIPFGSGRRICPGINLALGLAEVTVANLVGRFDWRVEAGPNGDQPDLTEAIGIDVCRKFPLIAFPSSVV*
>AT2G32440.1
MTETGLILMWFPLIILGLFVLKWVLKRVNVWIYVSKLGEKKHYLPPGDLGWPVIGNMWSFLRAFKTSDPESFIQSYITRYGRTGIYKAHMFGYPCVLVTT
PETCRRVLTDDDAFHIGWPKSTMKLIGRKSFVGISFEEHKRLRRLTSAPVNGPEALSVYIQFIEETVNTDLEKWSKMGEIEFLSHLRKLTFKVIMYIFLS
SESEHVMDSLEREYTNLNYGVRAMGINLPGFAYHRALKARKKLVAAFQSIVTNRRNQRKQNISSNRKDMLDNLIDVKDENGRVLDDEEIIDLLLMYLNAG
HESSGHLTMWATILMQEHPMILQKAKEEQERIVKKRAPGQKLTLKETREMVYLSQVIDETLRVITFSLTAFREAKSDVQMDGYIIPKGWKVLTWFRNVHL
DPEIYPDPKKFDPSRWEGYTPKAGTFLPFGLGSHLCPGNDLAKLEISIFLHHFLLKYRVERSNPGCPVMFLPHNRPKDNCLARITRTMP*
>AT2G34490.1
MVFSVSIFASLAPYLVSALLLFFLIEQLSYLVKKRNLPGPLFVPPIIGNAISLVRDPTSFWFKQSDTAGTSPGLAANYLIGKFIIYIRDTELSHQIFSNV
RLEAFHPLGHPFGKQLFGDHSLIYLFGEDHKTVRRHLAPNFTPKALSTYSDLQQIVMLRHLRQWEESFSGGTKPVSMRDLVRELNLETSQTVFVGPYLDK
EARNTFCTDYNLFNLGSMALPINLPGFAFNKARRAVMNLEKTLSVCAGKSKKRMATGEEPTCLIDFWMHAFVTEIESGNPPPLHSEDEAIGGLLFDFLFA
AQDASTSSLLWAVTFLESHPKVLSKVREEVAKIWSPQSGHLITADQLAEMKYTRAVAREVVRYRPPATMVPHIATNDFPLTESYTIPKGTIVFPSVFDAS
FQGFTEPNRFDPDRFSETRQEDQVFKRNYLAFGWGAHQCVGQRYALNHLVLFIAMFSSLFDFKRLQSDGCDDIIYCPTISPKDGCTVFLSKRIVTYPNL*
>AT2G34500.1
MVFSVSIFASLAPYLISAFLLFLLVEQLSYLFKKRNIPGPFFVPPIIGNAVALVRDPTSFWDKQSSTANISGLSANYLIGKFIVYIRDTELSHQIFSNVR
PDAFHLIGHPFGKKLFGDHNLIYMFGEDHKSVRRQLAPNFTPKALSTYSALQQLVILRHLRQWEGSTSGGSRPVSLRQLVRELNLETSQTVFVGPYLDKE
AKNRFRTDYNLFNLGSMALPIDLPGFAFGEARRAVKRLGETLGICAGKSKARMAAGEEPACLIDFWMQAIVAENPQPPHSGDEEIGGLLFDFLFAAQDAS
TSSLLWAVTLLDSEPEVLNRVREEVAKIWSPESNALITVDQLAEMKYTRSVAREVIRYRPPATMVPHVAAIDFPLTETYTIPKGTIVFPSVFDSSFQGFT
EPDRFDPDRFSETRQEDQVFKRNFLAFGWGPHQCVGQRYALNHLVLFIAMFSSLLDFKRLRSDGCDEIVYCPTISPKDGCTVFLSRRVAKYPNFS*
>AT2G40890.1
MSWFLIAVATIAAVVSYKLIQRLRYKFPPGPSPKPIVGNLYDIKPVRFRCYYEWAQSYGPIISVWIGSILNVVVSSAELAKEVLKEHDQKLADRHRNRST
EAFSRNGQDLIWADYGPHYVKVRKVCTLELFTPKRLESLRPIREDEVTAMVESVFRDCNLPENRAKGLQLRKYLGAVAFNNITRLAFGKRFMNAEGVVDE
QGLEFKAIVSNGLKLGASLSIAEHIPWLRWMFPADEKAFAEHGARRDRLTRAIMEEHTLARQKSSGAKQHFVDALLTLKDQYDLSEDTIIGLLWDMITAG
MDTTAITAEWAMAEMIKNPRVQQKVQEEFDRVVGLDRILTEADFSRLPYLQCVVKESFRLHPPTPLMLPHRSNADVKIGGYDIPKGSNVHVNVWAVARDP
AVWKNPFEFRPERFLEEDVDMKGHDFRLLPFGAGRRVCPGAQLGINLVTSMMSHLLHHFVWTPPQGTKPEEIDMSENPGLVTYMRTPVQAVATPRLPSDL
YKRVPYDM*
>AT2G42250.1
MDLKLNTKLIILITSLAFPFMLYALFKWFLKEQGSLAATKLPQSPPALPFIGHLHLIGKVLPVSFQSLAHKYGPLMEIRLGASKCVVVSSSSVAREIFKE
QELNFSSRPEFGSAEYFKYRGSRFVLAQYGDYWRFMKKLCMTKLLAVPQLEKFADIREEEKLKLVDSVAKCCREGLPCDLSSQFIKYTNNVICRMAMSTR
CSGTDNEAEEIRELVKKSLELAGKISVGDVLGPLKVMDFSGNGKKLVAVMEKYDLLVERIMKEREAKAKKKDGTRKDILDILLETYRDPTAEMKITRNDM
KSFLLDVFMAGTDTSAAAMQWAMGQLINHPQAFNKLREEINNVVGSKRLVKESDVPNLPYLRAVLRETLRLHPSAPLIIRECAEDCQVNGCLVKSKTRVL
VNVYAIMRDSELWADADRFIPERFLESSEEKIGEHQMQFKGQNFRYLPFGSGRRGCPGASLAMNVMHIGVGSLVQRFDWKSVDGQKVDLSQGSGFSAEMA
RPLVCNPVDHFNTF*
>AT2G42850.1
MVLEPNFVLSWVFLCIAATISSTLFFFRKKHHRFITKKIQKKKKLLPGEMGLPWIGETMDFYKAQKSNRVFEDFVNPRIIKHGNIFKTRIMGSPTIVVNG
AEANRLILSNEFSLVVSSWPSSSVQLMGMNCIMAKQGEKHRVLRGIVANSLSYIGLESLIPKLCDTVKFHHETEWRGKEEISLYRSAKVLTFTVVFECLY
GIKVEIGMLEVFERVLEGVFALPVEFPCSKFARAKKARLEIETFLVGKVREKRREMEKEGAEKPNTTLFSRLVEELIKGVITEEEVVDNMVLLVFAAHDT
TSYAMSMTFKMLAQHPTCRDTLLQEHAQIKANKGEGEYLTVEDVKKMKYSWQVVRETMRLSPPIFGSFRKAVADIDYGGYTIPKGWKILWTTYGTHYNPE
IFQDPMSFDPTRFDKPIQAYTYLPFGGGPRLCAGHQLAKISILVFMHFVVTGFDWSLVYPDETISMDPLPFPSLGMPIKISPKVS*
>AT2G44890.1
MEILTSMAIIVVTTIFILLSFALYLTIRIFTGKSRNDKRYTPVHATIFDLFFHSHKLYDYETEIARTKPTFRFLSPGQSEIFTADPRNVEHILKTRFHNY
SKGPVGTVNLADLLGHGIFAVDGEKWKQQRKLVSFEFSTRVLRNFSYSVFRTSASKLVGFIAEFALSGKSFDFQDMLMKCTLDSIFKVGFGVELGCLDGF
SKEGEEFMKAFDEGNGATSSRVTDPFWKLKCFLNIGSESRLKKSIAIIDKFVYSLITTKRKELSKEQNTSVREDILSKFLLESEKDPENMNDKYLRDIIL
NVMVAGKDTTAASLSWFLYMLCKNPLVQEKIVQEIRDVTSSHEKTTDVNGFIESVTEEALAQMQYLHAALSETMRLYPPVPEHMRCAENDDVLPDGHRVS
KGDNIYYISYAMGRMTYIWGQDAEEFKPERWLKDGVFQPESQFKFISFHAGPRICIGKDFAYRQMKIVSMALLHFFRFKMADENSKVSYKKMLTLHVDGG
LHLCAIPRTST*
>AT2G45510.1
MEILTSIAITVATTIFIVLCFTIYLMIRIFTGKSRNDKRYAPVHATVFDLLFHSDELYDYETEIAREKPTYRFLSPGQSEILTADPRNVEHILKTRFDNY
SKGHSSRENMADLLGHGIFAVDGEKWRQQRKLSSFEFSTRVLRDFSCSVFRRNASKLVGFVSEFALSGKAFDAQDLLMRCTLDSIFKVGFGVELKCLDGF
SKEGQEFMEAFDEGNVATSSRFIDPLWKLKWFFNIGSQSKLKKSIATIDKFVYSLITTKRKELAKEQNTVVREDILSRFLVESEKDPENMNDKYLRDIIL
NFMIAGKDTTAALLSWFLYMLCKNPLVQEKIVQEIRDVTFSHEKTTDVNGFVESINEEALDEMHYLHAALSETLRLYPPVPVDMRCAENDDVLPDGHRVS
KGDNIYYIAYAMGRMTYIWGQDAEEFKPERWLKDGLFQPESPFKFISFHAGPRICLGKDFAYRQMKIVSMALLHFFRFKMADENSKVYYKRMLTLHVDGG
LHLCAIPRTST*
>AT2G45550.1
MDIISGQALFLLFCFISSCFLISTTARSRRSSGRAATLPPGPPRLPIIGNIHQVGKNPHSSFADLAKIYGPIMSLKFGCLNSVVITSPEAAREVLRTHDQ
ILSGRKSNDSIRCFGHEEVSVIWLPPSSARWRMLRKLSVTLMFSPQRTEATKALRMKKVQELVSFMNESSERKEAVDISRASYTTVLNIISNILFSVDLG
SYDSKKSNEFQDTVIGAMEAAGKPDAANYFPFMGFLDLQGNRKAMRGLTERLFRVFRGFMDAKIAEKSLGNYSKDVSNRDFLDSLLILNEGDEAELDNND
IEHLLLDMFTAGTDTSSSTLEWAMAELLRNPKTMVKAQAEMDRVLGQNSVVQESDISGLPYLQAVVKETFRLHPAAPLLVPRKAESDVEVLGFMVPKDTQ
VLVNVWAIGRDPSVWENPSQFEPERFMGKDIDVKGRDYELTPFGGGRRICPGLPLAVKTVSLMLASLLYSFDWKLPNGVVSEDLDMDETFGITLHRTNTL
YAIPVKKQTIN*
>AT2G45560.1
MDIISGQALLLLFCFILSCFLIFTTTRSGRISRGATALPPGPPRLPIIGNIHLVGKHPHRSFAELSKTYGPVMSLKLGSLNTVVIASPEAAREVLRTHDQ
ILSARSPTNAVRSINHQDASLVWLPSSSARWRLLRRLSVTQLLSPQRIEATKALRMNKVKELVSFISESSDREESVDISRVAFITTLNIISNILFSVDLG
SYNAKASINGVQDTVISVMDAAGTPDAANYFPFLRFLDLQGNVKTFKVCTERLVRVFRGFIDAKIAEKSSQNNPKDVSKNDFVDNLLDYKGDESELSISD
IEHLLLDMFTAGTDTSSSTLEWAMTELLKNPKTMAKAQAEIDCVIGQNGIVEESDISKLPYLQAVVKETFRLHTPVPLLIPRKAESDAEILGFMVLKDTQ
VLVNVWAIGRDPSVWDNPSQFEPERFLGKDMDVRGRDYELTPFGAGRRICPGMPLAMKTVSLMLASLLYSFDWKLPKGVLSEDLDMDETFGLTLHKTNPL
HAVPVKKRANIN*
>AT2G45570.1
MDIIFEQALFPLFCFVLSFFIIFFTTTRPRSSRKVVPSPPGPPRLPIIGNIHLVGRNPHHSFADLSKTYGPIMSLKFGSLNTVVVTSPEAAREVLRTYDQ
ILSSRTPTNSIRSINHDKVSVVWLPPSSSRWRLLRKLSATQLFSPQRIEATKTLRENKVKELVSFMSESSEREEAVDISRATFITALNIISNILFSVDLG
NYDSNKSGVFQDTVIGVMEAVGNPDAANFFPFLGFLDLQGNRKTLKACSERLFKVFRGFIDAKLAEKSLRDTNSKDVRERDFVDVLLDLTEGDEAELNTN
DIVHLLLDLFGAGTDTNSSTVEWAMAELLRNPETMVKAQAEIDCVIGQKGVVEESDISALPYLQAVVKETFRLHPAAPLLVPRKAESDVEVLGFMVPKDT
QVFVNVWAIGRDPNVWENSSRFKPERFLGKDIDLRGRDYELTPFGAGRRICPGLPLAVKTVPLMLASLLYSFDWKLPNGVGSEDLDMDETFGLTLHKTNP
LHAVPVKKRGRN*
>AT2G45580.1
MDLSLIQGMSLPLYFLLTLFFFFFATAKTRRSSSTGTLPPGPPILPLVGNIFQLGFNPHRSLAAFSKTYGPIMSLKLGRLTAVVISSPEAAKEALRTHDH
VMSARTFNDALRAFDHHKHSIVWIPPSARWRFLKKTITKYLLSPQNLDAIQSLRMRKVEELVSLVNEFRERGEAIDLARASFVTSFNIISNALFSVDLAT
YDSNSSSYEFHNTVVHLTDIAGIPNVGDYFQYMRFLDLQGTRKKAVLCIEKLFRVFQEFIDARLAKRFSRTEKEPKEASSIDMLDSLLDLTQQNEAELTM
NDLKHLLLDVFVAGTDTNSSTMEWAMTELFRSTEKMVKAQSEIRQVIGQNGFVQESDIPSLPYLQAIVKETLRLHPAAPLIPRKSESDVQIMGFLVPKNT
QVVVNVWAIGRDASVWENPMKFEPERFLLRETDVKGRDFELIPFGSGRRMCPGISMALKTMHMVLASLLYSFDWKLQNGVVPGNIDMSETFGLTLHKAKS
LCAVPVKKPTISSSY*
>AT2G45970.1
MEISTALMILSAITAYFLWLTFISRCLKGPRVWPILGSLPGLIENCERMHDWISDNLRACSGTYQTCICAIPFLAKKQGLVTVTCDPRNLEHILKNRFDN
YPKGPTWQAVFHDLLGQGIFNSDGDTWLFQRKTAALEFTTRTLRQAMARWVNRAIKLRFLPILENARLGSEPIDLQDLLLRLTFDNICGLTFGKDPRTCA
PGLPVNTFAVAFDRATEASLQRFILPEILWKFKRWLRLGLEVSLTRSLVQVDNYLSEIITTRKEEMMTQHNNGKHHDDLLSRFIKKKESYSDETLQRVAL
NFILAGRDTSSVALSWFFWLITQHPAIEDKILREICTVLVETRGDDVALWTDEPLSCEELDRLVFLKAALSETLRLYPSVPEDSKRAVKDDVLPDGTFVP
AGSSITYSIYSAGRMKSTWGEDCLEFKPERWISQSDGGRFINHDPFKFVAFNAGPRICLGKDLAYLQMKSIASAVLLRHRLTVVTGHKVEQKMSLTLFMK
YGLLVNVHERDLTAIAADLRECKSNVVNDGVGNGVSS*
>AT2G46660.1
MATKLESSLIFALLSKCSVLSQTNLAFSLLAVTIIWLAISLFLWTYPGGPAWGKYLFGRLISGSYKTGNVIPGPKGFPLVGSMSLMSSTLAHRRIADAAE
KFGAKRLMAFSLGETRVIVTCNPDVAKEILNSPVFADRPVKESAYSLMFNRAIGFAPHGVYWRTLRRIASNHLFSTKQIRRAETQRRVISSQMVEFLEKQ
SSNEPCFVRELLKTASLNNMMCSVFGQEYELEKNHVELREMVEEGYDLLGTLNWTDHLPWLSEFDPQRLRSRCSTLVPKVNRFVSRIISEHRNQTGDLPR
DFVDVLLSLHGSDKLSDPDIIAVLWEMIFRGTDTVAVLIEWILARMVLHPDMQSTVQNELDQVVGKSRALDESDLASLPYLTAVVKEVLRLHPPGPLLSW
ARLAITDTIVDGRLVPAGTTAMVNMWAVSHDPHVWVDPLEFKPERFVAKEGEVEFSVLGSDLRLAPFGSGRRICPGKNLGFTTVMFWTAMMLHEFEWGPS
DGNGVDLSEKLRLSCEMANPLPAKLRRRRS*
>AT2G46950.1
MLFCSVRILFIISSKQLVLISETEVTTTLTLHTTHKIESPTANPPQSKKNLFVIRMELLSTINLLAIALVLLVVPKIYGACRILVWRPWMLSRRFKKQGI
SGPKYRILYGNLREIRKMKNEAKLMVLDPNSNDIVPRVLPHLQQWKSQYGETFLYWQGTDPRLCISDHELAKQILSNKFVFFSKSKTKPEILKLSGNGLI
FVNGLDWVRHRRILNPAFSMDKLKLMTQLMVDCTFRMFLEWKKQRNGVETEQFVLISREFKRLTADIIATAAFGSSYAEGIEVFKSQLELQKCCAAALTD
LYFPGIQYLPTPSNLQIWKLDMKVNSSIKRIIDARLTSESKDYGNDLLGIMLTAASSNESEKKMSIDEIIEECKTFFFAGHETTANLLTWSTMLLSLHQD
WQEKLREEVFNECGKDKIPDAETCSKLKLMNTVFMESLRLYGPVLNLLRLASEDMKLGNLEIPKGTTIILPIAKMHRDKAVWGSDADKFNPMRFANGLSR
AANHPNALLAFSMGPRACIGQNFAIMEAKTVLAMILQRFRLNLSADYKHAPADHLTLQPQYDLPVILEPIDG*
>AT2G46960.2
MGLVIFLALIVLILIIGLRIFKAFMILVWHPFVLTRRLKNQGISGPNYRIFYGNLSEIKKMKRESHLSILDPSSNDIFPRILPHYQKWMSQYGETFLYWN
GTEPRICISDPELAKTMLSNKLGFFVKSKARPEAVKLVGSKGLVFIEGADWVRHRRILNPAFSIDRLKIMTTVMVDCTLKMLEEWRKESTKEETEHPKIK
KEMNEEFQRLTADIIATSAFGSSYVEGIEVFRSQMELKRCYTTSLNQVSIPGTQYLPTPSNIRVWKLERKMDNSIKRIISSRLQSKSDYGDDLLGILLKA
YNTEGKERKMSIEEIIHECRTFFFGGHETTSNLLAWTTMLLSLHQDWQEKLREEIFKECGKEKTPDSETFSKLKLMNMVIMESLRLYGPVSALAREASVN
IKLGDLEIPKGTTVVIPLLKMHSDKTLWGSDADKFNPMRFANGVSRAANHPNALLAFSVGPRACIGQNFVMIEAKTVLTMILQRFRFISLCDEYKHTPVD
NVTIQPQYGLPVMLQPLED*
>AT3G01900.1
MEASTFILLLVLVLLLVSAGKHVIYSCRNSTPKTYPVIGCLISFYTNRNRLLDWYTELLTESPSRTVVIRRLAARRTVVTANPSNVEYILKTNFDNYPKG
KPFTEILGDFLGNGIFNVDGNLWLKQRRLATHDFTPKSLREYVTVLRNEVEKELLAFLNAAAEDSQPFDLQELLRRFTFNIVCIVFLGIDRCTLNPSSPV
SEFDRAFQTASAVSAGRGSAPLSFVWKFKRLVGFGSEKELRKAVGEVHNCVDEIIRDKKRKPANQDFLSRLIVAGESDETVRDMVISIIMAGRDTTSAVA
TRLFWLITGHEETEHDLVSEIRSVKEEITGGFDYESLKKLSLLKACLCEVMRLYPPVPWDSKHALTDDRLPDGTLVRAGDRVTYFPYGMGRMEELWGEDW
DEFKPNRWAESYDKTCCRVLKKVNPFKFPVFQAGPRVCLGEEMAYVQMKYIVASILDRFEIEPIPTDKPDFVPMLTAHMAGGMQVRVHRRDPSLSP*
>AT3G03470.1
MEITTIIFLIISSLTFSIFLKLIFFFSTHKLPPGPPRFPVIGNIIWLKKNNFSDFQGVLRDLASRHGPIITLHVGSKPSIWVTDRSLAHQALVQNGAVFS
DRSLALPTTKVITSNQHDIHSSVYGSLWRTLRRNLTSEILQPSRVKAHAPSRKWSLEILVDLFETEQREKGHISDALDHLRHAMFYLLALMCFGEKLRKE
EIREIEEAQYQMLISYTKFSVLNIFPSVTKFLLRRKWKEFLELRKSQESVILRYVNARSKETTGDVLCYVDTLLNLEIPTEEKEGGKKRKLSDSEIVSLC
SEFLNAATDPTATSMQWIMAIMVKYPEIQRKVYEEMKTVFAGEEEEREEIREEDLGKLSYLKAVILECLRRHPPGHYLSYHKVTHDTVLGGFLIPRQGTI
NFMVGEMGRDPKIWEDPLTFKPERFLENGEACDFDMTGTREIKMMPFGAGRRMCPGYALSLLHLEYYVANLVWKFEWKCVEGEEVDLSEKQQFITMVMKN
PFKANIYPRRK*
>AT3G10560.1
MSFLSFSPISLDLLSSNVFLTILAIIISGLLKTITYRKHNSNHLNLPPGPPGWPVIGNLFQFTRSGKQFFEYVEDLVKIYGPILTLRLGTRTMIIISDAS
LAHEALIERGAQFATRPVETPTRKIFSSSEITVHSAMYGPVWRSLRRNMVQNMLSSNRLKEFGSVRKSAMDKLIERIKSEARDNDGLVWVLQNSRYAAFC
VLLDICFGVEMEEESIEKMDQLMTAILNAVDPKLHDYLPILTPFNYNERNRALKLRRELVDFVVGFIEKRRKAIRTATVSSFSYLDTLFDLRIIEGSETT
PSDEDLVTLCSEFLNAGTDTTGAAIEWGIAELIANPEIQSRLYDEIKSTVGDRAVDERDVDKMVLLQAVVKEILRRHPPTYFTLSHGVTEPTTLSGYNIP
VGVNIEFYLPGISEDPKIWSEPKKFDPDRFLSGREDADITGVAGVKMMPFGVGRRICPGMGMATVHVHLMIARMVQEFEWLAYPPQSEMDFAGKLVFAVV
MKKPLRAMVRPRVQ*
>AT3G10570.1
MSILSFPHTFFNISPSLFYTILISSLVLLILTRRSAKSKIVKLPPGPPGWPVVGNLFQFARSGKQFYEYVDDVRKKYGPIYTLRMGSRTMIIISDSALVH
DVLIQRGPMFATRPTENPTRTIFSSNTFTVNASAYGPVWRSLRKNMVQNMLSSIRFREFGSLRQSAMDKLVERIKSEAKDNDGLVWVLRNARFAAFCILL
EMCFGIEMDEESILNMDQVMKKVLITLNPRLDDYLPILAPFYSKERARALEVRCEQVDFIVKLIERRRRAIQKPGTDKTASSFSYLDTLFDLKTEGRITT
PSNEELVSLCSEFLNGGTDTTGTAIEWGIAQLIVNPEIQSRLYDEIKSTVGDREVEEKDVDKMVFLQAVVKEILRKHPPTYFTLTHSVTEPTTVAGYDVP
VGINVEFYLPGINEDPKLWSDPKKFNPDRFISGKEEADITGVTGVKMMPFGIGRRICPGLAMATVHVHLMLAKMVQEFEWSAYPPESEIDFAGKLEFTVV
MKKPLRAMVKPRV*
>AT3G13730.1
MDTSSSLLFFSFFFFIIIVIFNKINGLRSSPASKKKLNDHHVTSQSHGPKFPHGSLGWPVIGETIEFVSSAYSDRPESFMDKRRLMYGRVFKSHIFGTAT
IVSTDAEVNRAVLQSDSTAFVPFYPKTVRELMGKSSILLINGSLHRRFHGLVGSFLKSPLLKAQIVRDMHKFLSESMDLWSEDQPVLLQDVSKTVAFKVL
AKALISVEKGEDLEELKREFENFISGLMSLPINFPGTQLHRSLQAKKNMVKQVERIIEGKIRKTKNKEEDDVIAKDVVDVLLKDSSEHLTHNLIANNMID
MMIPGHDSVPVLITLAVKFLSDSPAALNLLTEENMKLKSLKELTGEPLYWNDYLSLPFTQKVITETLRMGNVIIGVMRKAMKDVEIKGYVIPKGWCFLAY
LRSVHLDKLYYESPYKFNPWRWQERDMNTSSFSPFGGGQRLCPGLDLARLETSVFLHHLVTRFRWIAEEDTIINFPTVHMKNKLPIWIKRI*
>AT3G14610.1
MSFSVVAALPVLVAVVVLWTWRIVKWVWIKPKMLESSLKRQGLTGTPYTPLVGDIKRNVDMMMEARSKPINVTDDITPRLLPLALKMLNSHGKTFFIWIG
PLPTIVITNPEQIKEVFNKVNDFEKASTFPLIRLLAGGLASYKGDKWASHRRIINPAFHLEKIKNMIPAFYHCCSEVVCQWEKLFTDKESPLEVDVWPWL
VNMTADVISHTAFGSSYKEGQRIFQLQGELAELIAQAFKKSYIPGSRFYPTKSNRRMKAIDREVDVILRGIVSKREKAREAGEPANDDLLGILLESNSEE
SQGNGMSVEDVMKECKLFYFAGQETTSVLLVWTMVLLSHHQDWQARAREEVMQVLGENNKPDMESLNNLKVMTMIFNEVLRLYPPVAQLKRVVNKEMKLG
ELTLPAGIQIYLPTILVQRDTELWGDDAADFKPERFRDGLSKATKNQVSFFPFGWGPRICIGQNFAMLEAKMAMALILQKFSFELSPSYVHAPQTVMTTR
PQFGAHLILHKL*
>AT3G14620.1
MSDTKISAVAVAAAVVVVTTVTVWIWKGLNVAWLRPKKNEAYLKRQGLSGTPFTFLVGDIKREASMVEQEKSRPINLTDDYTHRVMPLIQQTVKDHGKTS
YMWMGPIASVIVTKPEHIKDVLNRVYDFPKPPVHPIVELFATGVALYEGEKWSKHRKIINPSFHLEKLKIMIPAFYESCSEMISKWEKLVTEQGSSNEID
VWPYLGDLTSDVISRTAFGSSYEEGKRIFELQEEQGRRVLKALELAFIPGMRFLPTKNNLRMRQINKEVKSRLREIIMKRQRGMDTGEAPKNDLLGILLE
SNSGDHGMSIEDVVEECRLFHFAGQETTAVLLVWTMIMLSHHQKWQDQAREEILKVIGKNNKPNFDALSRLKTMSMILNEVLRLYPPGILLGRTVEKETK
LGEDMTLPGGAQVVIPVLMVHRDPELWGEDVHEFNPERFADGISKATKNQVSFLPFGWGPRFCPGQNFALMEAKMALVLILQRFSFELSPSYTHAPHTVL
TLHPQFGAPLIFHML*
>AT3G14630.2
MWPEVVRNLSKGQSSTVTNNILLSEHKSISTKDKSAHAFSSSKFSKILRDQKHQQMEIVIASLALVVVLWCIWRILEWVWLKPKMLESYLRRQGLVGTRY
TPLVGDVRRSFSMLKEARSKPMKPTDDLISLVMPYSFHMLNTYGKTFFTWSGPIPAITIMNPQLIKEVYNKFYDFEKTHTFPLTSLLTDGLANADGDKWV
KHRKIINPAFHFEKIKNMVPTFYKSCIEVMCEWEKLVSDKGSSCELDVWPWIVNMTGDVISRTAFGSSYKEGQRIFILQAELAHLIILALGKNYIPAYRH
FPTKNNRRMKTIVKEIQVILRGIISHREKARDAGEAPSDDLLGILLKSNSEQSKGNGLNMEEIMEECKLFYFAGQETTSVLLAWTMVLLSQHQDWQARAR
EEVMQVFGHNKPDLQGINQLKVMTMIIYEVLRLYPPVIQMNRATHKEIKLGDMTLPGGIQVHMPVLLIHRDTKLWGDDAAEFKPERFKDGIAKATKNQVC
FLPFGWGPRICIGQNFALLEAKMALALILQRFSFELSPSYVHSPYRVFTIHPQCGAHLILHKL*
>AT3G14640.2
MRGGNIHIHTFFETISLLWERKMEISVACVTVSVVVVVVSWWVWRTLQWVWFKPKMLESYLRRQGLAGTPYTPLIGDLKRNVNMLTEATSKPIKLTEDIT
PRVLPHPFQMLKTHGRTFFTWLGPKPTITIMDPELIKEVFNKVYDYPKAQTFLLGRLIATGIINYDGDKWAKHRRIINPAFHIEKIKNMVPAFHQSCSDV
VGEWSKLVSDKGSSSCEVDVWPWLVSMTGDVISRTAFGSSYKEGQRIFELQAELVHLILQAFWKVYIPGYRYLPTKSNRRMKAAAREIQVILKGIVNKRL
RAREAGKAAPNDDLLGILLESNLGQAKGNGMSTEDVMEECKLFYFAGQETTSVLLVWAMVLLSHHQDWQARAREEVKQVFGDKEPDTECLSQLKVMTMIL
YEVLRLYPPVTHLTRAIDKEMKLGDLTLPAGVHISLPIMLVQRDPMLWGTDAAEFKPERFKDGLSKATKSQVSFFPFAWGPRICIGQNFAMLEAKMAMAL
ILQTFTFELSPSYVHAPQTVVTIHPQFGAHLILRKL*
>AT3G14650.1
MEISVASVTVSVAVVVVSWWVWRTLQWVWFKPKMLESYLRRQGLAGTPYTPLVGDLKKNFSMRAEARSKPINLTDDITPRIVPYPLQMLKTHGRTFFTWF
GAIPTITIMDPEQITEVLNKVYDFQKAHTFPLGRLIATGVLSYDGDKWAKHRRIINPAFHLEKIKNMVPAFHQSCSEIVCKWDKLVSDKESSCEVDVWPG
LVSMTADVISRTAFGSSCVEGQRIFELQAELAQLIIQTVRKAFIPGYSYLPTKGNRRMKAKAREIQVILRGIVNKRLRAREAGEAPNDDLLGILLESNLG
QTKGNGMSTEDLMEECKLFYFVGQETTSVLLVWTMVLLSQHQDWQARAREEVKQVFGDKEPDAEGLNQLKVMTMILYEVLRLYPPIPQLSRAIHKEMELG
DLTLPGGVLINLPILLVQRDTELWGNDAGEFKPDRFKDGLSKATKNQASFFPFAWGSRICIGQNFALLEAKMAMALILQRFSFELSPSYVHAPYTVFTIH
PQFGAPLIMHKL*
>AT3G14660.1
MEISVASVTVSVAVVVVSWWVWRTLQRVWLKPKMLESYLRRQGLAGTPYTPLVGDLKRNFSMLAEARSKPINLTDDITPRIVPYPLQMLKTHGRTFFTWF
GPIPTITIMDPEQIKEVFNKVYDFQKAHTFPLGRLIAAGLVSYDGDKWTKHRRIINPAFHLEKIKNMVPAFHQSCSEIVGEWDKLVTDKQSSCEVDIWPW
LVSMTADVISRTAFGSSYKEGQRIFELQAELAQLIIQAFRKAIIPGYRYFPTKGNRRMKAAAREIKFILRGIVNKRLRAREAGEAPSDDLLGILLESNLG
QTKGNGMSTEELMEECKLFYFAGQETTTVLLVWTMVLLSQHQDWQARAREEVKQVFGDKEPDAEGLNQLKVMTMILYEVLRLYPPVVQLTRAIHKEMQLG
DLTLPGGVQISLPILLIQRDRELWGNDAGEFKPDRFKDGLSKATKNQVSFFPFAWGPRICIGQNFALLEAKMAMTLILRKFSFELSPSYVHAPYTVLTTH
PQFGAPLILHKL*
>AT3G14680.1
MEISVSSVTFSLAVVVVSWWVWRTLKWVWFTPKMLERSLRRQGLSGTSYTPLIGDFKKMISMFIEATSKPIKPTDDITPRVMPHPLQMLKTHGRTNLTWF
GPIPTITIMDPEQIKEVFNKVYDFQKAHTFPLSKILGTGLVSYDGDKWAQHRRIINPAFHLEKIKNMVHVFHESCSELVGEWDKLVSDKGSSCEVDVWPG
LTSMTADVISRTAFGSSYREGHRIFELQAELAQLVMQAFQKFFIPGYIYLPTKGNRRMKTAAREIQDILRGIINKRERARESGEAPSEDLLGILLESNLG
QTEGNGMSTEDMMEECKLFYLAGQETTSVLLVWTMVLLSQHQDWQARAREEVKQVFGDKQPDTEGLNQLKVMTMILYEVLRLYPPVVQLTRAIHKEMKLG
DLTLPGGVQISLPVLLVHRDTELWGNDAGEFKPERFKDGLSKATKNQVSFFPFAWGPRICIGQNFTLLEAKMAMSLILQRFSFELSPSYVHAPYTIITLY
PQFGAHLMLHKL*
>AT3G14690.2
MSSPHPYLFQSFQPFIPRNFLANSLPLSLSSLGGKMEISVASVTISVVLAVVSWWIWRTLQWVWFKPKMLEHYLRRQGLAGTPYTPLVGDLKKNFTMLSE
ARSKPLKLTDDISPRVVPYPLQMFKTYGRTYFTWFGPIPTITIMDPEQIKEVFNKVYDFQKPHTFPLATIIAKGLANYDGDKWAKHRRIINPAFHIEKIK
NMVPAFHQSCREVVGEWDQLVSDKGSSCEVDVWPGLVSMTADVISRTAFGSSYKEGQRIFELQAELAQLIIQAFRKAFIPGYSYLPTKSNRRMKAAAREI
QVILRGIVNKRLRAREAGEAPSDDLLGILLESNLRQTEGNGMSTEDLMEECKLFYFAGQETTSVLLVWTMVLLSQHQDWQARAREEVKQVFGDKEPDAEG
LNQLKVMTMILYEVLRLYPPVTQLTRAIHKELKLGDLTLPGGVQISLPILLVQHDIELWGNDAAEFNPDRFKDGLSKATKSQVSFFPFAWGPRICIGQNF
ALLEAKMAMALILRRFSFEISPSYVHAPYTVITIHPQFGAQLIMHKL*
>AT3G19270.2
MAEIWFLVVPILILCLLLVRVIVSKKKKNSRGKLPPGSMGWPYLGETLQLYSQNPNVFFTSKQKRYGEIFKTRILGYPCVMLASPEAARFVLVTHAHMFK
PTYPRSKEKLIGPSALFFHQGDYHSHIRKLVQSSFYPETIRKLIPDIEHIALSSLQSWANMPIVSTYQEMKKFAFDVGILAIFGHLESSYKEILKHNYNI
VDKGYNSFPMSLPGTSYHKALMARKQLKTIVSEIICERREKRALQTDFLGHLLNFKNEKGRVLTQEQIADNIIGVLFAAQDTTASCLTWILKYLHDDQKL
LEAVKAEQKAIYEENSREKKPLTWRQTRNMPLTHKVIVESLRMASIISFTFREAVVDVEYKGYLIPKGWKVMPLFRNIHHNPKYFSNPEVFDPSRFEVNP
KPNTFMPFGSGVHACPGNELAKLQILIFLHHLVSNFRWEVKGGEKGIQYSPFPIPQNGLPATFRRHSL*
>AT3G20080.1
MAAMNIVDFQNCFFFVLLSLFSLLCYSLFFRKPKEPRLHYDLPPSPPTLPIIGHLHLLLSVLVHRSLQTLSTKYGSILYLRVFSFPVALVSSASIAYEIF
REHDVNISSRGFPPTDDSLFAGSFSFTSAPYGDYWKFMKKLLVTNLLGPQALERSRGFRADELDLFYENLLDKAMKKESVDICVEALKLSNNSICKMIMG
RSCSEENGEAERVRALATQLDGLTKKILLANMLRAGFKKLVVSLFRKEMMDVSSRFDELLERILVEHEDKLDMHHQGTDLVDALLAACRDKNAEYKISRN
HIKSFFADLLFASTDTFVQTTQWTVAEIINNPNVLERLRGEIDSVVGKARLIQETDLPNLPYLQAVVKEGLRLHPPGPLFARFSQEGCRIGGFYVPEKTT
LMINAYAVMRDSDSWEDPDEFKPERFLASSRSEQEKERREQAIKYIAFGSGRRSCPGENLAYIFLGTAIGVMVQGFEWRIKEEKVNMEEANVGLSLTMAY
PLKVTPVPRTLVPLTQNPLNRSS*
>AT3G20090.2
MATLISVDFQHCFMYIILLCLFSLLCYSLFFRKPKGTRVGCDLPPSPPSLPIIGHLHHLLSSLTHKSLQKLSSKYGPFLHLRIFSVPIILVSSASVAYEI
FKAHDVNVSSRGAAAIDESLLFGSSSFIYAPYGDYWKFMKKIFATKLLRPQVLENSRGVRAEELKRFYRRILDKARKNENIEISKESAMLMNNILCRMSM
GRSFSEENGEAERVRGLVGESYALVKKIFFAATLRRLLEKLRIPLFRKEIMGVSDRFDELLERIIVEHKDKLEKEHQVMDMMDVLLAAYRDKNAEYKITR
NHIKSFFVDLFVGGTDTSVQTTQWTMAEIINNPNILQTLRKEIDSVVGKSRLIHETDIPNLPYLQAVVKEGLRLHPPGPLLIRTFQERCEMKGFYIPEKT
TLVINAYAVMRDPDSWEDPDEFKPERFLSYSRSGQEDEKEQTLKYLSFGGGRRGCPGVNLGYIFVGTAIGMMVQCFDWKIEGDKVNMEETYGGMNLTMVN
PLKCTPVPRTQPFSFTSNLEILSS*
>AT3G20100.1
MTTTEFQSCFIFLLLCLFSLVCYSLFFRKPSSRRDAHGCDLPPSPPSLPVIGHLHLILSSLVHKSFQKISSNYGPLLHLRIFNVPIVLVSSASVAYDIFR
VHDLNVSSRGSPPFEESLLFGSTGFISAPYGDYFKFMKKHLVTKLLGPQALERSRLIRTNELERFYINLLDKATKKESVEIGKEAMKLSNNSICKMIMGR
SCLEEKGEAERVRGLIIESFYLTKKFFLAFTLRGLLEKLGISLFKKEIMGVSRRFDDLLERYLREHEEKPDNEHQDTDMIDALLAAYRDEKAEYKITRNQ
IKAFLVDIFIAGTDISALTTQGTMAEIINNPNIFVRIREEIDSVVGKSRLIQETDLPKLPYLQAVVKEGLRLHPPTPLMVREFQEGCKVKGFYIPASTTL
VVNGYAVMRDPNVWEDPEEFKPERFLASSRLMQEDEIREQALKYIAFGSGRRGCPGANVAYIFVGTAIGMMVQCFDWRINGEKVDMKEAIGGLNLTLAHP
LKCTPVARFPKPF*
>AT3G20110.1
MLTVDSQHCFSFILLCFFSLLCYSLLFKKLKDSHVGRDLLQSPPSLPIIGHLHHLLSSLAHKSLQQLSSKYGPLLHLSIFNFPVVLVSSASVAYEIFKAH
DLNISSRDNPPINESLLVGSSVFVGAPYGDYWKFMKKLLVTKLLGPQALERSRSIRADELERFYRSLLDKAMKKESVEIGKEATKLSINSICRMSMGRSF
SEESGEAERVRGLVTELDGLTKKVLLVNILRWPLEKLRISLFKKEIMYVSNSFDELLERIIVEREKKPNEHQGTYLMDVLLEAYEDEKAEHKITRNHIKS
LFVELLLGGTDTSAQTIQWTMAELINNRNVLKRLREEIDSVVGETRLIQEKDLPKLPYLQSVVKEGLRLHPPLPLMVRTFQRSCEMKGFYIAEKTTLVVN
AYAVMRDPTTWEDPDEFKPERFLRQEEERRALKHIAFGSGRRGCPGSNLATIFIGTAIGTMVQCFDLSIKGDKVKMDEVGGLNLTMAHPLECILVPRTQP
FISNQQIPSL*
>AT3G20120.4
MAAIIGDCFIFILLCLFSLLFYYLIFRKPKNSRLVAYGCDLPPSPPSLPIIGHVHLLLSSLAHKSLQKLSSKYGPLLYLRVFNFPVVLVSSASVAYEIFK
AHDLNISSRDNPSIDDSLLIGSSVFGSAPYGDYFKFMKKLLVTKLLGPQALERSRGIRADELERFHSSLLDKAVKKEIVEIGKEATKLSNNSLWRMSIGR
SFSEKNGEAERVRGLVTELDGLTKKVLFATLLHRPLEKLGISLFKKEIMCVSDSFDEVLERVLVEHEQKLDDHQDRDMMDVLLAAYGDENAEHKISRNHI
KAFFVELFFAGTDTSAQSIQWTMAEIINNPNILKRLREEIDSVVGKTRLIQETDLPKLPYLQAVVKEGLRLHPPLPLFVRTFQEGCKIGGFYVPEKTTLI
GNAYVMMRDPSVWEDPEEFKPERFLSSSRSTQEEERREQALKYIPFGSGRRGCPGSSLGYIFVGTAVGMMVQCFDWSIKGDKVQMDEAGGLNLSMAHSLK
CTPVPRNRPLLADQ*
>AT3G20130.1
MEAVISFDFQNCFIFILIFLLTFLCFFFFFKKPKDSRVNFDLPPSPPSLPIIGHVHLLLSTLTHKSLQKLSSRYGPLLYLRIFNVPIILVSSASVAYEIF
RTQDVNISSRGVTAVDESLVFGSSSFVTAPYGDYWKFMKKLTVMKLLGPQAQEQSRDIRADDIKRFCRNLLDKARKKESVEIGKEAMNLMNNILCKMSMG
RSFSEENGETEKLRGLVTESIGLMKKMFLAVLLRRQLQKLGISLFKKDIMGVSNKFDVLLEKVLVEHREKPEKDQGTVMLDVLLAAYGDENAEYKITKNH
IKAFFVDLFIGATDTSVQTIQWTMAEIMNNTHILERMREEIDSVVGKSRLIQETDLPNLPYLHAVIKEALRLHPPGPLLPREFQQGCKIGGFYIPEKTTL
LINAYVVMRDPNVWEDPEEFKPERFLASSRSGQEDERREQALKFLPFGSGRRGCPGSNLAYMIVGSAIGMMVQCFDWRIEGEKVNMKEAVKGTILTMAHP
LKLTPVTRQPPLTWI*
>AT3G20140.1
MAAMLTVEFQNCLIFILLCILLLLCYPLFFKKPKVSQDGFGLPPSPLSLPIIGHLHLLFSNLTHKSLQKLSSKYGPLLYLRIFNVPIIFVSSASVAYEIF
RGHDVNISFRGNPPIEESLLVGSFGFFTAPYGDYWKFMKKVMVTKLLGPQALQRSRGIRADALERFYMNLLDKAMKKESVEIGKETMKLIYDSICKMIMG
RNFSEENGEAERVRGLVTESTALTKKIFMANVLHKPLKKLGISLFKKEIMDVSNSFDELLERFLVEHEEKLNEDQDMDMMGVLLAACRDKNAECKITRNH
IKSLFVDLVVAGTDTSRHATQWTMAEIINKPKVLEKVREEIYSVVGRTRLVQETDLPSLPYLQATVKEGLRLHPPGPLFARTAREGFSVGGFYVPENTPL
VVNAYAMMRDPGSWEDPNEFKPERFLGSGKEDEREHGLKYIPFGSGRRGCPGINLAYILVGTAIGVMVQCFDWKIKGNKVNMEEARGSLVLTMAHPLKCI
PVARTQIPSC*
>AT3G20935.1
MIMGRSCSEKNGEAERVRGLVIESLALSPKIFLGMIFHKPLKKLGISLFQKDIKSVSPKFDELLEKFLVEHEEKMEEDHYKANDMMDLLLEAMEMRMQNV
NLCIKRVSNTKARKPPILFRYGKYSNNSLLLQELLVAGTDTSALATQWTMAELINNPTILERLREEIESVVGNTRLIQETDLSNLPYLQSVVKEGLRLHP
PASISVRMSQERCELGGFYIPEKTLLVVNTYAIMRDPNFWEDPEEFKPERFITSSRSEQEDEMREEVLKYIPFSAGRRGCPGSNLAYVSLGIAIGVMVQC
FDWRIKGEKVNMSETAGTIMLAMAQPLKCTPVPRTLNLLPSSLHIPSS*
>AT3G20940.1
MAAMITFDFQNSFIFILFFLFSLLCYSLFFRKPKGSRAGRDLPPSPPSFPVIGHLHLLLSALVHKSFQNISSKYGPLLHLRVFHIPIVLASSASVAYEIF
KAQDVNVSSRGHAPVGESLWFGSSSFFFAPYGDYFKFMRKLIATKLLGPQALERSRKIRADELDRFYKTLLDKAMKKESVEIGEEAAKLNNNIICKMIMG
RSCSEENGEAEKFRHLVIESMALTKQIFFGMIFHKPLKKLGISLFQKDILSLSRKFDELLEKILFEHEEKKAEHNQANDMMDFLLEAYGDENAEYKITRN
HIKSLFVDLVIAGTDTSVQATQWTMGELINNPKILQRLREEIESVVGNTRLIQENDLPNLPYLQAVVKEGLRLHPPGSISVRMFQERCELKGFYIPEKTL
LVVNTYAIMRDPNFWEDPEEFKPERFIASSRSEQEDEVREEVLKYIPFSAGRRGCPGSNLAYISLGIVIGVMVQCFDWRIEGEKVNMNEAAETTALSMAQ
PLKCTPVSRTKNPLPSSLHIPSS*
>AT3G20950.1
MAAMITVDFQNSFIFILFCLFSLICYSLFFRKPKDSRAGRDLPPSPPSFPVGSPQSNNLHLLLSALVHKSFQKISYKYGPLLHLRVFHVPIVLASSASVA
YEIFKAQDVNVSSRGHAPAGESLLFGSSSFFFAPYGDYFKFMRKLIATKLLGPQALERSRKIRADELDRFYRNLLDKAMKKESVDIVEEAAKLNNNIICK
MIMGRSCSEDNGEAERVRGLVIESTALTKQIFLGMIFDKPLKKLGISLFQKDIKSVSRFDELLEKILVEHEERMGKHYKANDMMDLLLEAYGDENAEYKI
TRNHIKSLFVDLVIAGTDTSAQTIEWTMAELINNPNILERLREEIESVVGNTRLVQETDLPNLPYLQAVVKEGLRLHPPGAVFLRTFQERCELKGFYIPE
KTLLVVNVYAIMRDPKLWEDPEEFKPERFIASSRSGQEDEIREEVLKYMPFSTGRRGCPGSNLAYVSVGTAIGVMAQCFDWRIKGEKVNMNEAAGTLVLT
MAQPLMCTPGPRTLNPLPSSLHVPIS*
>AT3G20960.2
MAAFISVDFQNCFIFILLCFFSLLCYSLFFKKPKDSRGCDLPPSPPSLPIIGHLHLLLSSLSHKSLQKISSKYGPLLHLRIFNVPIILVSSASVADEVFR
IHDMNISSRGAAAIDESLVFGSSGVVYAPYGDYLKFVKKIIATKLLRPQVLERSRGLRAEELQRLYNRILDKAKMNENVEIGKEATMLMNNIFCRMSMGR
SFSEENGEAERVRGLVAESYALAKKIFFASVLRRLLKKLRIPLFKKDIMDVSNRFNELLEKILVEHNEKLDEEHKDTDMMDVLLAAYADENAEYKITRNH
IKSFFVELFVGGTDTSVQTTQWTMAEIINNSDVLERLREEIDSVVGTSRMIQETDIPNLPYLQAVVKEGLRLHPPFPLLTRKFEERCEIKGFYIPEKTFL
IINAYAWMRDPDSWEDPNEFKPERFLGSSRLGQVDEREEAQKYIPFGGGRRGCPGANLASIFVGTAIGVMVQCFDWGIKGDKINMEETFEGLTLTMVHPI
KCTPIPRTLPFVTSNLQSPSS*
>AT3G25180.1
MTFLFSTLQLSLFSLALVIFGYIFLRKQLSRCEVDSSTIPEPLGALPLFGHLHLLRGKKLLCKKLAAMSQKHGPIFSLKLGFYRLVVASDPKTVKDCFTT
NDLATATRPNIAFGRYVGYNNASLTLAPYGDYWRELRKIVTVHLFSNHSIEMLGHIRSSEVNTLIKHLYKGNGGTSIVKIDMLFEFLTFNIILRKMVGKR
IGFGEVNSDEWRYKEALKHCEYLAVIPMIGDVIPWLGWLDFAKNSQMKRLFKELDSVNTKWLHEHLKKRSRNEKDQERTIMDLLLDILPEDIVISGHVRD
VIVKATILALTLTGSDSTSITLTWAVSLLLNNPAALEAAQEEIDNSVGKGRWIEESDIQNLKYLQAIVKETHRLYPPAPLTGIREAREDCFVGGYRVEKG
TRLLVNIWKLHRDPKIWPDPKTFKPERFMEDKSQCEKSNFEYIPFGSGRRSCPGVNLGLRVVHFVLARLLQGFELHKVSDEPLDMAEGPGLALPKINPVE
VVVMPRLDPKLYSLL*
>AT3G26125.1
MSNENSVMSLIDRISGHLCLQDVSIALLGLFLFGCLQAKLTNKGEPVQWPVFGITPEFFLHVHDMFGWVTRCLTKSRGTFPYQGIWFSGSYGAMTSVPAN
IEYMLKTNFKNFPKGEFYKERFRDLLEDGIFNADDESWKEQRRIIITEMHSTRFVDHSFQTTRDLIERKLLKVMESFSKSQEAFDLQEILLRLTFDNICI
AGLGDDPGTLDDDLPHVPFAKAFEEATESTLFRFMIPPFVWKPMKFFDIGYEKGLREAVETVHNFIDKMVVERIAMLKDQGTLANSKSDVLSRLIQIESH
KRGDENDRFTAKFFRQFCTSFILAGRDTSSVALTWFFWLITKHPEVETKILHEIREILNQREKNKYKLDETGEKESSRHFTVKELNDMVYLQAALSESLR
LYPPIPMEMKQATEEDVFPDGTFLRKGSRVYFSVYAMGRMESIWGKDCEMFKPERWIQGGQYVSDDQFKYVVFNAGPRLCLGKTFAYLQMKMVAASILLN
YSIKVDQDHVVVPRVTTTLYMKHGLKVRITPRSLEEKKQDS*
>AT3G26150.1
MAISLLCLFLITLVSLIFVVKKIKHSKWDLPPSPPTFPVIGNLHQVGELPHRSFQRLAERTGHVMLLHFGFVPVTVISSREAAEEVLRTHDLKCCTRPKL
VGSRLISRGFKDISFTPYGEEWRERRKFLVRELFCFKKVQYFGYIVEEECNLLVKKLTESAVGRPPVDLSKSLFWLAASILFRIAFGQSFHDNKFIDEDK
IDELIFETETAQASFTCSDFFPIAGLGWLADWISGKHRWLNNVFFKLDALFQRVIDDHSDPGRWKDHKDIVDVMLDVMHKQGKDDSLRLTIDHIKGFLTN
IIIAGIDTGALTMIWAMTELARNPELMKNVQGEIRDSFGNNKERITKEDLNKVPFLNMVIKETFRLHPVAPLLLPRETMTHIKVQGYDIPPKRRILVNTW
AIGRDPTLWINPEEFNPERFINNPVDYRGQHFELLPFGSGRRICPGMGLGITIVELGLLNLLYFFDWRAPDGMTHKDIDTEEAGILTVVKKVPLKLVPVR
VQ*
>AT3G26160.1
MAISLLCLFLITFVSLTIVGCKIKRSIWNLPPSPPKLPVIGNLHQVGELPHRSFRRLAERTGHVMLLHLGFVPVTVISSREAAEEVLRTHDLDCCSRPNL
VGSRLISRGFKDLNFTPYGEEWKERRRFLVGELFCSKKLQSFIYIKEVECNFLVKKLSESAVDQSPVDLSKTLFWLAASILFRVAFGQSFHESEFTDTDK
IDELVFETETAQGSFTCSDFFPIAGLGWLVDWISGQHKRLNDVFLKLDALLQHVIDDHSNPGRSKDHKDIVDVMLDVMHKQGKDDSLRLTIDHIKGLLTN
IIIAGIDTGALTMIWTMTELARNPEIMKKVQGEIRDRLGNNRERITKEDLDKVPFLNLVIKETFRLHPVAPLLLPRETMAHVKVQGYDIPPKRRILVNAW
AIGRDPKLWTDPEEFKPERFIDSPVDYRGQHFELLPFGSGRRICPGMAMGMATLELGLLNLLYFFDWKLPDGMSHKDIDTEEAGTLTVVKKVHLKLVPVR
VP*
>AT3G26170.1
MAISFLCVFLITFVSLIFFAKKIKRSKWNLPPSPPKFPVIGNLHQIGELPHRSLQHLAERYGPVMLLHFGFVPITVVSSREAAEEVLRTHDLDCCSRPKL
VGTRLLSRDFKDIGFTPYGNEWKARRKFALRELFCLKKVQSFRHIREEECNFLVKQLSESAVDRSPVDLSKSLFWLTASILFRVALGQNFHESDFIDKEK
IEELVFEAETALASFTCSDFFPVAGLGWLVDWFSGQHKRLNDVFYKLDALFQHVIDDHLNPGRSKEHEDIIDSMLDVIHKQGEDSSLELTIDHIKGFLAN
IFLAGIDTGAITMIWAVTELVKNPKLIKKVQGDIREQLGSNKERITEEDIEKVPYLKMVIKETFRLHPAAPLILPRETMAHIKVQGYDIPPKRRILVNVS
AIGRDPKLWTNPKEFDPERFMDSFVDYRGQHYELLPFGSGRRICPGMPMGIAAVELGLLNLLYFFDWKLPDGMTHKDIDTEEAGTLTIVKKVPLKLVPVR
VQ*
>AT3G26180.1
MAISFLCFCLITLASLIFFAKKIKHLKWNLPPSPPKFPVIGNLHQIGELPHRSLQHLAERYGPVMLLHFGFVPVTVVSSREAAEEVLRTHDLDCCSRPKL
VGTRLLSRNFKDVCFTPYGNEWKARRKFALRELFCLKKVQSFRHIREEECNFLVKQLSESAVNRSPVDLSKSLFWLTASIFFRVALGQNFHESNFIDKEK
IEELVFEAETALASFTCSDFFPVAGLGWLVDWFSGQHKRLNDVFYKLDALFQHVIDDHLNPGRSKEHEDIIDSMLDAIHKEGKDSSLELIIDHIKGFLAN
IFLAGIDTGALTMIWAMTELVKNPKLIKKVQGEIREQLGSNKARITEEDIDKVPYLKMVIKETFRLHPAAPLILPRETMAHIKVQGYDIPPKRRILVNVS
AIGRDPKLWTNPEEFDPERFMDSSVDYRGQHYELLPFGSGRRICPGMPMGIAAVELGLLNLLYFFDWKLPDGMTHKDIDTEEAGTLTIVKKVPLQLVPVR
VQ*
>AT3G26190.1
MSIFLCFLLLLPLFLVFYKRLLPSKGKLPPGPISLPIIGNLHQLGKSLHRSFYKLSQEYGPVMFLRFGVVPVVVFSTKEAAEEVLKTHDLETCTRPKLSA
TGLFTYNFKDIGFAQYGEDWREMRKLAMLELFSSKKLKAFRYIREEESELLVKKVTESAQTQTLVDLRKALFSYTASIVCRLAFGQNFHECDFVDMDKVE
ELVLESETNLGSFAFIDFFPAGLGWAIDRISGQHSRLHKAFARLSNFFQHVIDDHLKPWQSEDHSDIVGVMLDMINKESKVGSFKVTYDHLKGVMSDVFL
AGVNAGAITMIWALTELTRHPRVMKKLQQEIRELLGDNKEKITEQDLEKVHYLKLVIQETFRLHPPAPLLLPRETMSDVKIQGYNIPKNTMIEINTYAIG
RDPNCWTNPNEFIPERFVDSPIDYKGQHFELLPFGGGRRICPGMATGMTIVELGLLNVLYFFDWSLPYGMAIADINMEEAGAFVIAKKVPLELVPVLHY*
>AT3G26200.1
MSISLYFLLLLPLFLIFFKKLSPSKGKLPPGPLGLPIIGNLHQLGKSLHRSFHKLSQNYGPVMFLHFGVVPVVVVSTREAAEEVLKTHDLETCTRPKLTA
TKLFSYNYKDIGFAQYGDDWREMRKLAMLELFSSKKLKAFRYIREEESEVLVNKLSKSAETRTMVDLRKALFSYTASIVCRLAFGQNFHECDFVDMDKVE
DLVLESETNLGSFAFTDFFPAGLGWVIDRISGQHSELHKAFARLSNFFQHVIDDHLKPGQSQDHSDIIGVMLDMINKESKVGSFQVTYDHLKGVMSDVFL
AGVNAGAITMIWAMTELARHPRVMKKLQQEIREILGDNKEKITEQDLEKVHYLKLVIEETFRLHPPAPLLLPRETMSDLKIQGYNIPKNTMIEINTYSIG
RDPNCWENPNDFNPERFIDSPVEYKGQHYELLPFGAGRRICPGMATGITIVELGLLNVLYFFDWSLPDGMKIEDIDMEEAGAFVVAKKVPLELIPTPHQW
*
>AT3G26210.1
MSIFLCFLLLLLLLLVTIIFTRKSQSSKLKLPPGPPKLPIIGNLHYLNGLPHKCLLNLWKIHGPVMQLQLGYVPLVVISSNQAAEEVLKTHDLDCCSRPE
TIASKTISYNFKDIGFAPYGEEWRALRKLAVIELFSLKKFNSFRYIREEENDLLVKKLSEASEKQSPVNLKKALFTLSASIVCRLAFGQNLHESEFIDED
SMEDLASRSEKIQAKFAFSNFFPGGWILDKITGQSKSLNEIFADLDGFFNQVLDDHLKPGRKVLETPDVVDVMIDMMNKQSQDGSFKLTTDHIKGIISDI
FLAGVNTSATTILWAMTELIRNPRVMKKVQDEVRTVLGEKRDRITEQDLNQLNYFKLVIKETFRLHPAAPLLLPREAMAKIKIQGYDIPEKTQIMVNVYA
IGRDPDLWENPEEFKPERFVDSSVDYRGLNFELLPFGSGRRICPGMTMGIATVELGLLNLLYFFDWGLPEGRTVKDIDLEEEGAIIIGKKVSLELVPTRR
Q*
>AT3G26220.1
MSILLYFFFLPVILSLIFMKKFKDSKRNLPPSPPKLPIIGNLHQLRGLFHRCLHDLSKKHGPVLLLRLGFIDMVVISSKEAAEEVLKVHDLECCTRPKTN
ASSKFSRDGKDIAFAPYGEVSRELRKLSLINFFSTQKVRSFRYIREEENDLMVKKLKESAKKKNTVDLSQTLFYLVGSIIFRATFGQRLDQNKHVNKEKI
EELMFEVQKVGSLSSSDIFPAGVGWFMDFVSGRHKTLHKVFVEVDTLLNHVIDGHLKNPEDKTNQDRPDIIDSILETIYKQEQDESFKLTIDHLKGIIQN
IYLAGVDTSAITMIWAMAELVKNPRVMKKAQEEIRTCIGIKQKERIEEEDVDKLQYLKLVIKETLRLHPPAPLLLPRETMADIKIQGYDIPRKTILLVNA
WSIGRNPELWENPEEFNPERFIDCPMDYKGNSFEMLPFGSGRKICPGIAFGIATVELGLLNLLYYFDWRLAEEDKDIDMEEAGDATIVKKVPLELVPIIH
H*
>AT3G26230.1
MSILLYFIALLSLIIIKKIKDSNRNLPPSPLKLPVIGNLYQLRGLFHKCLHDLSKKHGPVLLLRLGFLDMVVISSTEAAEEALKVHDLECCTRPITNVTS
KLWRDGQDIGLAPYGESLRELRKLSFLKFFSTTKVRSFRYIREEENDLMVKKLKEAALKKSSVDLSQTLFGLVGSIIFRSAFGQRFDEGNHVNAEKIEDL
MFEVQKLGALSNSDLFPGGLGWFVDFVSGHNKKLHKVFVEVDTLLNHIIDDHLKNSIEEITHDRPDIIDSLLDMIRKQEQGDSFKLTIDNLKGIIQDIYL
AGVDTSAITMIWAMAELVKNPRVMKKVQDEIRTCIGIKQNEKIEEDDVDKLQYLKLVVKETLRLHPAAPLLLPRETMSQIKIQGYNIPSKTILLVNVWSI
GRDPKHWKNPEEFNPERFIDCPIDYKGNSFEMLPFGSGRRICPGIAFAIATVELGLLNLLYHFDWRLPEEDKDLDMEEAGDVTIIKKVPLKLVPVLHH*
>AT3G26270.1
MAILQSFLLLLSLPFLFTLIYTKKMKESKRNLPPGPAKLPIVGNLHQLQGMVHRCLHELSKKHGPVMHLQLGFVPLVLISSSEAAEEALKTHDIECCTRP
NTNAARVFSRNNKNIGLGAYSDEWRELRKVAVREYFSVKKVQSFRYVREEENHLMVKKLRDLALKQSPVDLSKTLFCLAASTVFRPVFGQSFSDNKHFSE
EKIEELVFEAQKSLTFKFSDLFPIPGLGWFIGFVSGQHKGLHKVFIEVDNFLNHMIDDHQKQNQPQDRSDIVGSLLDMIHNQEQDKSFKLTIDHLKGITQ
DIFLAGIDTSAITMIWAMAELVNNPRVMKKVQDEIRSCIGIKKERIEEEDVGKLQYLKLVIKETLRLHPAAPLLLPRETMADIKIQGYDIPRKTLLLVSA
WSLGRDPKYWKNPEEFNPERFIDCPVDYKGHSFEFLPFGSGRRFCPGMASAIATIELTLLNLLYFFDWKLPEEMKDMNMEESGDVTIVKKVPLELLPVLY
H*
>AT3G26280.2
MFLYIKKSRAQTRGTTIMVSLLSFFLLLLVPIFFLLIFTKKIKESKQNLPPGPAKLPIIGNLHQLQGLLHKCLHDLSKKHGPVMHLRLGFAPMVVISSSE
AAEEALKTHDLECCSRPITMASRVFSRNGKDIGFGVYGDEWRELRKLSVREFFSVKKVQSFKYIREEENDLMIKKLKELASKQSPVDLSKILFGLTASII
FRTAFGQSFFDNKHVDQESIKELMFESLSNMTFRFSDFFPTAGLKWFIGFVSGQHKRLYNVFNRVDTFFNHIVDDHHSKKATQDRPDMVDAILDMIDNEQ
QYASFKLTVDHLKGVLSNIYHAGIDTSAITLIWAMAELVRNPRVMKKAQDEIRTCIGIKQEGRIMEEDLDKLQYLKLVVKETLRLHPAAPLLLPRETMAD
IKIQGYDIPQKRALLVNAWSIGRDPESWKNPEEFNPERFIDCPVDYKGHSFELLPFGSGRRICPGIAMAIATIELGLLNLLYFFDWNMPEKKKDMDMEEA
GDLTVDKKVPLELLPVIRISL*
>AT3G26290.2
MTHNISVKQNNIQMDSIWILSLLFFIIFLLLAAFKRKNHGKHRRIPSPPGFPIIGNLHQLGELQHQSLWKLSKKYGPVMLLKLGKVPTLILSSSETAKQA
LRDYDLHCCSRPSLAGGRELSYNNLDMSSSPYNEYWKELRKLCSQELFSANKIQSIQPIKDEEVKKVIDSIAESSSLKNPVNLSKTFLALTTSVVCKAAF
GVSFEGSVLNSDRFNKLVRDTFEMLGSFSASDFIPYVGWIIDKFNGLQGWRKKSFRDLDAFYEQIFDLHKEEKEVGSEDLVDVLLRLEKEEIVVGNGKLT
RNHIKAILMNILLGGIDTSAITMTWAMAELAKNPRVMKKVQAEIRNQIKNKERISFDDTDKLEYLKMVIKETWRLHPPTPLLLPRDVITEFEINGYTIPA
KTRLHVNVWAIGRDPDTWKDPEMFLPERFNDSNIDAKGQNFELLSFGSGRRICPGLYMGTTMVEFGLANMLYHFDWKLPEGMVVEDIDMEEAPGLTVSKK
SELVLVPVKYLDH*
>AT3G26300.1
MTNIWLLSLIFVICILVAVFNHKNRRNYQRTPPSPPGCPIIGNLHQLGELPHQSLWKLSKKYGPVMLLKLGRVPTVIVSSSETAKQALKIHDLHCCSRPG
FAGARELSYNYLDIAFSPYDDYWKEVRKLAVQELFSSKQVHSIQPIKDEEVKKLIDSISESAAQKTPINLNKTLLALTVSVVCRTAFSVNFEGTVLNSER
FNNIVREALEMLGSFSASDFIPYVGRIIDLLTGLQGRRERSMRDLDAFYEQMFDLHKQKKEEGSEDFVDLLLRLEKEEAVLGNDKLTRNHIKAILMDVLL
AGMDTSAITMTWAMAELAKNPRVMKKVQSEIRSQIKNKERISFDDTDKLEYLKMVIKETWRLHPTTPLLIPREAMSEFEINGYTIPVKTRLHVNVWAIGR
DPDTWKDPEVFLPERFTDNNIDAKGQHFELLPFGGGRRMCPAVYMGTTMVEFGLANLLYHFDWKLPEGMKVDDIDMEEAPGLTVNKKNELILVPTKFLDP
*
>AT3G26310.1
MAHIWLLPLIFLVCILLAVFNHKKHPKYRQFPCPPGFPIIGNLHQIGELPHQTLWKLSKKYGPVMHLMLGRVPTVVVSSSDTARQVLRVHDLHCCTRPSL
SGPRELSYNYLDIAFSPYDDYWKEVRKLCVQELFSTKQVHSIQPIKDEEVKKMIDSIAESASQKNPVNLNNKCLELTVSVVCRTAFGVSFEGTVLNSDRF
NKIVREALEMLGSFSAADFIPYVGWIIDVLTGLQGRRERSKRDLNAFFEQMFDLHKEGKKEGNEDFVDLLLRLEKEEAVLGNDKLTRNHIKAILLDVLLA
GIDTSAITMTWAMTELARNPRVMKKVQSEIRTQMGNRSMISFEDMDQLEYLKMVIKETWRLHPTTPLLLPREAMSEFDINGYTIPVKTRLHVNVWAIGRD
PDTWKDPEVFLPERFMDNNIDAKGQHFELLPFGGGRRICPAIYMGTTMVEFGLANLLYHFDWKLPEGVEVKDIDVEEAPGLTVNKKNELLLVPEMRRSCG
*
>AT3G26320.1
MATILFLSLLFLSCILLAAFTHKKRQQHQRKPPSPPGFPIIGNLHQLGELPHQSLWRLSKKYGHVMLLKFGSIPTVVVSSSETAKQVLKIHDLHCCSRPS
LAGPRALSYNYLDIAFSPFDDYWKELRRICVQELFSVKRVQSFQPIKEDEVKKLIDSVSESASQGTPVNLSEKFTSLTVRVTCKATFGVNFQGTVLNSDR
FEKLIHDTYLFLGSFSASDYFPNGGWIIDWLTGLHGQRERSVRALDAFYEQMFDLHKQGNKEGVEDFVDLLLRLEKEETVIGYGKLTRNHIKAILMNVLI
GGIGTSAITMTWAMTELMRNPRVMKKVQSEIRNQIGKKSMITLDDIDQLHYLKMVINETWRLHPPSPFLIPRQVMSEFELNDYVIPVKTRLYVNVWAIGR
DPDTWKDPEEFLPERFVNSSIDAKGQHFELLPFGSGRRMCPAMYMGTTMVEFGLANMLYHFDWKIPVGMVAEDIDLEESPGLNASKKNELVLVPLKYLDH
*
>AT3G26330.1
MATIWFLPLLFLSCLLLAALRLKKRRQHQRKPPSPPGFPIIGNLHQLGELPHQSLWSLSKKYGPVMLLKFGSIPTVVVSSSETAKQALKIHDLNCCSRPS
LAGPRALSYNYLDIVFSPFNDYWKELRRMCVQELFSPKQVHLIQPIREEEVKKLMNSFSESAAQKTPVNLSEKLASLTVGVICKAAFGVSFQGTVLNSDN
FDKLIHDAFLFLGSFSASDYFPNVGWIIDWLTGLQGQRERSVRGLDAFYEQMFDLHKQGNKEGVEDFVDLLLKLEKEETVLGYGKLTRNHIKAVLMNVLL
GGIGTSAITMTWAMTELMRNPRVMKKVQSEIRNQIGGKSMICLDDIDQLHYLKMVINETWRLHPPAPLLVPREVMSEFEINGYTIPAKTRLYVNVWGIGR
DPDTWKDPEEFLPERFVNSNIDAKGQNFELLPFGSGRRMCPAMYMGTTMVEFGLANLLYHFDWKLPEGMVVEDIDMEESPGLNASKKNELVLVPRKYLNL
*
>AT3G26830.1
MSVFLCFLVLLPLILIFLNVLKPSKYKLPPGPKKLPIIGNLHQRRTLHPRNRRNLAEMYGPVALLQYGFVPVVAISSKEAAEEVLKINDLECCSRPEAAG
MRATFYNFKDIGMAPFGDEWSLMRKLSVVELFSVKKLQSFKYIIEEENNLCVKKLSEFATRQSPVNLERAIFTLVGNIVCRIGYGINLYECDFFEADRVV
DLVLKAEAVIRETVFSDFFPGRIGRFIDCISGQNRRLKNNFSVVDTFFQNVLNEHLKPGRESSTIVDLMIDMKKKQENDGDALKFTTDHLKGMISDIFVA
GIGGVAGITLWGMTELIRNPRVMKKVQDEIRTTLGDKKERIKEEDLNQLHYFKLVVKETLRLHPTTPLLLPRQTMSHIKIQGYDVPAKTQILVNVYAMGR
DPKLWENADEFNPDRFLDSSVDFKGKNYEFIPFGSGRRICPGMTMGTILVEMALLNLLYFFDWGLAKQEEAKEIINGEENFLAFFQVLHH*
>AT3G30290.1
MDRFFRTSLFGGKVIISMDNELNMEMAKTNRTPGITKSIARLFGEDNNLFLQSTESHKHVRNLTVQMLGSQSLKLRIMENIDLLTRTHMEEGARDGSLDV
KETTSKILIECLAKKVMGEMEPEAAKKLALCWRYFPSGWFRLPFNLPGIGVYNMMKARKRMKTLLKEEVLKKREAGEEFGEFSKIIFGEKEGEKETMSMK
NVIEYIYTFFVIANETTPRILAATVKFISENPKVMQELQREHAMIFENKSEEAGLTWEDYKSMTFTNMVINESLRISTTVPVILRKPDHDTKVGDYTIPA
GWNFMGYPSAHFDPTKYEDPLEFNPWRWKGNDLDAIVSTNYIPFGAGPRLCVGAYFAKLLMAIFIHHLCRYRWSMKAEVTVTRSYMLMFPRGCDVQISKD
TQEHDSDG*
>AT3G32047.1
MLAKIVVDFQNCLIFILISLFSLLCLFVFVFKKPKDSRGCDLPPSPPSLPIIGHLHLILSTLPHKSFQNISSKYGPLLLLRFFNVPVVLKSSANVAYEIF
KTHDVNISSHGHPPIDECLFFGSSSFVVAPYGYYWRLMKKLMVTKLFGPQALERLRHVREDELERFHTNLLSKEMKGETVQIAKEAIKLTNNSVCKMIMG
RSCLEENGDAARVRGLVTETFALVKKIFLTQVLRRLFEILGISLFKKEILGVSRKFDEFLEKILVEHDEKPDFQGGDMMDVLLAAYRDENAEYKITRNHI
KSLFAELILGGTDTSAQTIEWTMAEIINKPNILEKLRKELDSVVGKTRLIEEKDLPNLPYLQSVVKEGLRLHPPAPVFGRKVLEGCTIKGYYVPKNTALV
VNAYAVMRDPHYWEDPDEFKPERFLTTSSKKEEEREQELKYIPFGSGRRGCPGVNLGYIFVGTAIGMMVHCFDWRVKGDKVNMDETAAALTLNMAVGRRD
TC*
>AT3G44250.1
MSIFLCFLLLLPLSLILFKKLLPSKGKLPPGPIGLPIIGNLHQLGKLLYKSFHKISQEYGPVVLLRLGVVPVIVVSSKEGAEEVLKTHDLETCTRPKTAA
TGLFTYNFKDIGFAPFGDDWREMRKITTLELFSVKKLKSFRYIREEESELLVKKISKSVDETQNSSVDLRKVLFSFTASIICRLAFGQNFHQCDFVDASL
EELVLESEANLGTFAFADFFPGGWLIDRISGQHSRVNKAFYKLTNFYKHVIDDHLKTGQPQDHSDIVSVMLDMINKPTKADSFKVTYDHLKGVMSDIFLA
GVNGGANTMIWTLTELSRHPRVMKKLQEEIRAMLGPNKERITEEDLEKVEYLKLVMVETFRLHPPAPLLLPRLTMSDIKIQGYNIPKNTMIQINTYAIGR
DPKYWKQPGEFIPERFLDSPIDYKGQHFELLPFGAGRRICPGMATGITMVELGLLNLLYFFDWSLPNGMTIEDIDMEEDEGFAIAKKVPLVLIQTSHRW*
>AT3G48270.1
MMIMFFLLCSIIFVVTIIIFRKQKRGKKRNTLPSPPGLPLIGNLHQLGRHPHRSLCSLSHRYGPLMLLHFGRVPVLVVSSAELARDVLKTHDRVFASRPR
SKIFEKLLYDKHDVASAPYGEYWRQMKSVCVLHLFSNKMVRSFREVREEEISLMMEKIRKSISLPVNLSKILVSLTNDVICKVALGRKYGGETDFKELME
RLNKLLGTFSVGSYVPWLAWIDWIRGLDCQLEKTANDVDKFFERVVQDHVDGNRDMTDFVDVLLAIQRDKTVGFEINRVSIKAIVMNVFVGGTDTSSTLM
EWAMTELLRHPKCLKRLQEEVRTICKDKSSVSEEEIQNMSYLKAVIKEALRLHPPLPLMVPHESTQDVRLGDHHIPAGTQVLINAWAIGREAATWGPDVE
EFRPERHLDSSVDYRGQAFELIPFGSGRRICPAISFAVVLNEVVLANLVHRFDWRLSVESTEDQTEVAESTGIAIHRMFPLYAIASNTT*
>AT3G48280.1
MMMMIILLWSIIFMTILFLKKQLSGKKGKTPPSPPGLPLIGNLHQLGRHTHRSLCDLSRRYGPLMLLHLGRVPVLIVSSADMAQEILKTHDQAFANRPRS
KLSQKLLYNNRDVASAPYGEYWRQMKSVCVIHLLSNKMVRSFRDVREEEITLMMAKIRKSSSLPFNVSKVLECLTNDVICRVALGRKYGGETDFKKLTDR
LSELLGTFSIGSFVPWLAWVDWIRGWDAQLDKMGKDLDDFFEKVVQDHEDGDRRDGTDLIDALLRVKREKSPGFEIERVSIKAITLDVFVGGSDTSFTLL
EWAMTELLRHPKSLNRLQEEVRTICKGKSRVSEDDIQGMKYLKAVIKEALRLHPPFPMMAPHESTEDVKLRDYHIPAGTQVMMNAWAIGREVATWGPDAE
EFKPERHLDTSVDFRGQNFELLPFGAGRRICPAVSFAVVLNEVVLANLVHGFDWKLPEESKEDKTDVAESSGFSVHREFPLYAVASPYLT*
>AT3G48290.2
MKMMMMIILLLCSIILITILFFKKQSRGKKSNAPPSPPRLPLIRNLHQLGRHPHRSLCSLSHRYGPLMLLHFGSVPVLVVSSADAAKDVLKTHDRVFASR
PRSKIFDKIFYNGRDVALAPYGEYWRQMKSVCVLHLFSNKMVRSFRDVRQEEISLMIEKIRISSSLRINLSEILVNLTNNVICRVALGRKYGGKTDFKDL
MKRLTRLLGEFSVGSYVSWLAWIDWIRGLDGQLIKISNDLDEFLERVVQDHVDGDGHKNDFVDFLLTIEREKSVGFEIDRLSIKAIILVKGRYENKFKFT
DELVYNHSSCFGFQDVFVGDMDTTYTLLEWAMTELLCHHECLDRLQEEVRMVCKDKSGVSEDDLQDMKYLKAVIKETLRLHPPLPLMVPHESTHDVKLRD
YHIPAGTHVMINAWAIGREAATWGPDAEEFRPERHLNSYVDYRGQDTELVPFGAGRRICPAISFAVVLDEVVLANLVHQFDWTLPEESTEYQTDVAESTG
MAVHRMFPLFAMTT*
>AT3G48300.2
MIMILFLCLIILFIITILFFKKHKTVNKIINFPSPPRLPLIGNLHQLSQHPHRSLCYLSHRYGPLMLLHFGSVPVIVASTAEAARDVLKTHDRVFASRPR
SKIFEKLLYKSRNMASAPYGEYWRQMKSVSVLHLLSNKMVRSFQDVRQEEITLMMETIRKSSSKPVNLSKILSSLTNDVICRVALGRKYGVGTDFKELID
RLMRQLGTFTIGSYVPWLAWTDWVSGLEARLEKTANDFDKLLERIVQDHEDGDGDKTDFVDVLLAAQRDKSFGFDIDRLSIKAIVLDAFVGGTDTSSTLV
EWEMTELLRHPTCLKKLQEEVRTICKGKSSVSEDDIQGMEYLKAVVKEALRLHPPVPLMVPHQSTQDVRLRDNHIPAGTQVIVNLWAVGREAATWGPDAN
EFRPERHLESPSDFRGQDFELIPFGAGRRMCPGISFAVVLNEVVLANLVHGFDWQSIDDETDVAESIGSVIRRMHPLYVIPSSTT*
>AT3G48310.1
MESMIRIILLSLIIFITILFFIKQKKGKKSNTPASPPRLPLIGNLHQLGRHPHRSLCSLSNRYGPLMLLRFGLVPVLVVSSADVARDILKTYDRVFASRP
RSKIFEKIFYEARDVALAPYGEYWRQMKSVCVLHLLTNKMVRSFRNVRQEEISLMMEKIQKSSSLQVNLSELLGSLTNDVISRVALGRKYSDETDFKELM
KRLTKLLGEFCVGTYVPWLAWIDWISGLDGQLKKTGNDLDEFLEKVVQDHEDGDAQRTDFVDVLLRIQREKSVGFEIDRLSIKAIILDVVVGGTDTSYAL
MEWAMTELLHRPECLNRLQEEVRTICKGNSSVSEDDIKDMNYLKAVIKETMRLHPPLPLMVPHESTQDVRLGDYHIPAGTQVMINAWAIGREAATWGPDA
EKFRPERHLNSSVDFRGHNFELIPFGAGRRICPAISFAVILIEVTLANLVHRYDWRLPEEYIEDQTNVAESTGMVIHRLFPLYAIVSSTT*
>AT3G48320.1
MESMTMIILQSLIIFITILFFKKQKRGKKSNTPRSPPRLPLIGNLHQLGHHPHRSLCSLSHRYGPLMLLHLGRVPVLVVSSADVARDILKTHDRVFASRP
RSKLFEKLFYDGRDVAFAPYGEYWRQIKSVCVLRLLSNKMVTSFRNVRQEEISLMMEKIQKSSSLQVNVSELLGSLTNDVISRIALGRKYSGETDSKELM
KRLMMLMGEFSVGTYVPWLGWIDWISGLDGQLNKTGNDLDEFLEKVVQDHVDGDGQRTDFVDVLLRIQREKSIGFEIDRLCIKAIVLDVLVAGTDSSYAL
MDWAMTELLRHPECLRTLQEEVRTICKGNLSVSEEDIQNMSYLKAVIKETTRLHPPLPLLAPHESIQDVILGDYHIPAGTQVMINAWAIGREAATWGPDA
EKFRPERHLDSSVDFRGHNFELVPFGAGRRICPAISFAVVLIEVALANFVHRYDWKLPEDSKENQTNVAESTGMVIHRLFPLYAIASSTT*
>AT3G48520.1
MAFLLSFLILAFLITIIFFLSSSSTKKVQENTTYGPPSYPLIGSILSFNKNRHRLLQWYTELLRLSPSQTILVPLLGNRRTIITTNPLNVEYILKTNFFN
FPKGKPFTDLLGDLLGGGIFNVDGHSWSSQRKLASHEFSTRSLRSFAFEVLKDEVENRLVPVLSTAADVGTTVDLQDVLKRFAFDVVCKVSLGWDPDCLD
LTRPVNPLVEAFDTAAEISARRATEPIYAVWKTKRVLNVGSERKLREAIRTVHVLVSEIVRAKKKSLEIGTGAEAKQDLLSRFLAAGHNGEAVRDMVISF
IMAGRDTTSAAMTWLFWLLTENDDVERKILEEVDPLVSLGLGFEDLKEMAYTKACLCEAMRLYPPVSWDSKHAANDDVLPDGTRVKRGDKVTYFPYGMGR
METLWGTDSEEFNPNRWFDSEPGSTRPVLKPISPYKFPVFQAGPRVCVGKEMAFMQMKYVVGSVLSRFEIVPVNKDRPVFVPLLTAHMAGGLKVKIKRRS
HILNNV*
>AT3G50660.1
MFETEHHTLLPLLLLPSLLSLLLFLILLKRRNRKTRFNLPPGKSGWPFLGETIGYLKPYTATTLGDFMQQHVSKYGKIYRSNLFGEPTIVSADAGLNRFI
LQNEGRLFECSYPRSIGGILGKWSMLVLVGDMHRDMRSISLNFLSHARLRTILLKDVERHTLFVLDSWQQNSIFSAQDEAKKFTFNLMAKHIMSMDPGEE
ETEQLKKEYVTFMKGVVSAPLNLPGTAYHKALQSRATILKFIERKMEERKLDIKEEDQEEEEVKTEDEAEMSKSDHVRKQRTDDDLLGWVLKHSNLSTEQ
ILDLILSLLFAGHETSSVAIALAIFFLQACPKAVEELREEHLEIARAKKELGESELNWDDYKKMDFTQCVINETLRLGNVVRFLHRKALKDVRYKGYDIP
SGWKVLPVISAVHLDNSRYDQPNLFNPWRWQQQNNGASSSGSGSFSTWGNNYMPFGGGPRLCAGSELAKLEMAVFIHHLVLKFNWELAEDDKPFAFPFVD
FPNGLPIRVSRIL*
>AT3G52970.2
MINQLTKNELIGLFTSIAVLIYVTCLFYTKRCRTRLPPGPNPWPVIGNIFQLAGLPPHDSLTKLSRRHGPIMTLRIGSMLTVVISSSEVAREIFKKHDAA
LAGRKIYEAMKGGKSSDGSLITAQYGAYWRMLRRLCTTQFFVTRRLDAMSDVRSRCVDQMLRFVEEGGQNGMYYTINNIMTCIICTKTIDVGRYFFLMAF
NLIGNLMFSRDLLDPDSKRGSEFFYHTGKVMEFAGKPNVADFFPLLRFLDPQGIRRKTQFHVEKAFEIAGEFIRERTEVREREKSDEKTKDYLDVLLEFR
GGDGVDEEPSSFSSRDINVIVFEMFTAGTDTTTSTLEWALAELLHNPRTLTKLQTELRTYFKSSNQKLQEEDLPNLPYLSAVIMETLRLHPPLPFLVPHK
AMSTCHIFDQYTIPKETQVLVNVWAIGRDPKTWIDPIMFKPERFISDPDARDFKGQDYEFLPFGSGRRMCPALPLASRVLPLAIGSMVRSFDWALENGLN
AEEMDMGERIGITLKKAVPLEAIPIPYRGT*
>AT3G53130.1
MESSLFSPSSSSYSSLFTAKPTRLLSPKPKFTFSIRSSIEKPKPKLETNSSKSQSWVSPDWLTTLTRTLSSGKNDESGIPIANAKLDDVADLLGGALFLP
LYKWMNEYGPIYRLAAGPRNFVIVSDPAIAKHVLRNYPKYAKGLVAEVSEFLFGSGFAIAEGPLWTARRRAVVPSLHRRYLSVIVERVFCKCAERLVEKL
QPYAEDGSAVNMEAKFSQMTLDVIGLSLFNYNFDSLTTDSPVIEAVYTALKEAELRSTDLLPYWKIDALCKIVPRQVKAEKAVTLIRETVEDLIAKCKEI
VEREGERINDEEYVNDADPSILRFLLASREEVSSVQLRDDLLSMLVAGHETTGSVLTWTLYLLSKNSSALRKAQEEVDRVLEGRNPAFEDIKELKYITRC
INESMRLYPHPPVLIRRAQVPDILPGNYKVNTGQDIMISVYNIHRSSEVWEKAEEFLPERFDIDGAIPNETNTDFKFIPFSGGPRKCVGDQFALMEAIVA
LAVFLQRLNVELVPDQTISMTTGATIHTTNGLYMKVSQR*
>AT3G53280.1
MSIFLCFLLLLPLSLIFLKKLLPSKGKLPPGPKGLPIIGNLHQFGRFLHKSLHKISQEYGPVMLLHFGVVPVIIVSSKEGAEEVLKTHDLETCSRPKTVG
SGLFTYNFKDIGFAPYGENWREMRKIAVSELFSQKKLKSFRYIREDESQLLVRKVSKSALETPTSSVNLRKVIFTFAASIICRLSFGQNFCDFVDMETVE
ELVLESETNLGSLAFADFLPAGWIIDRISGQHSTVMKAFSKLTNFFELVIDDHLKSGKIEDHSDIISVMLDMINKPTEVGSYKVTDDHLKGLMSDVFLAG
VNAGSITMIWTMTELSRHPRVMRKLQEEIRAALGPNKEKITEEDLEKVEYLKMVIEEAFRLHPPAPLLLPRLTMSDINIQGYSIPKNTMIQINTYTIGRD
PKNWTKPDEFIPERFVDNPIEYKGQHFELLPFGAGRRVCPGMATGITIVELGLLSLLYFFDWSLPNGMTTKDIDMEEDGAFVIAKKVSLELVPTLHRW*
>AT3G53290.1
MFFYLYLSSSAKEVLKTHDLETCTRPKMVTTGLFSYNFKDIGFTQYGEEWGEMKKLIGLELFSPKTQKSFRYIREEESDLLVKKISKSAQTQTLVDLGKP
LFSFTAGIIFRLAFGQNFRKCDFIDRERVEELVVESETNVGTLAFSDFFPTGLGWLIDRLSGQSSRMNKVFSKLTNLFEHVIDDHLKTEQHQDHSNLISA
MLNMINKPTNIGSFKITSDHLKGVMSVSVYDFLTGTLIRATLGSNKERITEEDLEKVEYLKMVIEETFRLHPPAPLLLPRLTMSDVTIQGYNIPKNTMIE
INTYTIGRDPKCWTNPEEFIPERFSNTSINYKGQHFELLPFGAGRRSCPGMSLGITILELGLLNLLYFFDWRLPNGMTIADIDMEEVGALNIAKKVPLEL
VPTLHHS*
>AT3G53300.1
MSMFLGLLFLFPLFFILFKNLLPPRKKLPPGPTGLPLIGNLHQLGRLLHSSLHKLSLEHGPVMLVRWGVVPMAVFSSNEAAKEVLKTHDLETCNRPKLVA
NGLFTHGYKDIGFTQYGEEWREMKKFVGLELFSPKKHKSFRYIREEEGDLLVKKISNYAQTQTLVDLRKSLFSYTASIIFREAFGQNFRECDYINMDKLE
ELVQETETNVCSLAFTDFFPRGLGWLVDRISGQHSRMNIAFSKLTTFFEDVIDELLKTKQLDDHSDLVTAMLDVINRPRKFGSLKITYDHLIAMMSDVVL
AGVNAGTVTMIWTMTELTRHPRVMKKLQEEIRATLGPNKERITEEDLEKVEYLNLVIKESFRLHPPAPLLLPRETMSDIEIQGYHIPKNAHVKINTYAIG
RDPKRWTNPEEFNPERFLNTSINYKGQHYELLPFGAGRRNCPGMTLGITILELGLLNILYYFDWSLPSGMTIKDIDMEEDGALNIAKKVPLQLVPTLP*
>AT3G56630.1
MEHFILISLLCFPIVIFFIFFPKNSSSEFGFKSYPIVGSLPGLVNNRHRFLDWTVETLSRCPTQTAIFRRPGKLQFVMTANPANVEYMLKTKFESFPKGE
RFISILEDFLGRGIFNSDGEMWWKQRKTASYEFSTKSLRDFVMSNVTVEINTRLVPVLAEAATNGKLIDLQDILERFAFDNICKLAFNVDSACLGDDGAA
GVNFMQAFETAATIISQRFQSVISYSWKIKKKLNIGSERVLRESIMIVHKFADEIVRNRIEQGKVSDHKEDLLSRFISKEEMNSPEILRDIVISFILAGR
DTTSSALSWFFWLLSMHPEVKDKILQELNSIRERTGKRIGEVYGFEDLKLMNYLHAAITESLRLYPPVPVDTMSCAEDNVLPDGTFIGKDWGISYNAYAM
GRMESIWGKDCDRFDPERWIDETNGGFRGENPYKFPAFHAGPRMCLGKEMAYIQMKSIVAAVLERFVVEVPGKKERPEILMSVTLRIRGGLNVRVQERS*
>AT3G61040.1
MDIVAIVLSLLFIFFLFFFFYTTGKSCPGGAKNPPGPSKLSLLRNILQTVEKPHRSLADLSRIYGSVMSFKLGCLTTVVISSPETAKEVLKTHDHVLSYR
VSSDPVRAAGHHELSLLWIPPLARWRFLRKITRNQLFSTQRLEATSAIRTRKVQELMNFVNKCCERREAVNISRASFITSLNIISNALFSTNLANFDDSK
TFHDFQNVVIRMMEISGKPNLADFFPFLGFLDLQGARKEARLLMHKLFRVFQGFIDTKRSSTSRNNNDMLDSLLDIAHKKESELDDNNIKHLLLDLFLAG
VDTSSSAVEWAMAELLRNPKMIVKVQEEIRQVIGLKGTVQDLDIVKLPYLQAVVKESLRLHPPAPFLVPRKSESDDVQIFEFLIPKNTQVLVNVWAIGRD
PNVWKNPTQFEPERFLGRGIDVKGNHFELIPFGAGRRICPGMPLAFRIMHLVLASLLYGFDWEYQNGVVPENVDMNEAFGATLHKAEPLCIVPIKKRV*
>AT3G61880.2
MATKLDTSSLLLALLSKCSLLTQTNLALSLLVASLASLALSLFFWSHPGGPAWGKYFLHRRRQTTVIPGPRGLPFVGSMSLMSNTLAHRCIAATAEKFRA
ERLMAFSLGETRVIVTCNPDVAKEILNSPVFADRPVKESAYSLMFNRAIGFAPYGVYWRTLRKIASNHLFSPKQIKRSETQRSVIANQIVKCLTKQSNTK
GLCFARDLIKTASLNNMMCSVFGKEYELEEEHEEVSELRELVEEGYDLLGTLNWTDHLPWLSEFDPQRIRSRCSNLVPKVNRFVNRIISDHREQTRDSPS
DFVDVLLSLDGPDKLSDPDIIAVLWEMIFRGTDTVAVLIEWILARMVLHPDIQSTVHNELDQIVGRSRAVEESDVVSLVYLTAVVKEVLRLHPPGPLLSW
ARLAITDTIIDGRRVPAGTTAMVNMWAIAHDPHVWENPLEFKPERFVAKEGEVEFSVLGSDLRLAPFGSGRRVCPGKNLGLTTVTFWTATLLHEFEWLTP
SDEKTVDLSEKLRLSCEMANPLAAKLRPRRSFSQKNKIKNKESKGNKKKESYKKY*
>AT4G00360.1
MDVSNTMLLVAVVAAYWLWFQRISRWLKGPRVWPVLGSLPGLIEQRDRMHDWITENLRACGGTYQTCICAVPFLAKKQGLVTVTCDPKNIEHMLKTRFDN
YPKGPTWQAVFHDFLGQGIFNSDGDTWLFQRKTAALEFTTRTLRQAMGRWVNRGIKLRFCPILETAQNNYEPVDLQDLILRLTFDNICGLAFGKDTRTCA
PGLPENGFASAFDRATEASLQRFILPEFLWRLKKWLGLGLEVSLSRSLGEIDGYLDAVINTRKQELLSQRESGVQRHDDLLSRFMKKKDQSYSETFLRHV
ALNFILAGRDTSSVALSWFFWLITTHPTVEDKIVREICSVLIETRGTDVSSWTAEPLEFDEVDRLVYLKAALSETLRLYPSVPEDSKHVVNDDILPDGTF
VPAGSSVTYSIYAAGRMKSTWGEDCLEFKPERWISPDDGKFVNHDQYRFVAFNAGPRICLGKDLAYLQMKTIAAAVLLRHRLTVAPGHKVEQKMSLTLFM
KNGLLVNVHKRDLEVMMKSLVPKERNDVVVLNGKCNGGIGEGVAVNAAVAVAV*
>AT4G12300.1
MSPISNLFPDNTINLTPYAIVILTTVFSILWYIFKRSPQPSLPPGPRGLPIVGNLPFLDPDLHTYFANLAQSHGPIFKLNLGSKLTIVVNSPSLAREILK
DQDINFSNRDVPLTGRAATYGGIDIVWTPYGAEWRQLRKICVLKLLSRKTLDSFYELRRKEVRERTRYLYEQGRKQSPVKVGDQLFLTMMNLTMNMLWGG
SVKAEEMESVGTEFKGVISEITRLLSEPNVSDFFPWLARFDLQGLVKRMGVCARELDAVLDRAIEQMKPLRGRDDDEVKDFLQYLMKLKDQEGDSEVPIT
INHVKALLTDMVVGGTDTSTNTIEFAMAELMSNPELIKRAQEELDEVVGKDNIVEESHITRLPYILAIMKETLRLHPTLPLLVPHRPAENTVVGGYTIPK
DTKIFVNVWSIQRDPNVWENPTEFRPERFLDNNSCDFTGANYSYFPFGSGRRICAGVALAERMVLYTLATLLHSFDWKIPEGHVLDLKEKFGIVLKLKIP
LVALPIPRFSDSNLYL*
>AT4G12310.1
MSMLSNLFPDNAISLTPYAYAVLILTATFSILWYIFKRSPQPPLPPGPRGLPIVGNLPFLDPDLHTYFTKLAQSHGPIFKLNLGSKLTVVVNSPSLASEI
LKDQDINFSNHDVPLTARAVTYGGLDLVWLPYGAEWRMLRKVCAAKLFSRKTLDSFYELRRKEIRERTRCLYQKGLEKSPVNVGEQLFLTMMNLMMNMLW
GGSVKAEDMESVGTEFKGVISEITRLLGVPNVSDFFPMLARFDLQGLVKKMHLYARDLDAILDRAIEQMQRLRSRDGDDGECKDFLQHLMKLRDQEADSD
VPITMNHVKAVLMDMVVGGTESSTNTIEFVMAELISNPELMRRAQQELDEVVGKDNIVEESHITSLPYILAVLKETLRLYPTIPLLVPHRPSETALVGGY
TIPKNTKIFINVWSIQRDPNVWEYPTEFRPERFLDKKSCDFTGTDYSYLPFGSGRRICAGIALAERMILYTLATLLHSFDWTIPDGHVLDLEEKFGIVLK
LKTPLVALPIPRLSNSNFYF*
>AT4G12320.1
MSPISNLFAGNTINLTPYAILILIAIFSILWYLFKRSPQPHLPPGPRGLPIVGNLPFLDPDLHTYFTKLAESYGPIFKLNLGSKLTVVVNTPSLAREILK
DQDINFSNHDVPLTARAVTYGGLDLVWLPYGAEWRMLRKVCVLKLLSHRTLNSFYELRRKEIRERTRYLYQKGQEESPVNVGEQVFLTMMNLTMNMLWGG
SVKAEEMESVGTEFKEVISEITRLLGEPNVSDFFPRLARFDLQGLVKKMHVCARELDAILDRAIEQMQLLRTRDGDDGECKDFLQHLMKLKDQEADSEVP
ITVNHVKAVLVDLVVGGTDTSTNTIEFAMAELIRKPELMKRAQQELDEVVGKDNIIEESHITRLPFISAIMKETLRLYPTIPLLVPHRPSETALVGGYTI
PKNTKIFINVWSIQRDPNVWEYPTEFRPERFLDKKSCDFTGTDYSYLPFGSGRRICAGIALAERMILYTLATLLHSFDWKIPEGHILDLKEKFGIVLKLK
SPLVALPVPRLSNSNLYL*
>AT4G12330.1
MTDIFTFFTIQNRNDHFDFVLATIVISSVFWYIWVYVKSKRLFPPLPPGPRGLPIVGNLPFLHPELHTYFHSLAQKHGPVFKLWLGAKLTIVITSSEATR
DILRTNDVIFANDDVPVAGSLSTYGGVDIVWSPYGPEWPMLRKICINKMLSNATLDSNSFSALRRQETRRTVRYLADRARAGLAVNVGEQIFVTILNVVT
QMLWGETVADDEEREKVGAEFLELITEIIDVVGKPNVSDFFPVLSRFDLQGLAKRVRRSAQRMDRMFDRIISQRMGMDKGSKGNGGDFLMVLLNAKDEDE
NMSMNHVKALLMDMVLGGTDTSLNTIEFAMAELINKLEIMKRAQQELDKVVGKNNIVEEKHITKLPYILSIMKETLRLHPALPLLIPRCPSETTVIGGYT
IPNDSKVFINVWAIHRNPNVWENPLEFNPDRFLDKGYDFSGNDYSYFPFGSGRRICAGMAMAEKVVLYNLATLLHSFDWRIGEGEKVELEEKFGILLKLK
NPLVATPVLRLSDPNLFL*
>AT4G13290.1
MEIILVTLCLTTLLALLLLKSILKRTTTNNLNLPPSPWRLPVIGNLHQLSLNTHRSLRSLSLRYGPLMLLHFGRTPVLIVSSADVAHDILKTYDVICANR
PKTKVIDKILRGGRDVAFAPYGEYWKQMKSICIQNLLSNKMVRSYKKIREDEIKLMIEKVENASSCSPPSPVNLSQLFMTLTNDIICRAALGRKYSSKED
GIDVENIVRAFSALVGEFPIGEYIPSLSWIDKIRGQDHKMEEVDKRFDEFLERVVKEHEDANKDTRSDLVDTLLTIQSDKSALKLIIWDMFLAGTATSLS
FLEWAMTELMRNPKVMKKLQEEIRSSSRQGLFVTEKEAEKMDYLQAVIKEALRLRPPAPLMVPRVFSEDVTLKGYNIPAGTQVIINAWAIQRDTTTWGID
AEEFRPERHLDSILDFQGQDFKFIPFGSGKRICPGIGFTSALIGVTLANIVKRFNWRMDVEPQRVQHDLTEATGLVVFRKFPLIAIPSSA*
>AT4G13310.1
MEMILITLCLTTLLALLLKSILKRTATKNFNLPPSPWRLPVIGNLHQLSLHTHRSLRSLSLRYGPLMLLHFGRTPVLIVSSADVAHDVMKTHDLVCANRP
KTKVVDKILSGGRDVAFAPYGEYWRQMKSICIQNLLNNKMVRSYEKIREEEIKRMIEKLEKASCSSSPSPVNLSQILMTLTNDIICRVALGRKYSGKKDG
IDVENIVRTFAALLGEFPVGEYIPSLSWIDRIRGLDHKMEVVDKRFDEFLERVVKEHEEADKETRSDLVDKLLTIQSDKTGQFELEKSALKLIIWDMFLA
GTATTLSFLEWAMTELMRNPKVMKKLQEEIRSSSPQDLFVTEKEAEKMNYLQAVIKEALRLRPPAPLLVPRVLSEDVKLKGYNIPAGTQVIVNAWAIQRD
TTTWGTDAEEFKPERHLDTNLDFQGQDFKFIPFGSGKRICPGIGFTSALIGVTLANIVKRFNWRMDVEPQRVQHDLTEATGLVVFRKFPLIAIPSSA*
>AT4G13770.1
MEDIIIGVVALAAVLLFFLYQKPKTKRYKLPPGPSPLPVIGNLLQLQKLNPQRFFAGWAKKYGPILSYRIGSRTMVVISSAELAKELLKTQDVNFADRPP
HRGHEFISYGRRDMALNHYTPYYREIRKMGMNHLFSPTRVATFKHVREEEARRMMDKINKAADKSEVVDISELMLTFTNSVVCRQAFGKKYNEDGEEMKR
FIKILYGTQSVLGKIFFSDFFPYCGFLDDLSGLTAYMKECFERQDTYIQEVVNETLDPKRVKPETESMIDLLMGIYKEQPFASEFTVDNVKAVILDIVVA
GTDTAAAAVVWGMTYLMKYPQVLKKAQAEVREYMKEKGSTFVTEDDVKNLPYFRALVKETLRIEPVIPLLIPRACIQDTKIAGYDIPAGTTVNVNAWAVS
RDEKEWGPNPDEFRPERFLEKEVDFKGTDYEFIPFGSGRRMCPGMRLGAAMLEVPYANLLLSFNFKLPNGMKPDDINMDVMTGLAMHKSQHLKLVPEKVN
KY*
>AT4G15110.1
MVAAMAFPAAATYPTHFQGGALHLGRTDHCLFGFYPQTISSVNSRRASVSIKCQSTEPKTNGNILDNASNLLTNFLSGGSLGSMPTAEGSVSDLFGKPLF
LSLYDWFLEHGGIYKLAFGPKAFVVISDPIIARHVLRENAFSYDKGVLAEILEPIMGKGLIPADLDTWKLRRRAITPAFHKLYLEAMVKVFSDCSEKMIL
KSEKLIREKETSSGEDTIELDLEAEFSSLALDIIGLSVFNYDFGSVTKESPVIKAVYGTLFEAEHRSTFYFPYWNFPPARWIVPRQRKFQSDLKIINDCL
DGLIQNAKETRQETDVEKLQERDYTNLKDASLLRFLVDMRGVDIDDRQLRDDLMTMLIAGHETTAAVLTWAVFLLSQNPEKIRKAQAEIDAVLGQGPPTY
ESMKKLEYIRLIVVEVLRLFPQPPLLIRRTLKPETLPGGHKGEKEGHKVPKGTDIFISVYNLHRSPYFWDNPHDFEPERFLRTKESNGIEGWAGFDPSRS
PGALYPNEIIADFAFLPFGGGPRKCIGDQFALMESTVALAMLFQKFDVELRGTPESVELVSGATIHAKNGMWCKLKRRSK*
>AT4G15300.1
MVSLFLVKIFHWVYQWRNPKTNGKLPPGSMGFPFIGETFEFFKPHDALQFSTFIKDRVLRFFADFSSIHLSFFRTSLFGDKAIISMDMELNLEMAKANSV
PGVTKSVIRLFGENNLFLQSKESHKHVRNLTFQLLGPQGLKSRMIEDVDLLARTYMEEGARNGYLDVKETSSKILIGCLAKKVMGEMEPEAAKELALCWR
YFQSGWFRFFLNLPGTGVYKMMKVLFVQYTEADISWQARKRMMKLLRKTVLTKRASGEELGEFFNIIFGEMEGEGETMSVENAVEYIYTFFLVANETTPR
ILAATVKFISDHPKVKQELQREHEEIVRGKAEKEGGLTWEDYKSMHFTQMVINESLRIISTAPTVLRVLEHDFQVGDYTIPAGWTFMGYPHIHFNSEKYE
DPYAFNPWRWEGKDLGAIVSKTFIPFGAGRRLCVGAEFAKMQMAVFIHHLFRYRWSMKSGTTIIRSFMLMFPGGCDVQISEDTEVDK*
>AT4G15310.1
MSEIYVLALSVVFSLIVVKLCHWVYQWSNPKCKGKLPPGSMGFPIIGETFEFMTPFDISLVVSPYLKKRISRYGSKVFRTSLFGAKVIVSIDPDVNMEIA
KASSQLRATESVTRIFGENNPFLQSKEIHKYVRNLTSRFVGPEGLKTRLIHDIDNLLRNDVENGARNGSFDVREATIKMVGELIAKKIMGETESEAVKEL
GLCWSAFRTSWFQFSYNIPGTTVYRLVKARRKAAKLLKALILKKKASKEGLGDFLDIIFDEMEKDGTALDIDKAVNLIFVFFILSQETTPGVQGAVVKLV
ADHPSVMEELQREHEAIVQNRADKDTGVTWEEYKSMTFTHMVIKESLRFTSTQPTVHRIPDQDVQIGDYTLPAGWLFFGIPQVHFDEEKYDDPLTFNPWR
WQGKDINSTVSREYMPFGAGGTHCVGSEFAKLIIAILLHHLSRFRWSLDPKTEVLRRYTLVFPAGCVVHISKESE*
>AT4G15330.1
MDAIVVDSQNCFIIILLCSFSLISYFVFFKKPKVNFDLLPSPPSLPIIGHLHLLLSTLIHKSLQKLSSKYGPLLHLRIFNIPFILVSSDSLAYEIFRDHD
VNVSSRGVGAIDESLAFGSSGFIQAPYGDYWKFMKKLIATKLLGPQPLVRSQDFRSEELERFYKRLFDKAMKKESVMIHKEASRFVNNSLYKMCTGRSFS
VENNEVERIMELTADLGALSQKFFVSKMFRKLLEKLGISLFKTEIMVVSRRFSELVERILIEYEEKMDGHQGTQFMDALLAAYRDENTEYKITRSHIKSL
LTEFFIGAADASSIAIQWAMADIINNREILEKLREEIDSVVGKTRLVQETDLPNLPYLQAVVKEGLRLHPPTPLVVREFQEGCEIGGFFVPKNTTLIVNS
YAMMRDPDSWQDPDEFKPERFLASLSREEDKKEKILNFLPFGSGRRMCPGSNLGYIFVGTAIGMMVQCFDWEINGDKINMEEATGGFLITMAHPLTCTPI
PLPRTQNSLISHL*
>AT4G15350.1
MAVLIIFILLCLLSFLCYSLFFMKPKDSRDGRDLPPSPPSLPIIGHLHLILLSTLTHKSFQRLSSKYGPLLHLRIFHVPIVLASSASVAYEIFRDQDVNV
SFRHSPPIEESLFLGSYSFISAPYGDYWKFMRKLMVTKILGPQALERSRRFREDELDRFYKTLLDKAMKKESVEIVEEAAKLNNNTICKMIMGRSCSEET
GEAERIRGLVTESMALTKKIFLATIFHKPLKKLGISLFKKEIMSVSRKFDELLEKILVEHEEKMEEHHQGTDMMDVLLEAYRDENAEYKITRNHIKSMFV
DLFIAGTDTSSTTIQWIMAEIINHPKILERLREEIDFVVGKTRLIQETDLPNLLYLQAIIKEGLRLHPPGPLLPRTVQERCEIKGFHIPEKTILVVNSYA
IMRDPDFWEDPDEFKPERFLSISRSGQEDEIRDKFLKYIPFASGRRGCPGTNLAYASVGTAVGVMVQCFDWKIEGENVNMNEAAGTMVLTMAHPLKCTPV
PRTLNLLPP*
>AT4G15360.1
MIAIIVEFQNFFIFILLCLFSLLCHSLFFKKPKDSRSFVLPSSPPSLPIIGHLHLLLSVLTHKSLQKLSSKYGPLLLIRIFYVPIILVSSSSMAYEIFKA
HDVNVSSRGIIALDESLMFGASGILNAPYGDYWKFMKKLMATKLLRPQVLERSRGVRVEELHRFYRSILDKATKNESVEIGKEAMKLMNNTLCKLIMGRS
FSEDNGESNRVRGLVDETYALSEKIFLAAILRRPLAKLRISLFKKEIMGVSNKFDELLERILQERKENLEEKNNEGMDMMDVLLEAYGDENAEYKITWKH
IKAFFVEFFIGGTDTSVQTTQWAMAEMINNANVLERLREEIVSVVGETRLIQETDLPNLPYLQAVVKEVLRLHPPSPVLIRKFQEKCEVKGFYIPEKTTL
IVNVYAIMRDSDSWEDPEKFKPERFLTSSRSGEEDEKELKFLPFGSGRRGCPGANLGSIFVGTAIGVMVQCFDWKIKEDKVNMEETFEGMTLKMVHPLTC
TPFFEPNLYLLLLISKFPCLILSFGAC*
>AT4G15380.1
MAAMNMIDFQNCFIFILLCLFSRLCYSHFFKKPKDPRLHFDLPPSPPSLPIIGHLHLLLSVLLHRSLQKLSTKYGSILYLRVFRFPVVLISSASIAYEIF
RAHDLNISYRGFTPTDDSLFAGSFSFISAPYGDYWKFMKKVLVTNVFGPQAHEQSRGVRADVLERFYGNLFDKAIKKQSVEICAEALKLSNSSICKMIMG
RSCSEERFRALATELDVLTKKLFFANMLRAWFKKLVVSLFKKETTVISYRFDELLESILVEHEKKLDVHHQRTDLMDALLAAYRDENAEYKITRNHIKSI
IADLLFAGTENQVQTIQWAMAEIINNPNVLERLRGEIDSVVGKSRLIQETDLPKLPYLQAVVKETIRLHPPGPFFLRFTKEGCRIRGFYVPENTSVVVNV
YAVMRDPDAWEDPLVFKPERFLASSRAEQEEERREKEIKYLPFGSGRRSCPGENLAYVIMGTAIGVMVQGFEWRTTEEKINMDEAVVGLSLTMAHPLKII
PVARTSNSLTSSLQKCL*
>AT4G15393.2
MVEVYEFWAVIVSLIVVKLCHWIYQWKNPKGNGKLPPGSMGYPIIGETFEFMKLHDAIQLPTFVKEKLLRHGPVFRTSLFGGKVIISTDIGLNMEIAKTN
HIPGMPKSLERLFGATNLFVNKDTHKHARSLTNQFLGSQALKLRMIQDIDFLARTHMKEGARKGCLDVKETASKIVIECLSKKVMGEMEPEAAKELTLCW
TFFPRDWFRFAWNFPGTGVYRIVKARNRMMKVIKETVVKKRASGKKLGEFFETIFGDTESVTMSIEIATEYIFTLFVLANETTPGVLAATIKLISDNPKV
MQELRREHEGIVQDKIKKDETADLTWEDYKSMTFTQMVINESLRITSTVPTVLRIIDHEIQFGDYTIPAGWIFMGYPYVHFNPEKYDDPLAFNPWRWKGK
DLSTIVSKTYLPFGSGTRLCVGAEFVKLQMAIFIHHLFRYRWSMKAETTLLRRFILVLPRGSDVQIS*
>AT4G15396.1
MVDLYEFWAVIVSLIVVKLCHSIYQWRNPKSNGELPPGSMGYPIIGETFEFMKPHDAIQLPTFVKEKVLRHGPVFRTSLFGGKVIISTDIGLNMEIAKTN
HIPGMPKSLARLFGANNLFVNKDTHKHARSLTNQFLGSQALKLRMLQDIDFLVRTHLKEGARKGSLDIKETTSKIIIECLAKKVMGEMEPDAAKELTLCW
TFFPREWFGFAWNIPGTGVYRMVKARNRMMKVLKETVLKKRASGEELGDFFKTIFGDTERGVKTISLESATEYIFTLFLLANETTPAVLAATIKLISDHP
KVMQELQREHEGIVRDKIEKNEKADLTWEDYKSMTFTQMVINESLRITSTVPTVLRIIDHEFQFGEYTIPAGWIFMGYPYVHFNAEKYDDPLAFNPWRWK
GKDLSAIVSRTYIPFGSGSRLCVGAEFVKLKMAIFIHHLSRYRWSMKTETTLLRRFVLILPRGSDVQILEDTKAK*
>AT4G15440.1
MDLVDKRDVLIGDFRPSLGFYGGVRVGVYLDTTEPKHAKIKGFAMETLKRSSKVWLQELRSNLNIFWGTIESEISKNGAASYIFPLQRCIFSFLCASLAG
VDASVSPDIAENGWKTINTWLALQVIPTAKLGVVPQPLEEILLHTWPYPSLLIAGNYKKLYNFIDENAGDCLRLGQEEFGLTRDEAIQNLLFVLGFNAYG
GFSVFLPSLIGRITGDNSGLQERIRTEVRRVCGSGSDLNFKTVNEMELVKSVVYETLRFSPPVPLQFARARKDFQISSHDAVFEVKKGELLCGYQPLVMR
DANVFDEPEEFKPDRYVGETGSELLNYLYWSNGPQTGTPSASNKQCAAKDIVTLTASLLVADLFLRYDTITGDSGSIKAVVKAK*
>AT4G19230.2
MDISALFLTLFAGSLFLYFLRCLISQRRFGSSKLPLPPGTMGWPYVGETFQLYSQDPNVFFQSKQKRYGSVFKTHVLGCPCVMISSPEAAKFVLVTKSHL
FKPTFPASKERMLGKQAIFFHQGDYHAKLRKLVLRAFMPESIRNMVPDIESIAQDSLRSWEGTMINTYQEMKTYTFNVALLSIFGKDEVLYREDLKRCYY
ILEKGYNSMPVNLPGTLFHKSMKARKELSQILARILSERRQNGSSHNDLLGSFMGDKEELTDEQIADNIIGVIFAARDTTASVMSWILKYLAENPNVLEA
VTEEQMAIRKDKEEGESLTWGDTKKMPLTSRVIQETLRVASILSFTFREAVEDVEYEGYLIPKGWKVLPLFRNIHHSADIFSNPGKFDPSRFEVAPKPNT
FMPFGNGTHSCPGNELAKLEMSIMIHHLTTKYRFGQLLERATGFSMGHSRFPKTDCPLCWPGSRRSKCRMTELPLAFLYLERGD*
>AT4G20240.1
MEMILISLCLTTLLAFLFLKPLLKRITTTKPKLPPSPWRLPVIGNLHQLGPNPHRYLHSLSLRYGPLMLLHFGRVPVLVVSCPDVTNDIMKTHDLKFANR
PKSKAINIFMEGGRDIIFGPYGEDWKSMKSLGVVHLLNNKMVRSFENLREEEIKVMTEKLEEASSSSSSVNLSKLLMTLTNDIICRITLGRKYNEEEGGI
DIKNLVMTSSEFFGKFFFGDFIPSLAWIDWISGIDDKMKDINNKLDCFLDSMVQEHVDADHKEPSDFIDMLLLIQKDKTKRFKFDRSDLILILKDMFFSG
TATTASQLEWTMTELMRHPECMKKLQDEINSFSTHNLNVTEKEVEKMNYLHCVIKEGLRLHPSGPLLFRLPSEDVQLKGYDISAGTHVIINAWALQRNPA
IWGLDANEYRPERHFGTNLDFNVLIPNSFHLEQGEDFALESDFLWFCPNWH*
>AT4G22690.1
MSTLPLFSLHHHTTQNLQTNNQNTVRYFSLKPKMETASSNFSLSQILNIEEPYSSVMLGVAALLAVVCYFWIQGKSKSKNGPPLPPGPWPLPIVGNLPFL
NSDVLHTQFQALTLKHGPLMKIHLGSKLAIVVSSPDMAREVLKTHDITFANHDLPEVGKINTYGGEDILWSPYGTHWRRLRKLCVMKMFTTPTLEASYST
RREETRQTIVHMSEMAREGSPVNLGEQIFLSIFNVVTRMMWGATVEGDERTSLGNELKTLISDISDIEGIQNYSDFFPLFSRFDFQGLVKQMKGHVKKLD
LLFDRVMESHVKMVGKKSEEEEDFLQYLLRVKDDDEKAPLSMTHVKSLLMDMVLGGVDTSVNASEFAMAEIVSRPEVLNKIRLELDQVVGKDNIVEESHL
PKLPYLQAVMKETLRLHPTLPLLVPHRNSETSVVAGYTVPKDSKIFINVWAIHRDPKNWDEPNEFKPERFLENSLDFNGGDFKYLPFGSGRRICAAINMA
ERLVLFNIASLLHSFDWKAPQGQKFEVEEKFGLVLKLKSPLVAIPVPRLSDPKLYTA*
>AT4G22710.1
MGTASSKSNINLSQVLNTEEPYSSVMLAVAALLAVVCYLWIQGKSKSKKEPPLPPGPWPLPIVGNLPFLNSDVLHTQFQALTLKYGPLMKIHLGSKLAIV
VSSPDMAREVLKTHDITFANHDLPEVGKINTYGGEDILWSPYGTHWRRLRKLCVMKMFTTPSLEASYSTRREETRQTIVHMSEMAREGSPVNLGEQIFLS
IFNVVTRMMWGATVEGDERTSLGNELKTLISDISDIEGIQNYSDFFPLFSRFDFQGLVKQMKGHVKKLDLLFDRVMESHVKMVGKKSEEEEDFLQYLLRV
KDDDEKAPLSMTHVKSLLMDMVLGGVDTSVNASEFAMAEIVSRPEVLNKIRLELDQVVGKDNIVEESHLPKLPYLQAVMKETLRLHPTLPLLVPHRNSET
SVVAGYTVPKDSKIFINVWAIHRDPKNWDEPNEFKPERFLENSLDFNGGDFKYLPFGSGRRICAAINMAERLVLFNIASLLHSFDWKAPQGQKFEVEEKF
GLVLKLKSPLVAIPVPRLSDPKLYTA*
>AT4G27710.1
MELISTINLLTIVLLLFVVSKIWKACWILLLRPLMLSKRFKKQGISGPKYKILYGNLSEIKKMKKEADLCVLDPNSNDIFPRVFPQYHQWMSQYGDTFLF
WTGTKPTIYISNHELAKQVLSSKFGFTIIPVKRPEVFILFGKGLSFIQGDDWIRHRRILNPAFSMDRLKAMTQPMGDCTLRIFEEWRKQRRNGEVLIKIE
ISKEFHKLTADIIATTAFGSSYAEGIELCRSQTELEKYYISSLTNVFIPGTQYLPTPTNLKLWELHKKVKNSIKRIIDSRLKSKCKTYGYGDDLLGVMLT
AAKSNEYERKMRMDEIIEECKNFYYAGQGTTSILLTWTTMLLSLHQGWQEKLREEVFNECGKDKIPDTDTFSKLKLMNMVLMESLRLYGPVIKISREATQ
DMKVGHLEIPKGTSIIIPLLKMHRDKAIWGEDAEQFNPLRFENGISQATIHPNALLPFSIGPRACIAKNFAMVEAKTVLTMILQQFQLSLSPEYKHTPVD
HFDLFPQYGLPVMLHPLG*
>AT4G31500.1
MDLLLIIAGLVAAAAFFFLRSTTKKSLRLPPGPKGLPIIGNLHQMEKFNPQHFLFRLSKLYGPIFTMKIGGRRLAVISSAELAKELLKTQDLNFTARPLL
KGQQTMSYQGRELGFGQYTAYYREMRKMCMVNLFSPNRVASFRPVREEECQRMMDKIYKAADQSGTVDLSELLLSFTNCVVCRQAFGKRYNEYGTEMKRF
IDILYETQALLGTLFFSDLFPYFGFLDNLTGLSARLKKAFKELDTYLQELLDETLDPNRPKQETESFIDLLMQIYKDQPFSIKFTHENVKAMILDIVVPG
TDTAAAVVVWAMTYLIKYPEAMKKAQDEVRSVIGDKGYVSEEDIPNLPYLKAVIKESLRLEPVIPILLHRETIADAKIGGYDIPAKTIIQVNAWAVSRDT
AAWGDNPNEFIPERFMNEHKGVDFKGQDFELLPFGSGRRMCPAMHLGIAMVEIPFANLLYKFDWSLPKGIKPEDIKMDVMTGLAMHKKEHLVLAPTKHI*
>AT4G31940.1
MDTSLFSLFVPILVFVFIALFKKSKKPKYVKAPAPSGAWPIIGHLHLLGGKEQLLYRTLGKMADHYGPAMSLQLGSNEAFVVSSFEVAKDCFTVNDKALA
SRPMTAAAKHMGYNFAVFGFAPYSAFWREMRKIATIELLSNRRLQMLKHVRVSEITMGVKDLYSLWFKNGGTKPVMVDLKSWLEDMTLNMIVRMVAGKRY
FGGGGSVSSEDTEEAMQCKKAIAKFFHLIGIFTVSDAFPTLSFFDLQGHEKEMKQTGSELDVILERWIENHRQQRKFSGTKENDSDFIDVMMSLAEQGKL
SHLQYDANTSIKSTCLALILGGSDTSASTLTWAISLLLNNKEMLKKAQDEIDIHVGRDRNVEDSDIENLVYLQAIIKETLRLYPAGPLLGPREAMEDCTV
AGYYVPCGTRLIVNVWKIQRDPKVYMEPNEFRPERFITGEAKEFDVRGQNFELMPFGSGRRSCPGSSLAMQVLHLGLARFLHSFDVKTVMDMPVDMSENP
GLTIPKATPLEVLISPRIKEELFV*
>AT4G31950.1
MDTSLFSLFVSILVFVFIALFKKSKKPKYVKAPAPSGAWPIIGHLHLLGGKEQLLYRTLGKMADHYGPAMSLRLGSSETFVGSSFEVAKDCFTVNDKALA
SLMTAAAKHMGYVFWLEMRKIAMIELLSNRRLQMLNNVRVSEISMGVKDLYSLWVKKGGSEPVMVDLKSWLEDMIANMIMRMVAGKRYFGGGGAESSEHT
EEARQWRKGIAKFFHLVGIFTVSDAFPKLGWLDLQGHEKEMKQTRRELDVILERWIENHRQQRKVSGTKHNDSDFVDVMLSLAEQGKLSHLQYDANTCIK
TTCLALILGGSETSPSTLTWAISLLLNNKDMLKKVQDEIDIHVGRDRNVEDSDIKNLVYLQAIIKETLRLYPAAPLLGHREAMEDCTVAGYNVPCGTRLI
VNVWKIQRDPKVYMEPNEFRPERFITGEAKDFDVRGQNFELMPFGSGRRSCPGPSLAMQMLHLGLARFLHSFEVKTVLDRPVDMSESPGLTITKATPLEV
LINPRLKRELFV*
>AT4G31970.1
MDTSLFSLFVPILVFVFIALFKKSKKPKHVKAPAPSGAWPIIGHLHLLSGKEQLLYRTLGKMADQYGPAMSLRLGSSETFVVSSFEVAKDCFTVNDKALA
SRPITAAAKHMGYDCAVFGFAPYSAFWREMRKIATLELLSNRRLQMLKHVRVSEISMVMQDLYSLWVKKGGSEPVMVDLKSWLEDMSLNMMVRMVAGKRY
FGGGSLSPEDAEEARQCRKGVANFFHLVGIFTVSDAFPKLGWFDFQGHEKEMKQTGRELDVILERWIENHRQQRKVSGTKHNDSDFVDVMLSLAEQGKFS
HLQHDAITSIKSTCLALILGGSETSPSTLTWAISLLLNNKDMLKKAQDEIDIHVGRDRNVEDSDIENLVYIQAIIKETLRLYPAGPLLGHREAIEDCTVA
GYNVRRGTRMLVNVWKIQRDPRVYMEPNEFRPERFITGEAKEFDVRGQNFELMPFGSGRRSCPGSSLAMQVLHLGLARFLQSFDVKTVMDMPVDMTESPG
LTIPKATPLEILISPRLKEGLYV*
>AT4G32170.1
MASISLLQVSVAILCFLILHYFLFKKPHGRYPRNWPVLRMLPAMLKALHRIYDYSVKILETSDLTFPFKGPRFTGMDMLLTVDPANIHHIMSSNFSNYIK
GPEFQDVFDVLGDSFITTDSELWKNMRKSYQAMLHSQEFQRFSMSTMTSKLKYGLVPLLNHFAEEGTTLDLQSVFGRFTFDTIFILVTGSDPRSLSIEMP
EDEFAKALDDVGEGILYRHFKPRFLWKLQNWIGFGQEKKLTEANATFDRVCAKYISAKREEIKRSQGTSNGGSQDLLTSFIKLDTTKYKLLNPSDDKFLR
DNILAFILAGRDTTATALSWFFWLLSENPHVVAKIHQEININTDLSRTGNSQENVDKLVYLHGALCEAMRLYPPVSFGRKSPIKSDVLPSGHKVDANSKI
IICLYALGRMRAVWGEDASQFKPERWISENGGIKHEPSFKFLSFNAGPRTCLGKHLAMTQMKIVAVEILRNYDIKVLQGQKIVPALGFILSMKHGLQITV
TKRCSA*
>AT4G36220.1
MESSISQTLSKLSDPTTSLVIVVSLFIFISFITRRRRPPYPPGPRGWPIIGNMLMMDQLTHRGLANLAKKYGGLCHLRMGFLHMYAVSSPEVARQVLQVQ
DSVFSNRPATIAISYLTYDRADMAFAHYGPFWRQMRKVCVMKVFSRKRAESWASVRDEVDKMVRSVSCNVGKPINVGEQIFALTRNITYRAAFGSACEKG
QDEFIRILQEFSKLFGAFNVADFIPYFGWIDPQGINKRLVKARNDLDGFIDDIIDEHMKKKENQNAVDDGDVVDTDMVDDLLAFYSEEAKLVSETADLQN
SIKLTRDNIKAIIMDVMFGGTETVASAIEWALTELLRSPEDLKRVQQELAEVVGLDRRVEESDIEKLTYLKCTLKETLRMHPPIPLLLHETAEDTSIDGF
FIPKKSRVMINAFAIGRDPTSWTDPDTFRPSRFLEPGVPDFKGSNFEFIPFGSGRRSCPGMQLGLYALDLAVAHILHCFTWKLPDGMKPSELDMNDVFGL
TAPKATRLFAVPTTRLICAL*
>AT4G36380.1
MQPPASAGLFRSPENLPWPYNYMDYLVAGFLVLTAGILLRPWLWLRLRNSKTKDGDEEEDNEEKKKGMIPNGSLGWPVIGETLNFIACGYSSRPVTFMDK
RKSLYGKVFKTNIIGTPIIISTDAEVNKVVLQNHGNTFVPAYPKSITELLGENSILSINGPHQKRLHTLIGAFLRSPHLKDRITRDIEASVVLTLASWAQ
LPLVHVQDEIKKMTFEILVKVLMSTSPGEDMNILKLEFEEFIKGLICIPIKFPGTRLYKSLKAKERLIKMVKKVVEERQVAMTTTSPANDVVDVLLRDGG
DSEKQSQPSDFVSGKIVEMMIPGEETMPTAMTLAVKFLSDNPVALAKLVEENMEMKRRKLELGEEYKWTDYMSLSFTQNVINETLRMANIINGVWRKALK
DVEIKGYLIPKGWCVLASFISVHMDEDIYDNPYQFDPWRWDRINGSANSSICFTPFGGGQRLCPGLELSKLEISIFLHHLVTRYSWTAEEDEIVSFPTVK
MKRRLPIRVATVDDSASPISLEDH*
>AT4G37310.1
MDCILLILTTLVAIFIVKIVLLVTKPNKNLPPSPNICFPIIGHLHLLKKPLLHRTLSHLSHSLGPVFSLRLGSRLAVIISSPTAAEECFLTKNDIVLANR
PRFIMGKYVAYDYTSMVTAPYGDHWRNLRRITALEVFSTNRLNASAEIRHDEVKMLLQKLHDLSVERPAKVELRQLLTGLTLNVIMRMMTGKRFFEEDDG
GKAGISLEFRELVAEILELSAADNPADFLPALRWFDYKGLVKRAKRIGERMDSLLQGFLDEHRANKDRLEFKNTMIAHLLDSQEKEPHNYSDQTIKGLIL
MMVVGGTDTSALTVEWAMSNLLNHPQILETTRQNIDTQMETSSSRRLLKEEDLVNMNYLKNVVSETLRLYPVAPLMVPHVPSSDCVIGGFNVPRDTIVLV
NLWAIHRDPSVWDDPTSFKPERFEGSDQFGHYNGKMMPFGLGRRACPGLSLANRVVGLLLGSMIQCFEWESGSGGQVDMTEGPGLSLPKAEPLVVTCRTR
EMASELLFFGSEPSNKNV*
>AT4G37320.1
MDLTQILLLSFLFLTISIKLLLTKSNRKPNLPPSPAYPLPVIGHLHLLKQPVHRTFHSISKSLGNAPIFHLRLGNRLVYVISSHSIAEECFTKNDVVLAN
RPDIIMAKHVGYNFTNMIAASYGDHWRNLRRIAAVEIFSSHRISTFSSIRKDEIRRLITHLSRDSLHGFVEVELKSLLTNLAFNNIIMMVAGKRYYGTGT
EDNDEAKLVRELIAEIMAGAGSGNLADYLPSINWVTNFENQTKILGNRLDRVLQKLVDEKRAEKEKGQTLIDHLLSFQETEPEYYTDVIIKGIILALVLA
GTDTSSVTLEWAMSNLLNHPEILEKARAEIDDKIGSDRLVEESDIVNLHYLQNIVSETLRLYPAVPLLLPHFSSDECKVAGYDMPRRTLLLTNVWAMHRD
PGLWEEPERFKPERFEKEGEARKLMPFGMGRRACPGAELGKRLVSLALGCLIQSFEWERVGAELVDMTEGEGITMPKATPLRAMCKARAIVGKTI*
>AT4G37330.1
MDLNQILILSFLSLFTLAIFLLTRSKRKLNLPPSPAISLPVIGHLHLLKPPLHRTFLSLSKSIGNAPVFHLRLGNRLVYVISSRSIAEECFTKNDVVLAN
RPKFTISKHLGYNATYLLSASYGDHWRNLRRIAAVEIFSTHRLNSFLYIRKDEIRRLISHLSRDSLHGFVEVEMKTLLTNLASNTTIRMLAGKRYFGEDN
DDAKLVKNLVSEAVTSAGAGNPIDYLSILRWVSSYEKRIKNLGNRFDTFLQKLVDEKRAEKEKGETMIDHLLALQDIQPDYYTDVIIKGIILTLIIAGTD
TSSVTLEWAMSNLLNHPEILKKARMEIDEKVGLDRLVDESDIVNLSYLQSIVLETLRMYPAVPLLLPHLSSEDCKVGGYDIPSGTMVLTNAWAMHRDPEV
WEDPEIFKPERFEKEGEAEKLISFGMGRRACPGAGLAHRLINQALGSLVQCFEWERVGEDFVDMTEDKGATLPKAIPLRAMCKARSIVDKLI*
>AT4G37340.1
MEGQTLIFTFLFISLSLTFIIGRIKRRPNLPPSPSWALPVIGHLRLLKPPLHRVFLSVSESLGDAPIISLRLGNRLVFVVSSHSLAEECFTKNDVVLANR
FNSLASKHISYGCTTVVTASYGDHWRNLRRIGAVEIFSAHRLNSFSSIRRDEIHRLIACLSRNSSLEFTKVEMKSMFSNLTFNNIIRMLAGKCYYGDGAE
DDPEAKRVRELIAEGMGCFGAGNTADYLPILTWITGSEKRIKKIASRLDEFLQGLVDERREGKEKRQNTMVDHLLCLQETQPEYYTDNIIKGIMLSLILA
GTDTSAVTLEWTLSALLNHPQILSKARDEIDNKVGLNRLVEESDLSHLPYLQNIVSESLRLYPASPLLVPHVASEDCKVGGYHMPRGTMLLTNAWAIHRD
PKIWDDPTSFKPERFEKEGEAQKLLGFGLGRRACPGSGLAQRLASLTIGSLIQCFEWERIGEEEVDMTEGGGGVIMPKAIPLVAMCKARPVVGKILNESA
*
>AT4G37360.1
MEALMLIFTFCFIVLSLIFLIGRIKRKLNLPPSPAWALPVIGHLRLLKPPLHRVFLSVSQSLGDAPIISLRLGNRLLFVVSSHSIAEECFTKNDVILANR
QTTISTKHISYGNSTVVSASYSEHWRNLRRIGALEIFSAHRLNSFSSIRRDEIRRLIGRLLRNSSYGFTKVEMKSMFSDLTFNNIIRMLAGKCYYGDGKE
DDPEAKRVRTLIAEAMSSSGPGNAADYIPILTWITYSETRIKKLAGRLDEFLQGLVDEKREGKEKKENTMVDHLLCLQETQPEYYMDRIIKGTMLSLIAG
GTDTTAVTLEWALSSLLNNPEVLNKARDEIDRMIGVDRLLEESDIPNLPYLQNIVSETLRLYPAAPMLLPHVASKDCKVGGYDMPRGTMLLTNAWAIHRD
PLLWDDPTSFKPERFEKEGEAKKLMPFGLGRRACPGSGLAQRLVTLSLGSLIQCFEWERIGEEEVDMTEGPGLTMPKARPLEAMCRARDFVGKILPDSS*
>AT4G37370.1
METKTLIFSILFVVLSLIYLIGKLKRKPNLPPSPAWSLPVIGHLRLLKPPIHRTFLSLSQSLNNAPIFSLRLGNRLVFVNSSHSIAEECFTKNDVVLANR
PNFILAKHVAYDYTTMIAASYGDHWRNLRRIGSVEIFSNHRLNSFLSIRKDEIRRLVFRLSRNFSQEFVKVDMKSMLSDLTFNNILRMVAGKRYYGDGVE
DDPEAKRVRQLIADVVACAGAGNAVDYLPVLRLVSDYETRVKKLAGRLDEFLQGLVDEKREAKEKGNTMIDHLLTLQESQPDYFTDRIIKGNMLALILAG
TDTSAVTLEWALSNVLNHPDVLNKARDEIDRKIGLDRLMDESDISNLPYLQNIVSETLRLYPAAPMLLPHVASEDCKVAGYDMPRGTILLTNVWAIHRDP
QLWDDPMSFKPERFEKEGEAQKLMPFGLGRRACPGSGLAHRLINLTLGSLIQCLEWEKIGEEVDMSEGKGVTMPKAKPLEAMCRARPSVVKIFNESV*
>AT4G37400.1
MFYYVIVLPLALFLLAYKLFFTSKTKRFNLPPSPPYSLPILGHHNLLKPPVHRLFHRLSKTHGPIFSLQFGSRRAVVISSSSLATQCFTGQNDIILSNRP
CFLTAKYVAYNYTTVGTAPYGDHWRNLRRICSLEILSSNRLTNFLHIRKDEIHRMLTRLSRDVNKEIELEPLLSDLTFNNIVRMVTGKRYYGDEVHNEEE
ANVFKKLVADINDCSGARHPGDYLPFMKMFGGSFEKKVKALAEAMDEILQRLLEECKRDKDGNTMVNHLLSLQQNEPEYYTDVTIKGLMLGMMIAGTDTS
AVTLEWAMSSLLNHPEALEKAKLEIDEKIGQERLIDEPDIANLPYLQNIVSETFRLYPAAPLLVPRSPTEDIKVGGYDVPRGTMVMVNAWAIHRDPELWN
EPEKFKPERFNGGEGGGRGEDVHKLMPFGNGRRSCPGAGLGQKIVTLALGSLIQCFDWQKVNGEAIDMTETPGMAMRKKIPLSALCQSRPIMSKLQAHLK
G*
>AT4G37410.1
MFNYVIILPLALFLLAYKFFFTSKKQRYYLPPSPSYSLPILGHHLLIKPPVHRLFHRLSNIHGPIFYLRLGSRRAVVISSSSLARECFTGQNDVIVSNRP
RFLTSKYIAYNYTTIATTSYGDHWRNLRRICSLEIVSSKRLANFLHIRKEEIQRMLTRLSRDARVGKEVELESILYDLTFNNIVRMVTGKIYYGDDVSDK
EEAELFKKLFTFITTNSGARHPGEYLPFMKIFGGSFEKEVKAAAKVIDEMLQRLLDECKSDKDGNTMVNHLLSLQQDDPEYYTDIIIKGLMLGIMVASSE
TSALTIEWAMASLLNHPKVLDKVKLEIDEIIGQDRLIEESDIANLPYLQNVVSETLRLHPAAPVLVPRSTAEDIKIGGYDVPRDTMVMVNAWAIHRDPDL
WTEPERFNPERFNGGEGEKDDVRMLIAFGSGRRICPGVGLAHKIVTLALGSLIQCFDWKKVNEKEIDMSEGPGMAMRMMVPLRALCKTRPIMNKLPAYTK
V*
>AT4G37430.1
MLYFILLPLLFLVISYKFLYSKTQRFNLPPGPPSRPFVGHLHLMKPPIHRLLQRYSNQYGPIFSLRFGSRRVVVITSPSLAQESFTGQNDIVLSSRPLQL
TAKYVAYNHTTVGTAPYGDHWRNLRRICSQEILSSHRLINFQHIRKDEILRMLTRLSRYTQTSNESNDFTHIELEPLLSDLTFNNIVRMVTGKRYYGDDV
NNKEEAELFKKLVYDIAMYSGANHSADYLPILKLFGNKFEKEVKAIGKSMDDILQRLLDECRRDKEGNTMVNHLISLQQQQPEYYTDVIIKGLMMSMMLA
GTETSAVTLEWAMANLLRNPEVLEKARSEIDEKIGKDRLIDESDIAVLPYLQNVVSETFRLFPVAPFLIPRSPTDDMKIGGYDVPRDTIVMVNAWAIHRD
PEIWEEPEKFNPDRYNDGCGSDYYVYKLMPFGNGRRTCPGAGLGQRIVTLALGSLIQCFEWENVKGEEMDMSESTGLGMRKMDPLRAMCRPRPIMSKLLL
*
>AT4G39480.1
MALVSLLEISIAFFCFLIFRIFLISKKPHRSFLTNWPLLGMLPGLLTVLPRVYDFITEVLEDGNLNYLFIGPFLGGIDMLFTVDPANIHHIMSSNFANYP
KGTEFKKLFDVLGDGIFNADSDLWKDLRKSSQSMMNHPDFQRFSLATSLSKLEKGLVPLLDHVAKEKLVVDLQDVFQRFTFDTTFVLATGYDPGCLSVEM
PEIEFARALDDAEEAIFYRHFKPEVVWKMQRLIGVGAELKLKRAHAIFDRVCSKCIASKRDEISQGIDSSSSKDLLMSSINVDTTKYKLLNPSDDRFLRD
TILSFMLAGRDTTGSALTWFFWLLCNNQEAMTKIRQEINTNLFPRNKTDDGSVSYDSDSFNPQEVKKLVYLHGAVCEALRLYPPVPFNHKSPAKPDVLPS
GHKVKANSRILFCLYSLGRMKSVWGEDAMEFKPERWISESGRSVHEPSYKFLSFNAGPRTCLGKEVAMTQMKTVAVKIIQNYDINVVEGHKIKPAPSVIL
HMKHGLKVTVSKRCLS*
>AT4G39490.1
MVFISLFEISIAFFCFLLFRHFLINKKTHRLCPTNWPFFGMIPGLLVEIHRVYDFITEILEVTNLTYPCTGPCFANLDMLVTVDPANIHHIMSSNFANYP
KGPEFKKLFDILGDGIFNADSELWKDLRKSAQSMMMNPEFQKFSLATSLKKLEKGLVPLLDHVAKEKLAVDLQDMFQRFTFDTTFVLATGYDPGCLSVEM
PEVEFARALDDAEEAIFFRHVKPEIFWRLQGLLGLGDEKKMTKARSTLDRVCSKYIAIKRDEVSRGTNNVDSHSKDLLTSYMNLDTTKYKLLNPSDERFL
RDTILTFMLAGRDTTGSGLTWFFWLLIKNPEVIAKIRQEINTALFQRSKVDDDASNNNDSDSFSPQELKKLVYLHGAICESLRLYPPVPFQHKSPTKPDV
LPSGHKVDANSKILFCLYSLGRMKSVWGEDALEFKPERWISESGNSVHEPSYKFLSFNAGPRTCLGKEVAMMQMKSVAVKIIQNYEMKIVEGQQIEPAPS
VILHMKHGLKVTVTKRCLV*
>AT4G39500.2
MCVTKRLTPMASSISFLEASVAIFCFLILHYLFKTTTYNGRFPRNWPVLGMLPCLLVVLHRIYDYIVEILEISDLTFSFKGPWFAGMDTLLTVDPANIHH
MMNSNFSNYIKGSDFKEVFDVFGDGIITTDSELWKNLRKSYQEMLHHQAFQSFSLSTTRSKLKDGLVPLLNHFAEEGTTVDLQDVLGRFTFDTILILITG
SDPRSLSIEMHEDELAKALDVVGEGIFFRHVKPKFLWKLQNWMGFGHEKKMIEANATFDRVCAKYISDKRGEIIRSQRFSDISYGEPEDLLSSFMKLDTT
KYNLLNPSDDKFLRDTILAFILAGRDTTASALTWFFWLLSENAQVVSKIRQEIINTNPSKNGNGQENLDKLVYLHGALCEAMRLYPPVSFGRKSPIKSDV
LPSGHKVQANSKIIICLYALGRMRAVWGDDALEFKPERWVSDKGSLRHEPSFKFLSFNSGPRTCLGKHLAMTQMKMVAVEILHNYEIKVIKGQKIKPVLG
[truncated: 294 more rows]

## Sheet: Sheet4
Supplementary Table S4 Detailed information on seven triterpenoid- and steroid-related CYP450 genes from Arabidopsis thaliana.
Gene_ID	Family	Clan	Reaction	Substrate
AT2G26710.1	CYP734A1	CYP72	C26 hydroxylation	castasterone / brassinolide
AT5G14400.2	CYP724A1	CYP85	C22 hydroxylation	possibly brassinosteroids
AT5G38970.1	CYP85A1	CYP85	C6 oxidation	6-deoxoteasterone / 3-dehydro-6-deoxoteasterone / 6-deoxotyphasterol / 6-deoxocastasterone
AT5G05690.1	CYP90A1	CYP85	C3 oxidation	6-deoxocathasterone / 6-deoxoteasterone / (22S)-22-hydroxycampesterol / (22R,23R)-22,23-dihydroxycampesterol
AT3G50660.1	CYP90B1	CYP85	C22 hydroxylation	campesterol / (24R)-ergost-4-en-3-one / (24R,5α)-ergostan-3-one / campestanol / 6-oxocampestanol
AT4G36380.1	CYP90C1	CYP85	C23 hydroxylation	3-epi-6-deoxocathasterone / (22S,24R)-22-hydroxy-5α-ergostan-3-one / (22S,24R)-22-hydroxyergost-4-en-3-one
AT3G13730.1	CYP90D1	CYP85	C23 hydroxylatio	3-epi-6-deoxocathasterone / (22S,24R)-22-hydroxy-5α-ergostan-3-one / (22S,24R)-22-hydroxyergost-4-en-3-one

## Sheet: Sheet5
Supplementary Table S5 Classification of Tandem duplicated genes.
Num of duplicated tandem genes				Gene_ID
2				Khe01264.1/Khe01265.1 Khe01268.1/Khe01269.1 Khe01272.1/Khe01273.1 Khe01277.1/Khe01278.1 Khe04617.1/Khe04618.1 Khe04705.1/Khe04706.1 Khe04801.1/Khe04802.1 Khe06983.1/Khe06984.1 Khe07362.1/Khe07363.1 Khe07369.1/Khe07370.1 Khe07399.1/Khe07400.1 Khe08273.1/Khe08274.1 Khe13612.1/Khe13613.1 Khe15849.1/Khe15850.1 Khe15869.1/Khe15870.1 Khe15873.1/Khe15874.1 Khe16673.1/Khe16674.1 Khe17536.1/Khe17537.1 Khe…
3				Khe22928.1/Khe22929.1/Khe22930.1 Khe27115.1/Khe27116.1/Khe27117.1 Khe27367.1/Khe27368.1/Khe27369.1 Khe18630.1/Khe18631.1/Khe18632.1 Khe19352.1/Khe19353.1/Khe19354.1 Khe06881.1/Khe06882.1/Khe06883.1 Khe06889.1/Khe06890.1/Khe06891.1 Khe07389.1/Khe07390.1/Khe07391.1 Khe05026.1/Khe05027.1/Khe05028.1
4				Khe05491.1/Khe05492.1/Khe05493.1/Khe05494.1 Khe09532.1/Khe09533.1/Khe09534.1/Khe09535.1 Khe22921.1/Khe22922.1/Khe22923.1/Khe22924.1

## Sheet: Sheet6
Supplementary Table S6 Tandem and WGD or Segmental duplicated gene pairs in KhCYP450s.
First Gene_ID	Second Gene_ID	Duplication Type	Ka	Ks	Ka/Ks	Selection Type
Khe01968.1	Khe14242.1	WGD or Segmental	0.112451	0.565911	0.198708	Purifying
Khe02797.1	Khe13633.1	WGD or Segmental	0.477112	1.85605	0.257059	Purifying
Khe03726.1	Khe11684.1	WGD or Segmental	0.235612	0.945977	0.249067	Purifying
Khe03775.1	Khe11752.1	WGD or Segmental	0.132784	0.491623	0.270094	Purifying
Khe06513.1	Khe33564.1	WGD or Segmental	0.236891	0.685161	0.345745	Purifying
Khe07339.1	Khe32681.1	WGD or Segmental	0.0932561	0.517422	0.180232	Purifying
Khe07799.1	Khe32159.1	WGD or Segmental	0.0873781	0.807577	0.108198	Purifying
Khe09533.1	Khe28196.1	WGD or Segmental	0.256131	1.16694	0.21949	Purifying
Khe10210.1	Khe27462.1	WGD or Segmental	0.0788825	0.462905	0.170408	Purifying
Khe10260.1	Khe27414.1	WGD or Segmental	0.138256	0.459474	0.300899	Purifying
Khe16616.1	Khe19863.1	WGD or Segmental	0.0765274	0.51451	0.148739	Purifying
Khe17460.1	Khe19203.1	WGD or Segmental	0.292645	1.34685	0.217282	Purifying
Khe22848.1	Khe23897.1	WGD or Segmental	0.296898	1.28392	0.231243	Purifying
Khe22857.1	Khe23889.1	WGD or Segmental	0.126311	0.44084	0.286522	Purifying
Khe22890.1	Khe23854.1	WGD or Segmental	0.244174	0.932676	0.2618	Purifying
Khe31209.1	Khe35096.1	WGD or Segmental	0.108326	0.645993	0.16769	Purifying
Khe31256.1	Khe35053.1	WGD or Segmental	0.124235	0.567121	0.219064	Purifying
Khe31313.1	Khe35012.1	WGD or Segmental	0.0972458	0.63325	0.153566	Purifying
Khe31596.1	Khe34694.1	WGD or Segmental	0.190098	0.632624	0.300491	Purifying
Khe01264.1	Khe01265.1	Tandem	0.027026	0.0470128	0.574866	Purifying
Khe01268.1	Khe01269.1	Tandem	0.0575285	0.12576	0.457448	Purifying
Khe01272.1	Khe01273.1	Tandem	0.0271594	0.0477956	0.56824	Purifying
Khe01277.1	Khe01278.1	Tandem	0.15427	0.25038	0.616144	Purifying
Khe04617.1	Khe04618.1	Tandem	0.238799	0.659198	0.362257	Purifying
Khe04705.1	Khe04706.1	Tandem	0.0592274	0.074884	0.790922	Purifying
Khe04801.1	Khe04802.1	Tandem	0.153388	0.824831	0.185962	Purifying
Khe05026.1	Khe05027.1	Tandem	0.00189738	0.0188937	0.100424	Purifying
Khe05027.1	Khe05028.1	Tandem	0	0.00311608	0	Purifying
Khe05491.1	Khe05492.1	Tandem	0	0	-	-
Khe05492.1	Khe05493.1	Tandem	0.0471104	0.112824	0.417555	Purifying
Khe05493.1	Khe05494.1	Tandem	0.000732154	0.00720294	0.101647	Purifying
Khe06881.1	Khe06882.1	Tandem	0.0640439	0.251304	0.254846	Purifying
Khe06882.1	Khe06883.1	Tandem	0.10752	0.589591	0.182363	Purifying
Khe06889.1	Khe06890.1	Tandem	0.0670502	0.197347	0.339758	Purifying
Khe06890.1	Khe06891.1	Tandem	0.141533	0.573656	0.24672	Purifying
Khe06983.1	Khe06984.1	Tandem	0.15354	1.01644	0.151057	Purifying
Khe07362.1	Khe07363.1	Tandem	0.0208876	0.0467646	0.446653	Purifying
Khe07369.1	Khe07370.1	Tandem	0.0577671	0.122096	0.473127	Purifying
Khe07389.1	Khe07390.1	Tandem	0.00682162	0.0260204	0.262164	Purifying
Khe07390.1	Khe07391.1	Tandem	0.00939581	0.0260204	0.361093	Purifying
Khe07399.1	Khe07400.1	Tandem	0.11881	0.487201	0.243863	Purifying
Khe08273.1	Khe08274.1	Tandem	0.0542985	0.0907822	0.598118	Purifying
Khe09532.1	Khe09533.1	Tandem	0.232396	0.436845	0.531988	Purifying
Khe09533.1	Khe09534.1	Tandem	0.0409846	0.0678173	0.604338	Purifying
Khe09534.1	Khe09535.1	Tandem	0.666625	2.74715	0.24266	Purifying
Khe11808.1	Khe11809.1	Tandem	0.096798	0.378846	0.255508	Purifying
Khe13612.1	Khe13613.1	Tandem	0.113516	0.511522	0.221918	Purifying
Khe15849.1	Khe15850.1	Tandem	0.298103	1.12633	0.264668	Purifying
Khe15869.1	Khe15870.1	Tandem	0.00339607	0.0192937	0.17602	Purifying
Khe15873.1	Khe15874.1	Tandem	0.0224042	0.113561	0.197288	Purifying
Khe16673.1	Khe16674.1	Tandem	0.0124671	0.00462073	2.69808	positive
Khe17536.1	Khe17537.1	Tandem	0.0439175	0.10785	0.40721	Purifying
Khe17875.1	Khe17876.1	Tandem	0	0	-	-
Khe18630.1	Khe18631.1	Tandem	0.178202	0.831449	0.214327	Purifying
Khe18631.1	Khe18632.1	Tandem	0.0654316	0.143474	0.456051	Purifying
Khe19352.1	Khe19353.1	Tandem	0.0311082	0.120041	0.259147	Purifying
Khe19353.1	Khe19354.1	Tandem	0.00720294	0	-	-
Khe19358.1	Khe19359.1	Tandem	0.112473	0.183744	0.612118	Purifying
Khe19979.1	Khe19980.1	Tandem	0	0.00288185	0	Purifying
Khe22921.1	Khe22922.1	Tandem	0.0133068	0.0305275	0.435896	Purifying
Khe22922.1	Khe22923.1	Tandem	0.206361	0.80404	0.256655	Purifying
Khe22923.1	Khe22924.1	Tandem	0.00699306	0.0205895	0.339641	Purifying
Khe22928.1	Khe22929.1	Tandem	0.320595	0.584492	0.548503	Purifying
Khe22929.1	Khe22930.1	Tandem	0.0326234	0.122916	0.265413	Purifying
Khe23790.1	Khe23791.1	Tandem	0.210315	0.662178	0.317611	Purifying
Khe23854.1	Khe23855.1	Tandem	0.00170965	0.0116225	0.147098	Purifying
Khe23915.1	Khe23916.1	Tandem	0.217099	0.685731	0.316595	Purifying
Khe24940.1	Khe24941.1	Tandem	0.239423	0.428133	0.559226	Purifying
Khe25024.1	Khe25025.1	Tandem	0.0817749	0.111821	0.731301	Purifying
Khe25927.1	Khe25928.1	Tandem	0.0352926	0.0838732	0.420786	Purifying
Khe27097.1	Khe27098.1	Tandem	0.0298538	0.0776819	0.384309	Purifying
Khe27115.1	Khe27116.1	Tandem	0.094014	0.209236	0.449321	Purifying
Khe27116.1	Khe27117.1	Tandem	0.0903142	0.322559	0.279993	Purifying
Khe27367.1	Khe27368.1	Tandem	0.0408923	0.28455	0.143709	Purifying
Khe27368.1	Khe27369.1	Tandem	0.0342366	0.236602	0.144701	Purifying
Khe27373.1	Khe27374.1	Tandem	0.117056	0.329714	0.355024	Purifying
Khe33591.1	Khe33592.1	Tandem	0.0151117	0.0410058	0.368527	Purifying
Khe34693.1	Khe34694.1	Tandem	0.0221465	0.0680437	0.325475	Purifying
Khe35122.1	Khe35123.1	Tandem	0.0147425	0.0919842	0.160272	Purifying
Khe35125.1	Khe35126.1	Tandem	0.0470039	0.190139	0.247209	Purifying
Khe35209.1	Khe35210.1	Tandem	0.0214756	0.0825667	0.2601	Purifying
Bold font indicates the genes with both duplication events.

## Sheet: Sheet7
Supplementary Table S7 Classification of cis-acting elements in the promoters of KhCYP450s.
Category	Name of cis-acting element	Sequence of cis-acting elements	Function
Optical bonding elements	ACA-motif	ATCGACAGCCATT	part of gapA in (gapA-CMA1) involved with light responsiveness
		AATTACAGCCATT
		AATCACAACCATA
	AE-box	AGAAACAA	part of a module for light response
		AGAAACTT
	AT1-motif	AATTATTTTTTATT	part of a light responsive module
	Box II	TGGTAATAA	part of a light responsive element
		CCACGTGGC
		ACACGTAGA
		ACACGTTGT
	chs-CMA1a	TTACTTAA
	chs-CMA2a	TCACTTGA
	chs-CMA2b	GAACCTACACAC
	chs-Unit 1 m1	ACCTAACCCGG
		ACCTAACCCGC
	GA-motif	ATAGATAA
	Gap-box	CAAATGAA(A/G)A
	GATA-motif	AAGATAAGATT
		AAGGATAAGG
		GATAGGG
		GATAGGA
	GATT-motif	CTCCTGATTGGA
	GTGGC-motif	GATTCTGTGGC
		CATCGTGTGGC
		CAGCGTGTGGC
	I-box	GGATAAGGTG
		TGATAATGT
		GTATAAGGCC
		AGATAAGG
		CCTTATCCT
		CCATATCCAAT
		TAGATAACC
		GATAAGGGT
		ATGATAAGGTC
		CGATAAGGCG
		AAGATAAGGCT
	LAMP-element	CTTTATCA
		CCTTATCCA
	L-box	ATCCCACCTAC
		ATTCTCACCTACCA
	LS7	CAGATTTATTTTTA
	Pc-CMA2c	GCCCACGCA
	sbp-CMA1c	CTTTATCTCTTCCA
		GCTTATCTGGTCCA
	TCCC-motif	TCTCCCT
	TCT-motif	TCTTAC
	CAG-motif	GAAAGGCAGAC	part of a light response element
	ATC-motif	AGTAATCT	part of a conserved DNA module involved in light responsiveness
		AGCTATCCA
		TGCTATCCA
	ATCT-motif	AATCTAATCC
	Box 4	ATTAAT
	MRE	AACCTAA	MYB binding site involved in light responsiveness
	3-AF1 binding site	TAAGAGAGGAA	light responsive element
	4cl-CMA2b	TCTCACCAACCACA
	AAAC-motif	CAATCAAAACCT
	GT1-motif	GGTTAA
		GGTTAAT
		GTGTGTGAA
		GCGGTAATT
	Sp1	GGGCGG
	P-box	TTCCAACAAACCCC	gibberellin-responsive element and part of a light responsive element
		CAACAAACCCCTT
	G-Box	CACGTT	cis-acting regulatory element involved in light responsiveness
		TCCACATGGCA
		CACGTG
		CACGTGAAA
	circadian	CAAAGATATC	cis-acting regulatory element involved in circadian control
	ACE	CTAACGTATT	cis-acting element involved in light responsiveness
		GACACGTATG
		GCGACGTACC
Protein binding sites	CCAAT-box	CAACGG	MYBHv1 binding site
	MBSI	TTTTTACGGTTA	MYB binding site involved in flavonoid biosynthetic genes regulation
		AAAAAAC(G/C)GTTA
	Box III	ATCATTTTCACT	protein binding site
	HD-Zip 3	GTAAT(G/C)ATTAC
	AT-rich element	ATAGAAATCAA	binding site of AT-rich DNA binding protein (ATBP-1)
Hormone responsive elements	GATA-box	TTACCACAGAAACTC	responsive element to auxin-free medium
	AuxRE	TGTCTCAATAAG	part of an auxin-responsive element
	TGA-box	TGACGTAA
	P-box	TTCCAACAAACCCC	gibberellin-responsive element and part of a light responsive element
		CAACAAACCCCTT
		TTCCAACAAACCCC
		CAACAAACCCCTT
	GARE-motif	TCTGTTG	gibberellin-responsive element
	P-box	CCTTTTG
		CCTTTTG
	CGTCA-motif	CGTCA	cis-acting regulatory element involved in the MeJA-responsiveness
	TGACG-motif	TGACG
	AuxRR-core	GGTCCAT	cis-acting regulatory element involved in auxin responsiveness
	ABRE	ACGTG	cis-acting element involved in the abscisic acid responsiveness
		AACCCGG
		CACGTG
		GACACGTGGC
		CGTACGTGCA
		TACGGTC
		CGCACGTGTC
		GCCGCGTGGC
		GCAACGTGTC
		TACGTGTC
	SARE	TTCGACCATCTT	cis-acting element involved in salicylic acid responsiveness
	TCA-element	CCATCTTTTT
		TCAGAAGAGG
	TATC-box	TATCCCA	cis-acting element involved in gibberellin-responsiveness
	TGA-element	AACGAC	auxin-responsive element
Metabolic regulatory elements	A-box	AATAACAAACTCC	sequence conserved in alpha-amylase promoters
	MBSI	TTTTTACGGTTA	MYB binding site involved in flavonoid biosynthetic genes regulation
		AAAAAAC(G/C)GTTA
	O2-site	GATGATGTGG	cis-acting regulatory element involved in zein metabolism regulation
		GTTGACGTGA
		GATGACATGG
		GATGA(C/T)(A/G)TG(A/G)
Anti reverse adjustment elements	WUN-motif	AAATTTCCT	wound-responsive element
	MBS	CAACTG	MYB binding site involved in drought-inducibility
	GC-motif	CCCCCG	enhancer-like element involved in anoxic specific inducibility
	ARE	AAACCA	cis-acting regulatory element essential for the anaerobic induction
	LTR	CCGAAA	cis-acting element involved in low-temperature responsiveness
	DRE	TACCGACAT	cis-acting element involved in dehydration, low-temp, salt stresses
	TC-rich repeats	GTTTTCTTAC	cis-acting element involved in defense and stress responsiveness
		ATTCTCTAAC
Tissue-specific regulatory elements	AACA_motif	TAACAAACTCCA	involved in endosperm-specific negative expression
	HD-Zip 1	CAAT(A/T)ATTG	element involved in differentiation of the palisade mesophyll cells
	GCN4_motif	TGAGTCA	cis-regulatory element involved in endosperm expression
	motif I	GGTACGTGGCG	cis-acting regulatory element root specific
	NON-box	AGATCGACG	cis-acting regulatory element related to meristem specific activation
	CAT-box	GCCACT	cis-acting regulatory element related to meristem expression
	RY-element	CATGCATG	cis-acting regulatory element involved in seed-specific regulation
Cell cycle rhythm regulatory elements	MSA-like	TCCAACGGT	cis-acting element involved in cell cycle regulation
		TCAAACGGT
		(T/C)C(T/C)AACGG(T/C)(T/C)A
	circadian	CAAAGATATC	cis-acting regulatory element involved in circadian control
Promoter action elements	A-box	AATAACAAACTCC	sequence conserved in alpha-amylase promoters
		AATAACAAACTCC
	3-AF3 binding site	CACTATCTAAC	part of a conserved DNA module array (CMA3)
	AT-rich sequence	TAAAATACT	element for maximal elicitor-mediated activation (2copies)
	TATA-box	TATATA	core promoter element around -30 of transcription start
		ATATAT
		TATA
		ATTATA
		TATAA
		TACAAAA
		ATATAA
		CCTATAAAAA
		TATAAAA
		TATAAA
		TATTTAAA
		TATACA
		TATAAAT
		TATATAA
		TATATAAATC
		TATAAGAA
		TATATTTATATTT
		TATAAATA
		TAAAGATT
		TACATAAA
		TCTATAAATAGG
		TATATAAAG
	CAAT-box	CCAAT	common cis-acting element in promoter and enhancer regions
		CAAAT
		TGCCAAC
		CCCAATTT
		AGCTCAATTTCA
		TGCAAATCT
		CAACCAACTCC
	A-box	CCGTCC	cis-acting regulatory element
		CCGTCC
	Box II -like sequence	TCCGTGTACCA

## Sheet: sheet8
Supplementary Table S8 Analysis of cis-acting elements in the promoters of KhCYP450s.
Gene_ID	TC-rich repeats		TCA-element		sbp-CMA1c		P-box			O2-site				MSA-like			MBSI		L-box		LAMP-element		GTGGC-motif			GT1-motif				GATA-motif				chs-Unit 1 m1		CAAT-box							Box II				ATC-motif
	ATTCTCTAAC	GTTTTCTTAC	CCATCTTTTT	TCAGAAGAGG	GCTTATCTGGTCCA	CTTTATCTCTTCCA	CCTTTTG	CAACAAACCCCTT	TTCCAACAAACCCC	GATGA(C/T)(A/G)TG(A/G)	GATGACATGG	GATGATGTGG	GTTGACGTGA	(T/C)C(T/C)AACGG(T/C)(T/C)A	TCAAACGGT	TCCAACGGT	aaaAaaC(G/C)GTTA	TTTTTACGGTTA	ATCCCACCTAC	attctcaCCTACCA	CCTTATCCA	CTTTATCA	CAGCGTGTGGC	CATCGTGTGGC	GATTCTGTGGC	GCGGTAATT	GGTTAA	GGTTAAT	GTGTGTGAA	AAGATAAGATT	AAGGATAAGG	GATAGGA	GATAGGG	ACCTAACCCGG	ACCTAACCCGC	AGCTCAATTTCA	CAAAT	CAACCAACTCC	CCAAT	CCCAATTT	TGCAAATCT	TGCCAAC	ACACGTAGA	ACACGTTGT	CCACGTGGC	TGGTAATAA	AGCTATCCA	AGTAATCT	TGCTATCCA
Khe00247	0	1	0	0	0	0	0	0	0	0	0	0	0	0	0	0	0	0	0	0	0	0	0	0	0	0	0	0	0	0	0	0	0	0	0	0	7	0	13	0	0	0	0	0	0	0	0	0	0
Khe00331	0	0	0	0	0	0	0	0	0	0	0	0	0	0	0	0	0	0	0	0	0	0	0	0	0	0	0	0	0	0	0	0	0	0	0	0	4	0	10	0	0	0	0	0	0	0	0	0	0
Khe00343	0	0	1	0	0	0	2	0	0	0	0	1	0	0	0	0	0	0	0	0	0	0	0	0	0	0	0	0	0	0	0	0	0	0	0	0	12	0	4	0	0	0	0	0	0	0	0	0	0
Khe01149	1	0	1	0	0	0	0	0	0	0	0	1	0	0	0	0	0	0	0	0	0	0	0	0	0	0	1	0	0	1	1	0	0	1	0	0	7	0	3	0	0	0	0	0	0	0	0	0	0
Khe01193	0	0	0	0	0	0	0	0	0	0	0	0	0	0	0	0	0	0	0	0	0	1	0	0	0	0	0	0	0	0	0	0	0	0	0	0	11	0	1	0	0	0	0	0	0	0	0	0	0
Khe01197	0	0	0	0	0	0	1	0	1	0	0	0	1	0	0	0	0	0	0	0	1	0	0	0	0	0	0	1	0	0	0	0	1	0	0	0	7	0	8	0	0	1	0	0	0	0	0	0	0
Khe01264	0	0	2	0	0	0	1	0	0	0	0	0	0	0	0	0	0	0	0	0	0	0	0	0	0	0	0	0	0	0	0	0	0	0	0	0	5	0	11	0	0	0	0	0	0	0	0	0	0
Khe01265	0	1	1	0	0	0	0	0	0	0	0	1	0	0	0	0	0	0	0	0	0	0	0	0	0	0	0	0	0	0	1	0	0	0	0	0	3	0	11	0	0	0	0	0	0	0	0	0	0
Khe01268	0	0	1	0	0	0	0	0	0	0	0	1	0	0	0	0	0	0	1	0	0	0	0	0	0	0	1	0	0	1	0	0	0	0	0	0	5	0	20	0	0	0	0	0	0	0	0	0	0
Khe01269	1	2	0	0	0	0	0	0	0	0	0	0	0	0	0	0	0	0	0	0	0	0	0	0	0	0	0	0	0	0	1	0	0	0	0	0	14	0	3	0	0	0	0	0	0	0	0	0	0
Khe01272	1	0	0	0	0	0	0	0	0	0	0	0	0	0	0	0	0	0	0	0	0	0	0	0	0	0	1	0	0	0	1	0	0	0	0	0	12	0	4	0	0	0	0	0	0	0	0	0	0
Khe01273	0	2	1	0	0	0	0	0	1	0	0	1	0	0	0	0	0	0	0	0	0	0	0	0	0	0	0	0	1	0	0	0	0	0	0	0	6	0	8	0	0	0	0	0	0	0	0	0	0
Khe01277	0	1	2	0	0	0	0	0	0	0	0	1	0	0	0	0	0	0	0	0	0	0	0	0	0	0	0	0	0	0	1	0	0	0	0	0	7	0	13	0	0	0	0	0	0	0	0	0	0
Khe01278	0	2	0	0	0	0	0	0	0	0	0	1	0	0	0	0	0	0	0	0	0	0	0	0	0	0	0	0	0	0	0	0	0	0	0	0	8	0	11	1	0	1	0	0	0	0	0	0	0
Khe01470	0	0	0	0	0	0	0	0	0	0	0	0	1	0	0	0	0	0	0	0	0	0	0	0	0	0	0	0	0	0	0	0	0	0	0	0	9	0	3	0	0	0	0	0	0	0	0	1	0
Khe01839	0	1	1	0	0	0	0	0	0	0	0	2	0	0	0	0	0	0	0	0	0	0	0	0	0	0	1	0	0	0	0	0	0	0	0	0	8	0	5	0	0	0	0	0	0	0	0	0	0
Khe01968	0	0	0	0	0	0	0	0	0	0	0	0	0	0	0	0	0	0	0	0	0	0	0	0	0	0	0	0	0	0	0	0	0	0	0	0	7	0	4	0	0	0	0	0	0	0	0	0	0
Khe02397	0	1	0	0	0	0	1	0	0	0	1	0	0	0	0	0	0	0	0	0	0	0	0	0	0	0	1	0	0	0	0	1	2	0	0	0	4	0	5	0	0	0	0	0	0	0	0	0	0
Khe02476	0	0	3	0	0	0	1	0	0	0	0	0	0	0	0	0	0	0	0	0	1	0	0	0	0	0	4	1	0	1	0	1	0	0	0	1	9	0	4	1	0	0	0	0	0	0	0	0	0
Khe02477	0	0	1	0	0	0	1	0	0	0	0	0	0	0	0	0	0	0	0	0	0	0	0	0	0	0	1	0	0	0	0	0	0	0	0	0	8	0	5	0	0	1	0	0	0	0	1	0	0
Khe02478	0	0	0	0	0	0	0	0	0	0	0	0	0	0	0	0	0	0	0	0	0	0	0	0	0	0	0	0	0	0	0	0	0	0	0	0	3	0	3	0	0	0	0	0	0	0	0	0	0
Khe02797	0	0	0	0	0	0	0	0	0	0	0	0	0	0	0	0	0	0	0	0	0	0	0	0	0	0	1	0	0	0	0	1	0	0	0	0	8	0	1	0	0	0	0	0	0	0	0	0	0
Khe02939	0	0	0	0	0	0	1	0	0	0	0	0	0	0	0	0	0	1	0	0	0	0	0	0	0	0	1	1	0	0	0	0	0	0	0	0	14	0	10	2	0	0	0	0	0	0	0	0	0
Khe03277	0	0	1	0	0	0	0	0	0	0	1	0	0	0	0	0	0	0	0	0	0	0	0	0	0	0	1	0	0	0	0	0	0	0	0	0	10	0	1	0	0	1	0	0	0	0	0	0	0
Khe03522	0	0	0	0	0	0	0	0	0	0	0	0	0	0	0	0	0	0	0	0	0	0	0	0	0	0	1	1	0	0	0	0	0	0	0	0	4	0	2	0	0	0	0	0	0	1	0	0	0
Khe03726	0	0	0	1	0	0	0	0	0	0	1	0	0	0	0	0	1	0	0	0	0	0	0	0	1	0	0	0	0	0	1	0	0	0	0	0	8	0	3	0	0	0	0	0	0	0	0	0	0
Khe03775	0	1	1	0	0	0	1	0	0	0	0	0	1	0	0	0	0	0	0	0	0	0	0	0	0	0	0	0	1	0	0	0	0	0	0	0	11	0	7	0	0	1	0	0	0	0	0	0	0
Khe04617	0	0	0	0	0	0	0	0	0	0	0	0	0	0	0	0	0	0	0	0	0	0	0	0	0	0	0	0	0	0	0	0	0	0	0	0	10	0	5	0	0	0	0	0	0	0	0	0	0
Khe04618	0	0	1	0	0	0	0	0	0	0	0	0	0	0	0	0	0	0	0	0	1	0	0	0	0	0	0	2	0	0	1	0	0	0	0	0	9	0	7	0	0	0	0	0	0	0	0	0	0
Khe04705	0	0	0	0	0	0	0	0	0	0	0	0	0	0	0	0	0	0	0	0	0	0	0	0	0	0	1	0	0	1	2	0	0	0	0	0	11	0	3	1	2	0	0	0	0	0	0	0	0
Khe04706	0	2	0	0	0	0	0	0	0	0	0	0	0	0	0	1	0	0	0	0	1	1	0	1	0	0	1	0	0	1	0	2	0	0	0	0	8	0	8	0	0	0	0	0	0	0	0	0	0
Khe04801	0	0	0	0	0	0	1	0	0	0	0	0	0	0	0	0	0	0	0	0	0	0	0	0	0	0	0	0	0	0	1	0	1	0	0	0	6	0	4	0	0	1	0	0	0	0	0	0	0
Khe04802	0	0	2	1	0	0	0	0	0	0	1	0	0	0	0	0	0	0	1	0	0	0	0	0	0	0	2	2	0	0	0	0	0	0	0	0	7	0	9	1	0	1	0	0	0	0	0	0	0
Khe05023	0	0	0	0	0	0	2	0	0	0	0	1	0	0	0	0	0	0	0	0	0	0	0	0	0	0	0	0	1	0	0	0	0	0	0	0	10	0	10	0	0	1	0	0	0	0	0	0	0
Khe05026	0	0	0	0	0	0	2	0	0	0	0	0	0	0	0	0	0	0	0	0	0	0	0	0	0	0	1	0	0	0	0	1	0	0	0	0	10	0	3	0	0	0	0	0	0	0	0	0	0
Khe05027	0	0	0	0	0	0	3	0	0	0	0	0	0	0	0	0	0	0	0	0	0	0	0	0	0	0	1	0	0	0	0	1	0	0	0	0	10	0	3	0	0	0	0	0	0	0	0	0	0
Khe05028	0	0	0	0	0	0	3	0	0	0	0	0	0	0	0	0	0	0	0	0	0	0	0	0	0	0	1	0	0	0	0	1	0	0	0	0	10	0	3	0	0	0	0	0	0	0	0	0	0
Khe05039	0	0	1	2	0	0	2	0	0	0	0	0	0	0	0	0	0	0	0	0	0	0	0	0	0	0	2	1	0	0	0	0	0	0	0	0	8	0	5	0	0	0	0	0	0	0	0	0	0
Khe05068	0	0	0	1	0	0	2	0	0	0	1	0	0	0	0	0	0	0	0	0	0	0	0	0	0	0	0	0	0	0	0	1	1	0	0	0	9	1	10	0	0	1	0	0	0	0	0	0	0
Khe05160	0	0	1	0	0	0	0	0	0	0	0	0	0	0	0	0	0	0	0	0	0	0	0	0	0	0	1	0	1	1	0	0	0	0	0	0	10	0	7	2	0	1	0	0	0	0	0	0	0
Khe05471	0	0	0	0	0	0	0	0	0	0	0	1	0	0	0	0	0	0	0	0	0	0	0	0	0	0	0	0	0	0	0	0	0	0	0	0	16	0	9	1	0	1	0	0	0	0	0	0	0
Khe05491	0	0	0	0	0	0	0	0	0	0	1	1	0	0	0	0	0	0	0	0	0	0	0	0	0	0	0	1	0	0	0	0	0	0	0	0	3	1	0	0	0	1	0	0	0	0	0	0	0
Khe05492	0	0	0	0	0	0	0	0	0	0	1	1	0	0	0	0	0	0	0	0	0	0	0	0	0	0	0	1	0	0	0	0	0	0	0	0	4	1	0	0	0	1	0	0	0	0	0	0	0
Khe05493	0	0	1	1	0	0	0	0	0	1	0	0	1	0	0	0	1	0	0	0	0	0	0	0	0	0	1	0	0	1	0	0	0	0	0	0	9	0	3	0	0	0	0	0	0	0	0	0	0
Khe05494	0	0	1	1	0	0	0	0	0	1	0	0	1	0	0	0	1	0	0	0	0	0	0	0	0	0	1	0	0	1	0	0	0	0	0	0	9	0	3	0	0	0	0	0	0	0	0	0	0
Khe05779	0	0	1	0	0	0	0	0	0	0	0	0	0	0	0	0	0	0	0	0	0	0	0	0	0	0	0	0	0	0	0	0	0	0	0	0	7	0	2	0	0	0	0	0	0	0	0	0	0
Khe05954	0	0	0	0	0	0	1	0	0	0	0	0	0	0	1	0	0	0	0	0	0	0	0	0	0	0	0	0	0	0	0	0	0	0	0	0	4	0	3	0	0	1	0	0	0	0	0	0	0
Khe06018	0	0	2	0	0	0	1	0	0	0	0	0	0	0	0	0	0	0	0	0	0	0	0	0	0	0	1	0	0	0	0	0	0	0	0	0	9	0	6	1	0	0	0	0	0	0	0	0	0
Khe06062	0	0	0	0	0	0	1	0	0	1	0	0	0	0	0	0	0	0	0	0	0	0	0	0	0	0	0	0	0	0	0	0	0	0	0	0	4	0	5	0	0	0	0	0	0	0	0	0	0
Khe06082	0	0	0	2	0	0	0	0	0	0	1	0	1	0	0	0	0	0	0	0	0	0	0	0	0	0	1	0	0	0	0	1	0	0	0	0	9	0	5	0	0	0	0	0	0	0	0	0	0
Khe06121	0	0	1	0	0	0	0	0	0	0	0	0	0	0	0	0	0	0	0	0	0	0	0	0	1	0	2	1	0	3	0	0	0	0	0	0	9	0	7	0	0	0	0	0	0	0	0	0	0
Khe06513	0	0	1	0	0	0	0	0	0	0	0	0	0	0	0	0	0	1	1	0	0	0	0	0	0	0	2	0	0	0	0	0	0	0	0	0	2	0	12	0	0	0	0	0	0	0	0	0	0
Khe06773	0	0	0	0	0	0	0	0	0	0	0	0	0	0	1	0	0	0	0	0	0	0	0	0	0	0	2	0	0	0	0	0	0	0	0	0	14	1	2	0	0	1	0	0	0	0	0	0	0
Khe06881	1	0	1	0	0	0	0	0	0	0	1	0	0	0	0	0	0	0	0	0	0	0	0	0	0	0	1	0	0	0	1	1	0	0	0	0	12	0	7	0	0	1	0	0	0	0	0	0	0
Khe06882	0	0	0	0	0	0	3	0	0	0	0	0	0	0	0	0	0	0	0	0	0	0	0	0	1	0	0	0	0	0	0	0	1	0	0	0	8	0	4	0	0	2	0	0	0	0	0	0	0
Khe06883	0	0	0	0	0	0	0	0	0	0	0	0	0	0	0	0	0	0	0	0	0	1	0	0	0	0	1	1	1	1	0	0	1	0	0	0	5	0	3	0	0	0	0	0	0	0	0	0	0
Khe06888	0	0	1	0	0	0	1	0	0	0	0	0	1	1	0	0	0	0	0	0	0	0	0	0	0	0	0	0	0	1	0	0	0	0	0	0	9	0	28	0	0	0	0	0	0	0	0	0	0
Khe06889	0	0	0	0	0	0	0	0	0	1	0	0	1	0	0	0	0	0	0	0	0	0	0	0	0	0	1	0	0	1	1	0	0	0	0	0	4	0	9	0	0	1	0	0	0	0	0	0	0
Khe06890	3	0	1	0	0	0	0	0	0	0	0	0	0	0	0	0	0	0	0	0	0	0	0	0	0	0	2	1	0	0	0	0	0	0	0	0	3	0	1	0	0	0	0	0	0	0	0	0	0
Khe06891	0	1	0	0	0	0	0	0	0	1	0	0	0	0	0	0	0	0	0	0	0	0	0	0	0	0	0	0	0	0	0	0	0	0	0	0	12	0	3	0	0	0	0	0	0	0	0	0	0
Khe06894	0	0	0	0	0	0	1	0	0	0	0	0	0	0	0	0	0	0	0	0	0	0	0	0	0	0	2	1	0	0	0	0	0	0	0	0	6	1	5	0	0	2	0	0	0	0	0	0	0
Khe06895	0	0	0	0	0	0	0	0	0	0	0	0	0	0	0	0	0	0	0	0	0	0	0	0	0	0	1	1	0	0	0	0	0	0	0	0	15	0	2	0	0	0	0	0	0	0	0	0	0
Khe06983	0	2	1	0	0	0	1	0	0	0	0	0	0	0	0	0	0	0	0	0	0	0	0	0	0	0	1	0	0	0	0	1	1	0	0	0	12	0	3	0	0	0	0	0	0	0	0	0	0
Khe06984	0	0	0	0	0	0	0	0	0	0	0	0	1	0	0	0	0	0	0	0	0	0	0	0	0	0	0	0	0	1	0	0	0	0	0	0	3	0	20	0	0	0	0	0	0	0	0	0	0
Khe07225	0	2	0	0	0	0	0	0	0	0	0	0	0	0	0	0	0	0	0	0	0	0	0	0	0	0	0	1	0	0	1	0	0	0	0	0	5	0	2	1	0	0	0	0	0	0	0	0	0
Khe07297	0	0	0	1	0	0	2	0	0	0	0	0	0	0	0	0	0	0	0	0	0	0	0	0	0	0	1	0	0	0	0	0	0	0	0	0	8	0	11	0	0	0	0	0	0	0	0	0	0
Khe07339	0	0	0	0	0	0	0	0	0	0	1	0	0	0	0	0	0	0	0	0	0	0	0	0	0	0	0	0	0	0	0	0	0	0	0	0	10	0	1	0	0	0	0	0	1	0	0	0	0
Khe07353	1	0	1	1	0	0	1	0	0	0	0	0	0	0	0	0	0	0	0	0	0	0	0	0	0	0	0	0	1	0	0	0	0	0	0	0	11	0	2	2	0	0	0	0	0	0	0	0	1
Khe07355	0	0	0	0	0	0	0	0	0	0	0	0	0	0	0	0	0	0	0	0	0	0	0	0	0	0	1	0	0	0	1	0	0	0	0	0	8	0	19	0	0	0	0	0	0	0	0	0	0
Khe07357	2	0	0	0	0	1	0	0	0	1	0	0	0	0	0	0	0	0	0	0	0	0	0	0	0	0	0	0	0	0	0	0	0	0	0	0	4	0	6	0	0	0	0	0	0	0	0	0	0
Khe07362	1	1	0	0	0	0	0	0	0	0	0	0	0	0	0	0	0	0	0	0	0	0	0	0	0	0	1	0	0	0	0	1	1	0	0	1	13	0	9	1	0	0	0	0	0	0	0	0	0
Khe07363	1	1	0	0	0	0	0	0	0	0	0	0	0	0	0	0	0	0	0	0	0	0	0	0	0	0	1	0	0	0	0	1	1	0	0	0	12	0	9	1	0	0	0	0	0	0	0	0	0
Khe07364	0	0	0	0	0	0	0	0	0	0	0	0	0	0	0	0	0	0	0	0	0	0	0	0	0	0	1	0	0	0	0	1	0	0	0	0	9	0	7	0	1	0	0	0	0	0	0	0	0
Khe07365	0	0	0	1	0	0	0	0	0	0	0	0	0	0	0	0	0	0	0	0	0	0	0	0	0	0	2	0	0	0	1	0	0	0	0	0	7	0	3	0	0	0	0	0	0	0	0	0	0
Khe07366	1	1	0	0	0	0	0	0	0	0	0	0	0	0	0	0	0	0	0	0	0	0	0	0	0	0	1	0	0	0	0	1	1	0	0	0	11	0	9	1	0	0	0	0	0	0	0	0	0
Khe07369	0	0	0	0	0	0	0	0	0	0	0	0	0	0	0	0	0	0	0	0	0	0	0	0	0	0	0	0	0	0	0	1	0	0	0	0	10	0	4	1	0	0	0	0	0	0	0	0	0
Khe07370	0	0	0	0	0	0	0	0	0	0	1	0	0	0	0	0	0	0	0	0	0	1	0	0	0	0	0	0	0	0	0	0	0	0	0	0	9	0	8	0	0	0	0	0	0	0	0	0	0
Khe07387	0	0	0	0	0	0	0	0	0	1	1	0	0	0	0	0	0	0	0	0	0	0	0	0	0	0	2	0	0	0	0	0	1	0	0	0	7	0	4	0	0	0	0	0	0	0	0	0	0
Khe07389	1	1	1	0	0	0	0	0	0	0	0	2	0	0	0	1	0	0	0	0	0	0	0	0	0	0	0	0	0	0	0	0	0	0	0	0	6	0	2	0	0	0	0	0	0	0	0	0	0
Khe07390	1	1	0	0	0	0	0	0	0	0	0	4	0	0	0	3	0	0	0	0	0	0	0	0	0	0	1	0	0	0	0	0	1	0	0	0	7	0	1	0	1	0	0	0	0	0	0	0	0
Khe07391	0	2	0	0	0	0	0	0	0	0	0	0	0	0	0	0	0	0	0	0	0	0	0	0	0	0	0	1	0	0	1	0	0	0	0	0	8	0	3	1	0	0	0	0	0	0	0	0	0
Khe07394	3	0	0	0	0	0	1	0	0	0	0	0	0	0	0	0	0	0	0	0	0	0	0	0	0	0	0	0	0	0	0	1	0	0	0	0	2	0	0	0	0	0	0	0	0	0	0	0	0
Khe07396	1	0	1	0	0	0	0	0	0	0	0	0	0	0	0	0	0	0	0	0	0	0	0	0	0	0	0	0	0	0	0	0	0	0	0	0	8	2	2	0	0	0	0	0	0	0	0	0	0
Khe07399	0	0	0	0	0	0	0	0	0	0	0	0	0	0	0	0	0	0	0	0	0	0	0	0	0	0	1	0	0	0	0	0	0	0	0	0	3	0	1	0	0	0	0	0	0	0	0	0	0
Khe07400	1	0	0	0	0	0	2	0	0	0	0	0	0	0	0	0	0	0	0	0	0	0	0	0	0	0	1	0	0	0	0	0	0	0	0	0	7	0	2	0	0	0	0	0	0	0	0	0	0
Khe07402	1	0	0	0	0	0	0	0	0	0	0	0	0	0	0	0	0	0	0	0	0	0	0	0	0	0	1	0	1	0	0	0	0	0	0	0	7	0	1	0	0	0	0	0	0	0	0	0	0
Khe07799	1	0	0	1	0	0	1	0	0	0	0	0	1	0	0	0	0	0	0	0	0	0	0	0	0	0	0	0	0	0	0	0	0	0	0	0	7	0	4	0	0	0	1	0	0	0	0	0	0
Khe08101	0	1	0	0	0	0	0	0	0	0	0	1	1	0	0	0	0	0	0	0	1	0	0	0	0	0	2	1	1	1	0	1	0	0	0	0	7	0	4	0	0	1	0	0	0	0	0	0	0
Khe08119	0	0	0	0	0	0	0	0	0	0	0	1	1	0	0	0	0	0	0	0	1	0	0	0	0	0	1	1	0	1	0	1	0	0	0	0	10	0	5	0	0	1	0	0	0	0	0	0	0
Khe08273	0	0	0	0	0	0	0	0	0	0	0	0	0	0	0	0	0	0	0	0	0	0	0	0	0	0	1	1	0	0	0	2	0	0	0	0	11	0	7	0	0	0	0	0	0	0	0	0	0
Khe08274	0	0	1	0	0	0	2	0	0	0	0	0	0	0	0	0	0	0	0	0	0	0	0	0	0	0	1	0	0	0	0	0	0	0	0	0	15	0	3	0	0	1	0	0	0	0	0	0	0
Khe08277	1	0	0	0	0	0	0	0	0	0	2	0	0	0	0	0	0	0	0	0	0	0	0	0	0	0	1	0	0	0	0	0	1	0	0	0	6	0	3	0	1	1	0	0	0	0	0	0	0
Khe08547	0	0	1	0	0	0	3	0	0	1	0	0	0	0	0	0	0	0	0	0	1	0	0	0	0	0	3	0	0	0	2	1	0	0	0	0	6	0	4	0	0	0	0	0	0	0	0	0	0
Khe08551	0	0	0	0	0	0	1	0	0	0	0	1	0	0	0	0	0	0	0	0	0	0	0	0	0	0	0	0	0	0	0	0	1	0	0	1	1	0	8	0	0	0	0	0	0	0	0	0	0
Khe08553	0	0	0	0	0	0	0	0	0	0	0	2	0	0	0	0	0	0	0	0	0	0	0	0	0	0	0	0	0	0	0	1	1	0	0	0	8	0	2	0	1	0	0	0	0	0	0	0	0
Khe08560	0	0	1	0	1	0	0	0	0	1	0	1	0	0	0	0	0	0	0	0	0	0	0	0	0	0	1	2	0	0	0	0	0	0	0	0	12	1	3	0	0	0	0	0	0	0	0	0	0
Khe08766	0	1	1	0	0	0	0	0	0	0	0	0	0	0	0	0	0	0	0	0	0	0	0	0	0	0	0	0	0	0	0	0	0	0	0	0	6	0	3	0	0	0	0	0	0	0	0	0	0
Khe08950	1	0	1	0	0	0	0	0	0	0	0	0	0	1	1	0	0	0	0	0	0	0	0	0	0	0	0	0	0	0	0	0	0	0	0	0	6	0	15	0	0	0	0	0	0	0	0	0	0
Khe09521	0	0	0	0	0	0	1	0	0	0	0	1	0	0	0	0	0	0	0	0	0	0	0	0	0	0	0	0	0	0	1	1	0	0	0	0	8	0	6	1	0	1	0	0	0	0	0	0	0
Khe09524	1	0	2	1	0	0	0	0	0	0	0	0	0	0	0	0	0	0	0	0	0	0	0	0	0	0	0	0	0	0	0	0	0	0	0	0	8	0	3	0	0	2	0	0	0	0	0	0	0
Khe09526	0	1	0	1	0	0	0	0	0	0	0	0	0	0	0	0	0	0	0	0	0	0	0	0	0	0	1	0	0	1	1	0	1	0	0	0	11	0	3	0	0	0	0	0	0	0	0	0	0
Khe09532	0	1	0	0	0	0	0	0	0	0	0	0	0	0	0	0	0	0	0	0	0	0	0	0	0	0	2	1	0	1	0	1	0	0	0	0	12	0	3	0	0	0	0	0	0	0	0	0	0
Khe09533	0	0	0	1	0	0	0	0	0	0	0	1	0	0	0	0	0	0	1	0	0	0	0	0	0	0	0	1	0	0	1	1	0	0	0	0	3	0	2	0	0	1	0	0	0	0	0	0	0
Khe09534	0	0	2	0	0	0	1	0	0	0	0	0	0	0	0	0	0	0	0	0	0	0	0	0	0	0	0	0	0	0	0	0	0	0	0	0	5	0	0	0	0	0	0	0	0	0	0	0	0
Khe09535	0	0	0	0	0	0	0	0	0	0	0	1	0	0	0	0	1	0	0	0	0	0	0	0	0	0	0	1	0	0	1	0	1	0	0	0	4	0	6	0	0	0	0	0	0	1	0	0	0
Khe09538	0	0	0	0	0	0	0	0	0	0	0	0	0	0	0	0	0	0	0	0	0	0	0	0	0	0	1	0	0	1	0	0	0	0	0	0	8	1	6	0	0	0	0	0	0	0	0	0	0
Khe09540	0	0	0	0	0	0	2	0	0	0	0	0	1	0	0	0	0	0	0	0	0	0	0	0	0	0	0	0	0	0	0	0	0	0	0	0	8	0	10	0	0	0	0	0	0	0	0	0	0
Khe09545	0	0	0	1	0	0	3	0	0	0	0	0	0	0	0	0	0	0	0	0	0	0	0	0	0	0	5	0	0	0	0	0	0	0	0	0	7	0	8	0	0	0	0	0	0	0	0	0	0
Khe09638	0	0	2	0	0	0	3	0	0	1	0	0	0	0	0	0	0	0	0	0	0	0	0	0	0	0	0	1	0	0	0	1	0	0	0	0	6	0	6	0	0	1	0	0	0	0	0	0	0
Khe09662	0	0	0	0	0	0	1	0	0	0	0	0	0	0	0	0	0	0	0	0	0	0	0	0	0	0	0	1	0	0	0	0	1	0	0	0	6	0	6	0	0	2	0	0	0	0	0	0	0
Khe09957	0	0	0	0	0	0	0	0	0	0	0	0	0	0	0	0	0	0	0	0	0	0	0	0	0	0	0	1	0	0	0	0	0	0	0	0	12	0	3	0	0	0	0	0	0	0	0	0	0
Khe09960	1	0	2	0	0	0	1	0	0	0	0	0	0	0	0	0	0	0	0	0	0	0	0	0	0	0	1	0	0	1	0	0	0	0	0	0	8	0	7	0	0	0	0	0	0	0	0	0	0
Khe09962	1	0	2	0	0	0	1	0	0	0	0	0	0	0	0	0	0	0	0	0	0	0	0	0	0	0	1	0	0	1	0	0	0	0	0	0	8	0	7	0	0	0	0	0	0	0	1	0	0
Khe09968	2	0	1	0	0	0	0	0	0	0	1	0	0	0	0	0	0	0	0	0	0	0	0	0	0	0	1	0	0	0	0	2	1	0	0	0	3	0	3	0	0	0	0	0	0	0	0	1	0
Khe09978	0	0	3	0	0	0	0	0	0	0	0	0	0	0	0	0	0	0	0	0	0	0	0	0	0	0	2	0	0	0	0	0	0	0	0	0	9	0	4	0	0	1	0	0	0	0	0	0	0
Khe10007	0	1	1	0	0	0	0	0	0	0	1	0	0	0	0	0	0	0	0	0	0	0	0	0	0	0	0	0	0	0	0	0	0	0	0	0	9	0	8	0	0	0	0	0	0	1	0	0	0
Khe10011	0	1	0	0	0	0	0	0	0	0	1	1	0	0	0	0	0	0	0	0	0	0	0	0	0	0	2	0	0	0	1	0	0	0	0	0	3	0	6	0	0	0	0	0	0	0	0	0	0
Khe10028	0	0	1	0	0	0	0	0	0	0	1	1	0	0	0	0	0	0	0	0	0	0	0	0	0	0	0	0	0	0	0	0	0	0	0	0	6	0	8	0	0	0	0	0	0	1	0	0	0
Khe10029	0	0	1	0	0	0	0	0	0	0	1	0	0	0	0	0	0	0	0	0	0	0	0	0	0	0	0	0	0	0	0	0	0	0	0	0	8	0	8	0	0	0	0	0	0	1	0	0	0
Khe10114	1	0	1	0	0	0	0	0	0	0	0	0	0	0	0	0	0	0	0	0	0	0	0	0	0	0	1	0	0	0	0	0	0	0	0	0	11	0	6	1	0	0	0	0	0	0	0	0	0
Khe10168	0	0	1	0	0	0	0	0	0	0	0	0	0	0	0	0	1	0	0	0	0	0	0	0	0	0	0	0	0	0	0	0	0	0	0	0	11	0	11	1	0	0	0	0	0	0	0	0	0
Khe10169	0	0	1	0	0	0	0	0	0	0	0	0	1	0	0	0	1	0	0	0	0	0	0	0	0	0	0	0	0	0	0	0	0	0	0	0	6	0	4	0	0	0	0	0	0	0	0	1	0
Khe10210	0	0	0	0	0	0	0	0	0	0	0	1	0	0	0	0	0	0	0	0	0	0	0	0	0	0	1	0	0	0	0	0	0	0	0	0	12	0	4	1	0	0	0	0	0	0	0	0	0
Khe10260	0	1	0	0	0	0	0	0	0	0	0	0	0	0	0	0	0	0	0	0	0	0	0	0	0	0	0	0	0	0	1	0	0	0	0	0	9	1	3	0	0	1	0	0	0	0	0	0	0
Khe10263	0	0	0	0	0	0	0	0	0	0	0	0	1	0	0	0	0	0	0	0	0	1	0	0	0	0	0	2	0	0	0	0	0	0	0	0	15	0	5	0	0	0	0	0	0	0	0	0	0
Khe10305	0	0	0	1	0	0	0	0	0	0	0	0	0	0	0	0	0	0	0	0	0	0	0	0	0	0	1	0	0	1	0	0	0	0	0	0	8	0	15	0	0	0	0	0	0	0	0	0	0
Khe10564	1	0	0	0	0	0	1	0	0	1	0	0	0	0	0	0	0	0	0	0	0	0	0	0	0	0	0	0	0	0	0	0	0	0	0	0	17	0	7	0	0	0	0	0	0	0	0	0	0
Khe11183	4	0	2	0	0	0	0	0	0	0	0	0	0	0	0	0	0	0	0	0	0	0	0	0	0	0	0	0	0	0	0	0	0	0	0	0	3	0	0	0	0	0	0	0	0	0	0	0	0
Khe11439	1	0	1	0	0	0	0	0	0	0	1	0	0	0	0	0	0	0	0	0	0	0	0	0	0	0	1	0	0	0	0	1	0	0	0	0	4	0	8	1	0	0	0	0	0	0	0	0	0
Khe11492	1	0	0	0	0	0	2	0	0	0	1	0	0	0	0	0	0	0	0	0	0	0	0	0	0	0	0	0	0	0	0	0	0	0	0	0	4	1	9	0	0	0	0	0	0	0	0	0	0
Khe11604	0	0	0	0	0	0	0	0	0	0	0	0	0	0	0	0	0	0	0	0	0	0	0	0	0	0	3	1	0	0	0	0	0	0	0	0	11	0	5	1	0	0	0	0	0	0	0	0	0
Khe11608	0	0	0	0	0	0	0	0	0	0	0	0	0	0	0	0	0	0	0	0	0	1	0	0	0	0	0	0	0	0	0	0	0	0	0	0	10	0	8	0	0	0	0	0	0	0	0	0	0
Khe11609	0	0	0	0	0	0	0	0	0	0	0	0	0	0	0	0	0	0	0	0	0	0	0	0	0	0	2	0	0	0	0	0	0	0	0	0	11	0	6	2	0	0	0	0	0	0	0	0	0
Khe11684	1	0	1	0	0	0	0	0	0	0	0	0	0	0	0	0	0	0	0	0	0	0	0	0	0	0	0	0	0	2	0	0	0	0	0	0	4	0	4	0	0	0	0	0	0	0	0	0	0
Khe11687	0	1	1	0	0	0	0	0	0	0	1	0	0	0	0	0	0	0	0	0	0	0	0	0	0	1	1	0	0	0	1	1	0	0	0	0	6	0	4	0	0	0	0	0	0	0	0	0	0
Khe11752	0	0	0	0	0	0	0	0	0	0	0	1	0	0	0	0	0	0	0	0	0	0	0	0	0	0	0	0	0	0	0	0	1	0	0	0	9	0	2	0	0	0	0	0	0	0	0	0	0
Khe11806	0	0	0	0	0	0	0	0	0	0	0	0	0	0	0	0	0	0	1	0	0	0	0	0	0	0	2	0	0	1	0	0	2	0	0	0	8	0	5	0	0	0	0	0	0	0	0	0	0
Khe11808	0	0	0	0	0	0	1	0	0	0	0	0	0	0	0	0	0	0	0	0	0	0	0	0	0	0	2	1	0	0	0	0	0	0	0	0	7	1	9	0	0	0	0	0	0	0	0	0	0
Khe11809	0	0	1	0	0	0	1	0	0	0	0	0	0	0	0	0	0	0	0	0	0	0	0	0	0	0	0	0	0	0	0	0	0	0	0	0	3	0	19	0	0	0	0	0	0	0	0	0	0
Khe11811	0	0	0	0	0	0	0	0	0	0	1	0	0	0	0	0	0	0	0	0	0	0	0	0	0	1	0	0	0	0	0	0	0	0	0	0	11	0	9	2	0	0	0	0	0	0	0	0	0
Khe12632	0	1	1	0	0	0	0	0	0	0	0	0	0	0	0	0	0	0	0	0	0	0	0	0	0	0	2	0	0	2	0	0	0	0	0	0	8	0	7	0	0	1	0	0	0	0	0	0	0
Khe12802	0	0	1	0	0	0	0	0	0	1	0	0	0	0	0	0	0	0	0	0	0	0	0	0	0	0	1	0	0	0	0	0	0	0	0	0	6	0	11	0	0	0	0	0	0	0	0	0	0
Khe12926	0	0	0	0	0	0	0	0	0	0	0	0	1	0	0	0	0	0	0	0	0	0	0	0	0	0	0	0	0	0	0	0	0	0	0	0	6	0	2	0	0	0	0	0	0	1	0	0	0
Khe13097	0	0	0	0	0	0	1	0	0	0	0	1	0	0	0	0	0	0	0	0	0	0	0	0	0	0	0	0	0	0	0	0	0	0	0	0	5	0	4	2	0	1	0	0	0	0	0	0	0
Khe13383	0	0	1	0	0	0	0	0	0	1	0	1	0	0	0	0	0	0	0	0	0	0	0	0	0	0	1	1	0	0	0	0	0	0	0	0	8	1	7	0	0	0	0	0	0	0	0	0	0
Khe13385	0	1	1	0	0	0	0	0	0	0	0	0	0	0	0	0	0	0	0	0	0	1	0	0	0	0	0	0	1	0	0	0	0	0	0	0	6	0	6	0	0	1	0	0	0	0	0	0	0
Khe13612	1	0	0	1	0	0	0	0	0	0	0	0	0	0	0	0	0	0	0	0	0	0	0	0	0	0	1	1	0	0	0	0	0	0	0	0	7	0	2	0	0	0	0	0	0	0	0	0	0
Khe13613	1	0	0	0	0	0	0	0	0	0	0	1	0	0	0	0	0	0	1	0	0	1	0	0	0	0	1	0	0	0	0	0	0	0	0	0	5	0	2	0	0	0	0	0	0	0	0	0	0
Khe13615	0	0	1	0	0	0	0	1	0	0	0	0	0	0	0	0	0	0	0	0	0	0	0	0	0	0	1	0	0	1	0	0	0	0	0	0	9	0	4	0	0	1	0	0	0	0	0	0	0
Khe13617	0	0	1	0	0	0	0	0	0	0	0	0	0	0	0	0	0	0	0	0	0	0	0	0	0	0	2	1	0	0	3	1	0	0	0	0	11	0	3	0	0	0	0	0	0	0	0	1	0
Khe13628	0	0	1	0	0	0	0	0	0	0	0	1	0	0	0	0	0	0	0	0	0	0	1	0	0	0	0	0	0	0	0	0	1	0	0	0	11	0	4	0	0	0	0	0	0	0	0	0	0
Khe13633	0	0	2	0	0	0	0	0	0	0	0	1	0	0	0	0	0	0	0	0	0	0	0	0	0	0	2	0	0	0	0	0	0	0	0	0	12	0	7	0	0	1	0	0	0	0	0	0	0
Khe13635	0	0	1	1	0	0	0	0	0	0	0	0	0	0	0	0	0	0	0	0	0	0	0	0	0	0	0	0	0	1	0	0	0	0	0	0	3	0	3	0	0	0	1	0	0	0	1	0	0
Khe13940	0	1	0	0	0	0	0	0	0	0	0	0	0	0	0	0	0	0	0	0	0	1	0	0	0	0	0	0	0	0	1	1	0	0	0	0	13	0	10	1	0	0	0	0	0	0	0	0	0
Khe14078	0	0	0	0	0	0	0	0	0	0	0	0	0	0	0	0	0	0	0	0	0	0	0	0	0	0	0	0	0	0	0	0	0	0	0	0	7	0	16	1	0	1	0	0	0	0	0	0	0
Khe14242	1	0	2	0	0	0	0	0	0	0	0	0	1	0	0	0	0	0	0	0	0	0	0	0	0	0	1	0	0	0	0	1	0	0	0	0	7	1	6	0	0	0	0	0	0	0	0	0	0
Khe14453	1	0	2	0	0	0	0	0	0	0	0	0	0	1	0	0	0	0	1	0	0	0	0	0	0	0	1	0	1	0	0	0	0	0	0	0	9	0	2	0	0	0	0	0	0	0	0	0	0
Khe15241	0	0	0	0	0	0	0	0	0	0	0	1	0	0	0	0	0	0	0	0	0	0	0	0	0	0	0	0	0	0	0	0	0	0	0	0	10	0	2	0	0	0	0	0	0	0	0	0	0
Khe15772	0	1	0	0	0	0	0	0	0	0	0	0	0	0	0	0	0	0	0	0	0	1	0	0	0	0	2	1	0	0	0	0	0	0	0	0	8	0	12	0	0	0	0	0	0	0	1	0	1
Khe15844	0	0	0	0	0	0	1	0	0	0	0	0	0	0	0	0	0	0	0	0	0	0	0	0	0	0	1	0	0	0	0	2	0	0	0	0	7	0	3	0	0	0	0	0	0	0	0	0	0
Khe15849	1	0	0	0	0	0	0	0	0	0	0	0	0	0	0	0	0	0	0	0	0	0	0	0	0	0	1	0	0	0	0	1	0	0	0	0	7	0	4	0	0	0	0	0	0	0	0	0	0
Khe15850	0	0	0	0	0	0	1	0	0	0	0	0	0	0	0	0	0	0	0	0	0	0	0	0	0	0	0	0	0	0	0	1	0	0	0	0	5	0	2	0	0	0	0	0	0	0	0	0	0
Khe15854	0	0	0	0	0	0	1	0	0	0	0	0	0	0	0	0	0	0	0	0	0	0	0	0	0	0	0	0	0	1	1	1	0	0	0	0	5	0	6	1	0	0	0	0	0	0	0	0	0
Khe15856	1	0	1	0	0	0	1	0	0	0	0	0	0	0	0	0	0	0	1	1	0	0	0	0	0	0	2	1	0	0	0	0	0	0	0	0	15	0	6	0	0	0	0	0	0	0	0	0	0
Khe15859	1	0	1	0	0	0	0	0	0	0	0	0	0	0	0	0	0	0	0	0	0	0	0	0	0	0	1	0	0	0	0	0	0	0	0	0	7	0	3	0	0	0	0	0	0	0	0	0	0
Khe15863	0	0	1	1	0	0	0	0	0	0	0	0	0	0	0	0	0	0	0	0	0	0	0	0	0	0	0	0	0	0	1	0	0	0	0	0	4	0	5	0	0	0	0	0	0	0	0	0	0
Khe15865	0	0	0	1	0	0	0	0	0	0	0	0	0	0	0	0	0	0	0	0	0	0	0	0	0	0	1	0	0	0	0	0	0	0	0	0	5	0	1	1	0	0	0	0	0	0	0	0	0
Khe15867	1	0	0	0	0	0	2	0	0	0	0	0	0	0	0	0	0	0	0	0	0	0	0	0	0	0	2	0	0	0	0	0	0	0	0	0	10	0	6	0	0	0	0	0	0	0	0	0	0
Khe15869	0	0	1	0	0	0	0	0	0	0	0	0	0	0	0	0	0	0	0	0	0	0	0	0	0	0	0	0	0	0	0	0	0	0	0	0	11	0	6	0	0	0	0	0	0	0	0	0	0
Khe15870	0	0	1	0	0	0	0	0	0	0	1	0	0	0	0	0	0	0	0	0	0	0	0	0	0	0	1	0	0	0	0	0	0	0	0	0	11	0	6	0	0	0	0	0	0	0	0	0	0
Khe15873	0	0	0	1	0	0	0	0	0	0	0	0	1	0	0	0	0	0	0	0	0	0	0	0	0	0	1	2	0	1	0	0	0	0	0	0	8	0	4	0	0	0	0	0	0	0	0	0	0
Khe15874	1	0	1	1	0	0	2	0	0	0	0	0	0	0	0	0	0	0	0	0	0	0	0	0	0	0	0	0	0	0	0	0	0	0	0	0	14	0	8	1	0	0	0	0	0	0	0	0	0
Khe15889	1	0	0	0	0	0	1	0	0	0	0	0	0	0	0	0	0	0	0	0	0	1	0	0	0	0	0	0	0	0	1	0	0	0	0	0	9	0	2	0	0	0	0	0	0	0	0	0	0
Khe16616	0	0	0	0	0	0	2	0	0	0	0	0	0	0	0	0	0	0	0	0	0	1	0	0	0	0	0	0	0	0	0	0	0	0	0	0	6	0	8	0	0	0	0	0	0	0	0	0	0
Khe16673	0	0	0	0	0	0	0	0	0	0	1	0	1	0	0	0	0	0	0	0	0	0	0	0	0	0	1	0	0	0	0	0	0	0	0	0	11	0	7	0	0	0	0	0	0	0	0	0	0
Khe16674	0	0	0	0	0	0	2	0	0	0	1	0	0	0	0	0	0	0	0	0	0	0	0	0	0	0	2	0	0	0	0	0	0	0	0	0	12	0	4	0	0	0	0	0	0	0	0	0	0
Khe17452	0	0	1	0	0	0	0	0	0	0	0	0	0	0	0	0	0	0	0	0	0	0	0	0	0	0	2	1	0	0	0	1	0	0	0	0	7	0	12	0	0	1	0	0	0	0	0	0	0
Khe17454	1	0	0	0	0	0	0	0	0	0	0	1	0	0	0	0	0	0	0	0	0	0	0	0	0	0	0	1	0	0	0	0	0	0	0	0	5	0	3	0	0	0	0	0	0	0	0	0	0
Khe17456	0	1	4	1	0	0	0	0	0	0	0	0	0	0	0	0	0	1	0	0	0	0	0	0	0	0	0	1	0	0	0	1	0	0	0	0	17	0	7	1	0	0	0	0	0	0	0	0	0
Khe17458	1	0	2	1	0	0	2	0	0	1	0	0	0	0	0	0	0	0	0	0	0	0	0	0	0	0	2	1	0	0	0	1	0	0	0	0	12	0	10	1	0	0	0	0	0	0	0	0	0
Khe17460	1	0	1	1	0	0	0	0	0	0	0	0	0	0	0	0	0	0	0	0	0	0	0	0	0	0	0	0	0	2	0	0	0	0	0	0	4	0	12	0	0	0	0	0	0	0	0	0	0
Khe17463	0	0	0	0	0	0	1	0	0	0	0	0	0	0	0	0	0	0	0	0	0	0	0	0	0	0	0	0	0	0	0	0	1	0	0	0	5	0	6	2	0	1	0	0	0	0	0	0	0
Khe17476	0	0	0	1	0	0	0	0	0	0	0	0	0	0	0	0	0	0	0	0	0	0	0	0	0	0	0	0	0	0	0	0	0	0	0	0	13	0	5	1	0	0	0	0	0	0	0	0	0
Khe17493	0	0	1	0	0	0	0	0	0	0	0	0	0	0	0	0	0	0	0	0	0	0	0	0	0	0	0	0	1	0	0	0	0	0	0	0	7	0	5	0	0	0	0	0	0	0	0	0	0
Khe17503	0	0	0	0	0	0	0	0	0	0	0	0	0	0	0	0	0	0	0	0	0	1	0	0	0	0	0	0	0	0	0	0	0	0	0	0	8	0	7	0	0	0	0	0	0	0	0	0	0
Khe17505	0	0	0	0	0	0	0	0	0	0	0	0	0	1	0	0	0	0	0	0	0	0	0	0	0	0	1	0	0	1	0	0	0	0	0	0	11	0	5	0	0	0	0	0	0	0	0	0	0
Khe17508	0	1	0	0	0	0	0	0	0	0	0	0	0	0	0	0	0	0	0	0	0	0	0	0	0	0	1	0	1	0	0	0	0	0	0	0	5	0	2	0	0	0	0	0	0	0	0	0	0
Khe17515	0	0	0	0	0	0	0	0	0	0	0	0	0	0	0	0	0	0	0	0	0	0	0	0	0	0	0	0	0	1	0	0	0	0	0	0	12	0	4	0	0	0	0	0	0	0	0	0	0
Khe17536	0	0	2	2	0	0	2	0	0	0	0	2	0	0	0	0	0	0	0	0	0	0	0	0	0	0	2	0	0	0	0	1	0	0	0	0	4	0	5	0	0	0	0	0	0	0	0	0	0
Khe17537	0	0	1	0	0	0	0	0	0	0	0	1	0	0	0	0	0	0	0	0	0	0	0	0	0	0	3	0	0	0	0	0	1	0	0	0	8	0	2	0	0	0	0	0	0	0	0	0	0
Khe17875	1	0	1	0	0	0	1	0	0	0	0	0	1	0	0	0	0	0	0	0	0	0	0	0	0	0	0	0	0	0	0	1	1	0	0	0	11	0	6	0	1	0	0	0	0	0	0	0	0
Khe17876	1	0	1	0	0	0	0	0	0	0	0	0	1	0	0	0	0	0	0	0	0	0	0	0	0	0	0	0	0	0	0	1	1	0	0	0	11	0	6	0	1	0	0	0	0	0	0	0	0
Khe17880	0	0	0	0	0	0	0	0	0	0	0	0	0	2	0	0	0	0	0	0	0	0	0	0	0	0	0	0	0	0	0	0	0	0	0	0	7	0	20	2	0	0	0	0	0	0	0	0	0
Khe18035	0	1	2	0	0	0	0	0	0	0	0	1	0	0	0	0	0	0	0	0	0	1	0	0	0	0	0	0	0	1	1	0	0	0	0	0	15	1	8	0	0	0	0	0	0	0	0	0	0
Khe18206	0	1	1	0	0	0	1	0	0	0	0	0	0	0	0	0	0	0	0	0	0	0	0	0	0	0	0	0	0	0	0	0	0	0	0	0	8	0	7	0	1	0	0	0	0	0	0	0	0
Khe18630	0	0	0	0	0	0	1	0	0	0	0	0	0	0	0	0	0	0	0	0	0	0	0	0	0	0	1	0	0	0	0	1	0	0	0	0	7	0	9	0	0	1	0	0	0	0	0	0	0
Khe18631	0	0	0	0	0	0	1	0	0	0	1	0	0	0	0	0	0	0	0	0	0	0	0	0	0	0	1	2	0	0	0	0	0	0	0	0	6	1	6	0	0	0	0	0	0	0	0	0	0
Khe18632	1	0	1	0	0	0	0	0	0	0	0	0	0	0	0	0	0	0	0	0	0	0	0	0	0	0	0	0	1	0	0	0	0	0	0	0	10	0	8	1	0	0	0	0	0	0	0	0	0
Khe19059	1	0	1	0	0	0	0	0	0	0	0	0	0	0	0	0	1	0	0	0	0	0	0	0	0	0	0	1	0	0	0	0	0	0	0	0	8	0	9	0	0	0	0	0	0	0	0	0	0
Khe19078	0	0	0	0	0	0	1	0	0	0	0	0	0	0	0	0	0	1	0	0	0	0	0	0	0	0	0	0	1	0	0	0	0	0	0	0	5	0	6	0	0	0	0	0	0	0	0	0	0
Khe19203	0	0	0	0	0	0	0	0	0	0	0	0	0	0	0	0	0	0	0	0	0	0	0	0	0	0	0	0	0	0	0	0	1	0	0	0	11	0	11	1	0	0	0	0	0	0	0	0	0
Khe19213	0	2	0	0	0	0	0	0	0	0	0	0	0	0	0	0	0	0	0	0	0	0	0	0	0	0	0	0	0	2	0	0	0	0	0	0	4	0	16	1	0	0	0	0	0	0	0	0	0
Khe19352	2	0	1	0	0	0	0	0	0	0	0	0	0	0	0	0	0	0	0	0	0	0	0	0	0	0	1	1	0	0	0	0	0	0	0	0	10	0	11	0	0	1	0	0	0	0	0	0	1
Khe19353	2	0	1	0	0	0	0	0	0	0	0	0	0	0	0	0	0	0	0	0	0	0	0	0	0	0	2	1	0	0	0	0	0	0	0	0	13	0	12	0	0	1	0	0	0	0	0	0	1
Khe19354	0	1	1	0	0	0	0	0	0	0	0	0	0	0	0	0	0	0	0	0	0	0	0	0	0	0	3	2	0	0	0	0	0	0	0	0	10	0	9	0	0	0	0	0	0	0	0	0	0
Khe19358	1	0	1	1	0	0	0	0	0	0	0	1	0	0	0	0	0	0	0	0	0	0	0	0	0	0	1	2	0	0	0	0	0	0	0	0	7	0	2	0	0	0	0	0	0	0	0	0	0
Khe19359	0	0	1	0	0	0	2	0	0	0	1	0	0	0	0	0	0	0	0	0	0	0	1	0	0	0	1	0	0	0	0	0	1	1	0	0	5	0	7	0	0	0	0	0	0	0	0	0	0
Khe19690	0	0	0	0	0	0	0	0	0	0	0	0	0	0	0	0	0	0	0	0	0	0	0	0	0	0	0	0	0	0	0	0	0	0	0	0	14	0	4	0	0	0	0	0	0	0	0	0	0
Khe19704	0	0	0	0	0	0	1	0	0	0	0	0	0	0	0	0	0	0	0	0	0	0	0	0	0	0	1	0	0	0	0	0	1	0	0	0	8	0	7	0	0	0	0	0	0	0	0	0	0
Khe19863	0	1	0	0	0	0	0	0	0	0	0	0	0	0	0	0	0	0	0	0	0	0	0	0	0	0	1	0	0	0	1	0	0	0	0	0	7	1	5	0	0	0	0	0	0	0	0	0	0
Khe19975	0	0	0	0	0	0	2	0	0	1	0	0	0	0	0	0	0	0	0	0	0	0	0	0	0	0	1	0	0	0	0	0	0	0	0	0	13	0	5	0	1	0	0	0	0	0	0	0	0
Khe19977	0	0	0	0	0	0	0	0	0	0	0	0	0	0	0	0	0	1	0	0	0	0	0	0	0	0	1	0	0	0	0	0	2	0	0	0	10	0	11	0	0	1	0	0	0	0	0	0	0
Khe19979	0	1	0	0	0	0	0	0	0	0	0	0	1	0	0	0	0	0	0	0	0	0	0	0	0	0	1	0	0	0	0	0	0	0	0	0	6	0	2	0	0	0	0	0	0	0	0	0	0
Khe19980	0	1	0	0	0	0	0	0	0	0	0	0	1	0	0	0	0	0	0	0	0	0	0	0	0	0	1	0	0	0	0	0	0	0	0	0	6	0	2	0	0	0	0	0	0	0	0	0	0
Khe20446	1	0	0	0	0	0	0	0	0	0	0	0	0	0	0	0	0	0	0	0	0	0	0	0	0	0	0	0	0	0	0	1	0	0	0	0	7	0	3	0	0	0	0	0	0	0	0	0	0
Khe21084	1	0	0	0	0	0	2	0	0	0	0	1	1	0	1	0	0	0	0	0	0	0	0	0	0	0	0	0	0	0	0	0	0	0	0	0	8	0	8	0	0	0	0	0	0	0	0	0	0
Khe21131	0	0	1	0	0	0	0	0	0	0	0	0	0	0	0	0	0	0	0	0	0	0	0	0	0	0	1	1	0	0	0	0	0	0	0	0	11	0	3	0	1	0	0	0	0	0	0	0	0
Khe21166	8	0	1	0	0	0	0	0	0	0	1	0	0	0	0	0	0	0	0	0	0	0	0	0	0	0	0	0	0	0	0	0	0	0	0	0	6	0	1	0	0	0	0	0	0	0	0	0	0
Khe21170	0	0	0	0	0	0	0	0	0	0	0	0	0	0	0	0	0	0	0	0	0	0	0	0	0	0	0	0	0	0	0	1	0	0	0	0	10	0	5	0	0	0	0	0	0	0	0	0	0
Khe21178	0	1	0	0	0	0	0	0	0	0	0	0	0	0	0	0	0	0	0	0	0	0	0	0	0	0	0	0	0	0	0	0	0	0	0	0	11	0	11	0	0	0	0	0	0	0	0	0	0
Khe21316	0	0	0	0	0	0	3	0	0	0	0	0	0	0	0	0	0	0	0	0	0	0	0	0	0	0	0	0	0	0	0	0	0	0	0	0	8	0	3	0	0	0	0	0	0	0	0	0	0
Khe21318	0	0	0	1	0	0	0	0	0	0	1	0	0	0	0	0	0	0	0	0	0	0	0	0	0	0	2	0	0	1	0	1	1	0	0	0	10	0	9	0	0	0	0	0	0	0	0	0	0
Khe21801	0	0	1	0	0	0	0	0	0	0	0	0	0	0	0	0	0	0	1	0	0	0	0	0	0	0	2	0	0	0	1	0	0	0	0	0	12	0	12	1	0	0	0	0	0	0	0	0	0
Khe21851	0	0	0	0	0	0	0	0	0	0	1	0	0	0	0	0	0	0	0	0	0	0	0	0	0	0	0	0	0	1	0	0	0	0	0	0	13	0	11	0	0	0	0	0	0	0	0	0	0
Khe21958	0	0	0	1	0	0	0	0	0	0	1	0	0	0	0	0	0	0	0	0	0	0	0	0	0	0	0	1	1	0	1	1	0	0	0	0	11	0	12	0	0	0	0	0	0	0	0	0	0
Khe22532	0	1	0	0	0	0	1	0	0	0	0	1	0	0	0	0	0	0	0	0	0	0	0	0	0	0	0	0	0	0	0	0	0	0	0	0	10	0	4	0	0	0	0	0	0	0	0	0	0
Khe22590	0	0	0	0	0	0	0	0	0	0	0	0	0	0	0	0	0	0	0	0	0	0	0	0	0	0	0	0	0	0	0	0	0	0	0	0	3	0	2	0	0	0	0	0	0	0	0	0	0
Khe22693	0	0	1	0	0	0	0	0	0	0	1	1	0	0	0	0	0	0	0	0	0	0	0	0	0	0	0	0	0	0	0	0	0	0	0	0	12	0	5	0	0	1	0	0	0	0	0	0	0
Khe22838	0	1	1	0	0	0	1	0	0	0	0	0	0	0	0	0	0	0	0	0	0	0	0	0	0	0	0	0	0	0	0	0	1	0	0	0	9	0	8	1	0	1	0	0	0	0	0	0	0
Khe22848	0	0	0	0	0	0	1	0	0	0	0	1	0	0	0	0	0	0	0	0	0	0	0	0	0	0	1	0	0	0	0	0	1	0	0	0	6	0	4	0	0	0	0	0	0	0	0	0	0
Khe22853	0	1	0	0	0	0	2	0	0	0	0	0	0	0	0	0	0	0	0	0	0	0	0	0	0	0	0	0	0	1	0	0	0	0	0	0	11	0	3	0	0	1	0	0	0	0	0	0	0
Khe22857	0	0	2	0	0	0	1	0	0	0	0	1	0	0	0	0	0	0	0	0	0	0	0	0	0	0	0	1	0	1	0	1	0	0	0	0	4	0	10	0	0	0	0	0	0	0	0	0	0
Khe22862	0	0	0	0	0	0	0	0	0	0	0	0	0	0	0	0	1	0	0	0	0	0	0	1	0	0	0	0	0	0	0	0	0	0	0	0	5	0	21	1	0	0	0	0	0	0	0	0	0
Khe22888	0	0	1	1	0	0	0	0	0	1	0	0	0	0	0	0	0	0	0	0	0	1	0	0	0	0	1	1	0	0	0	0	2	0	0	0	11	0	6	0	0	0	0	0	0	0	0	0	0
Khe22890	0	0	1	0	0	0	0	0	0	0	0	0	1	0	0	0	1	0	0	0	0	0	0	0	0	0	0	0	0	0	1	0	0	0	0	0	9	0	4	0	0	0	0	0	0	0	0	0	0
Khe22893	0	0	0	0	0	0	0	0	0	0	0	0	0	0	0	0	0	0	0	0	0	0	0	0	0	0	0	0	0	0	1	0	0	0	0	0	12	0	0	0	0	0	0	0	0	0	0	0	0
Khe22921	0	0	0	0	0	0	1	0	0	0	0	0	0	0	0	0	0	0	0	0	0	1	0	0	0	0	2	0	0	0	0	1	0	0	0	0	8	0	5	0	0	0	0	0	0	0	0	0	0
Khe22922	0	0	2	0	0	0	0	0	0	0	0	0	0	0	0	0	0	0	0	0	0	0	0	0	0	0	0	0	1	1	0	0	0	0	0	0	8	0	8	1	0	1	0	0	0	0	0	0	0
Khe22923	1	1	0	0	0	0	0	0	0	0	0	0	0	0	0	0	0	0	0	0	0	0	0	0	0	0	0	0	0	0	0	0	0	0	0	0	8	0	5	0	0	0	0	0	0	0	0	0	0
Khe22924	1	0	1	1	0	0	0	0	0	0	0	0	1	0	0	0	0	0	0	0	0	0	0	0	0	0	0	0	0	0	0	0	0	0	0	0	7	0	6	0	0	0	0	0	0	1	0	0	0
Khe22928	0	0	2	1	0	0	0	0	0	0	0	0	0	0	0	0	0	0	0	0	0	1	0	0	0	0	2	0	0	1	1	0	0	0	0	0	6	0	0	0	0	0	0	0	0	0	0	0	1
Khe22929	0	0	1	1	0	0	0	0	0	0	0	1	0	0	0	0	0	0	0	0	0	0	0	0	0	0	0	0	0	1	0	0	0	0	0	0	8	0	4	0	0	0	0	0	0	0	0	0	0
Khe22930	0	1	1	1	0	0	1	0	0	0	0	0	0	0	0	0	0	0	0	0	1	0	0	0	0	0	0	0	0	1	0	0	0	0	0	0	8	0	5	0	0	0	0	0	0	0	0	0	0
Khe22992	0	1	2	0	0	0	0	0	0	0	0	1	0	0	0	0	0	0	0	0	0	0	0	0	0	0	1	0	0	0	0	0	0	0	0	0	6	0	4	0	0	1	0	0	0	0	0	0	0
Khe23638	0	0	0	0	0	0	0	0	0	0	0	0	1	0	0	0	0	0	0	0	0	0	0	0	0	0	1	0	0	0	0	0	0	0	0	0	12	0	4	0	0	1	0	0	0	0	0	0	0
Khe23790	0	0	0	0	0	0	0	0	0	1	0	0	0	0	0	0	0	0	0	0	0	0	0	0	0	0	0	0	0	1	1	0	0	0	0	0	9	1	27	0	0	0	0	0	0	0	0	0	0
Khe23791	0	0	0	0	0	0	1	0	0	0	0	0	0	0	0	0	0	0	0	0	0	0	0	0	0	0	0	0	0	0	0	1	0	0	0	0	10	0	2	0	0	0	0	0	0	0	0	0	0
Khe23796	0	0	0	0	0	0	0	0	0	0	0	0	0	0	0	0	0	0	0	0	0	0	0	0	0	0	1	1	0	0	0	0	0	0	0	0	7	0	3	1	0	0	0	0	0	0	0	0	0
Khe23797	0	1	1	0	0	0	1	0	0	0	0	0	0	0	0	0	0	0	0	0	0	0	0	0	0	0	1	0	0	0	0	0	0	0	0	0	7	0	4	0	0	0	0	0	0	0	0	0	0
Khe23799	0	0	0	0	0	0	0	0	0	0	0	0	0	0	0	0	0	0	0	0	0	0	0	0	0	0	2	2	0	0	0	0	0	0	0	0	7	0	6	0	0	0	0	0	0	0	0	0	0
Khe23801	0	1	1	0	0	0	0	0	0	0	0	0	0	0	0	0	0	0	0	0	0	0	0	0	0	0	2	1	0	0	0	0	0	0	0	0	7	0	4	0	0	1	0	0	0	0	0	0	0
Khe23804	2	0	1	0	0	0	1	0	0	1	0	0	0	0	0	0	0	0	0	0	0	2	0	0	0	0	1	0	0	0	0	0	0	1	0	0	14	1	9	0	0	0	0	0	0	0	0	0	0
Khe23854	0	0	1	0	0	0	2	0	0	0	0	1	0	0	0	0	0	0	0	0	0	0	0	0	0	0	0	0	0	0	0	0	0	0	0	0	13	0	4	0	0	0	0	0	0	0	0	0	0
Khe23855	0	0	1	0	0	0	2	0	0	0	0	1	0	0	0	0	0	0	0	0	0	0	0	0	0	0	0	0	0	0	0	0	0	0	0	0	13	0	4	0	0	0	0	0	0	0	0	0	0
Khe23858	0	0	0	0	0	0	0	0	0	0	1	0	0	0	0	1	0	0	0	0	0	0	0	0	0	0	0	0	0	0	0	0	0	0	0	0	5	0	1	0	0	0	0	0	0	0	0	0	0
Khe23889	0	0	0	0	0	0	0	0	0	0	0	0	0	0	0	0	0	0	0	0	0	0	0	0	0	0	2	0	0	0	0	0	0	0	0	0	5	0	5	0	0	0	0	0	0	0	0	0	0
[truncated: 111 more rows]
[truncated: 121 more columns]

## Sheet: Sheet9
Supplementary Table S9 GO term analysis of the KhCYP450s.
[truncated: 48 more rows]

## Sheet: Sheet10
Supplementary Table S10 KEGG pathway analysis of the KhCYP450s.
[truncated: 38 more rows]

[truncated: 7 more sheets: Sheet11, Sheet12, Sheet13, Sheet14, Sheet15, Sheet16, Sheet17]
